# Supplementary material for: The Wild Rice Locus CTS-12 Mediates ABA-Dependent Stomatal Opening Modulation to Limit Water Loss Under Severe Chilling Stress
Source: Front Plant Sci. 2020 Oct 30;11:575699. doi: 10.3389/fpls.2020.575699 (PMC7661758; doi:10.3389/fpls.2020.575699)
Supplement: Supplementary file 1 [file Table_1.XLSX]

## Sheet: Sheet1
Table S1 All the DEGs and DEMs detected in 9311 and DC90 in response to chilling and recovery stress treatment
SIMCA id	12	13	14	15	16	17	18	19	20	21	22	23	24	25	26	27	28	29	30	31	32	33	34	35	36	37	38	39	40	41	42	43	44	45	46	47	48	49	50	51	52	53	54	55	56	57	58	59	60
Gene/MS2 name	LOC_Os01g01030	LOC_Os01g01060	LOC_Os01g01120	LOC_Os01g01150	LOC_Os01g01160	LOC_Os01g01170	LOC_Os01g01190	LOC_Os01g01307	LOC_Os01g01312	LOC_Os01g01340	LOC_Os01g01350	LOC_Os01g01360	LOC_Os01g01450	LOC_Os01g01520	LOC_Os01g01550	LOC_Os01g01600	LOC_Os01g01670	LOC_Os01g01710	LOC_Os01g01870	LOC_Os01g01890	LOC_Os01g02000	LOC_Os01g02010	LOC_Os01g02020	LOC_Os01g02060	LOC_Os01g02080	LOC_Os01g02139	LOC_Os01g02150	LOC_Os01g02180	LOC_Os01g02240	LOC_Os01g02370	LOC_Os01g02430	LOC_Os01g02450	LOC_Os01g02490	LOC_Os01g02500	LOC_Os01g02560	LOC_Os01g02570	LOC_Os01g02600	LOC_Os01g02700	LOC_Os01g02720	LOC_Os01g02870	LOC_Os01g02884	LOC_Os01g02890	LOC_Os01g02930	LOC_Os01g02940	LOC_Os01g03020	LOC_Os01g03030	LOC_Os01g03040	LOC_Os01g03050	LOC_Os01g03060
9311-0h-1	6.55198	123.073	32.9708	15.4587	25.896	3.7397	4.99705	6.56349	3.52548	40.4912	64.025	8.752	49.9897	25.5664	1.7329	1.63041	12.4569	33.8182	9.75565	8.91514	2.09547	9.68565	19.6263	21.8049	32.7942	36.5983	88.6331	7.50872	1.42782	0.469046	7.29032	0.11287	1.41329	0.834198	8.08388	8.58401	0.883922	1.16806	20.1946	36.3593	17.4093	4.2212	0.721061	16.3816	21.104	4.68009	57.9537	7.91232	55.8171
9311-0h-2	7.31768	192.625	27.2026	16.1446	20.3589	3.77466	3.78425	5.34039	2.96231	26.3419	53.3102	5.62387	77.4333	16.8349	0.879089	0.717172	16.1334	37.0384	16.2994	9.04831	1.6778	13.0083	16.5215	27.2904	22.812	32.4468	87.759	8.17642	0.311988	0.385165	3.12312	0.128778	1.03857	0.682283	6.32621	10.9575	1.03326	0.578195	18.8514	34.3022	18.5485	4.05648	0.697268	14.071	22.8119	4.5725	47.6699	6.82998	43.2639
9311-0h-3	5.27456	130.336	19.0552	14.1694	22.7298	3.39526	3.6673	8.24808	2.9634	54.8055	87.2083	6.12756	53.968	18.0002	1.13515	0.978285	12.2344	45.1762	9.40133	9.87692	1.81804	6.24372	14.2789	22.3721	29.4755	25.4337	66.4884	6.5013	0.550028	0.609522	3.75288	0.389183	1.48448	1.28934	9.89974	8.89243	0.949518	1.2135	16.1703	23.3048	15.968	4.14802	1.43823	15.0259	14.0843	1.85412	56.8229	6.52953	46.9331
9311-0h-4	6.55198	123.073	32.9708	15.4587	25.896	3.7397	4.99705	6.56349	3.52548	40.4912	64.025	8.752	49.9897	25.5664	1.7329	1.63041	12.4569	33.8182	9.75565	8.91514	2.09547	9.68565	19.6263	21.8049	32.7942	36.5983	88.6331	7.50872	1.42782	0.469046	7.29032	0.11287	1.41329	0.834198	8.08388	8.58401	0.883922	1.16806	20.1946	36.3593	17.4093	4.2212	0.721061	16.3816	21.104	4.68009	57.9537	7.91232	55.8171
9311-0h-5	7.31768	192.625	27.2026	16.1446	20.3589	3.77466	3.78425	5.34039	2.96231	26.3419	53.3102	5.62387	77.4333	16.8349	0.879089	0.717172	16.1334	37.0384	16.2994	9.04831	1.6778	13.0083	16.5215	27.2904	22.812	32.4468	87.759	8.17642	0.311988	0.385165	3.12312	0.128778	1.03857	0.682283	6.32621	10.9575	1.03326	0.578195	18.8514	34.3022	18.5485	4.05648	0.697268	14.071	22.8119	4.5725	47.6699	6.82998	43.2639
9311-0h-6	5.27456	130.336	19.0552	14.1694	22.7298	3.39526	3.6673	8.24808	2.9634	54.8055	87.2083	6.12756	53.968	18.0002	1.13515	0.978285	12.2344	45.1762	9.40133	9.87692	1.81804	6.24372	14.2789	22.3721	29.4755	25.4337	66.4884	6.5013	0.550028	0.609522	3.75288	0.389183	1.48448	1.28934	9.89974	8.89243	0.949518	1.2135	16.1703	23.3048	15.968	4.14802	1.43823	15.0259	14.0843	1.85412	56.8229	6.52953	46.9331
9311-12h-1	2.40574	34.2959	4.97083	12.299	12.959	0.566527	2.56449	7.39108	4.81152	34.7061	91.5338	1.94199	40.5024	13.8969	1.06923	0.476936	7.36633	48.7361	13.2852	2.84158	6.90148	3.61207	20.8126	14.0672	6.95299	18.298	45.5138	10.6546	0.01921	0.152949	0.490668	0.511177	0.292808	0.397736	1.9624	2.42202	0	0.878707	15.114	36.8126	25.5707	2.34947	1.05961	14.799	18.3272	4.37048	43.7934	14.2897	77.5308
9311-12h-2	4.70568	80.8955	5.41855	8.13168	8.41281	1.30958	4.2303	14.8001	4.79238	20.5817	71.4165	4.35142	38.8879	18.009	0.402765	0.668789	23.7195	15.3862	10.1621	8.46076	4.95918	1.72116	15.6872	37.8255	9.23103	21.7647	63.0939	15.2248	0	0.008452	0.339269	1.49486	0.178566	0.126929	2.14456	0.597256	0.144627	0.098969	27.1741	23.5318	23.9042	4.77891	0.593831	24.4434	11.974	4.40876	23.164	10.0855	72.505
9311-12h-3	1.54157	30.5449	6.22238	11.9723	14.6855	0.651782	3.14045	6.81494	3.48526	40.1991	90.3568	1.11412	44.4824	8.83438	0.490513	0.478009	12.4977	48.5195	10.5762	2.14654	4.32702	2.76789	19.4865	10.1945	4.8553	12.3803	30.325	9.03323	0.003911	0.082304	0.428733	0.88496	0.297077	0.13369	2.86447	4.29302	0.530043	1.07413	13.1833	39.7285	22.7697	1.7978	0.655395	9.9596	12.7535	0.284378	38.2187	11.8219	78.2614
9311-12h-4	2.40574	34.2959	4.97083	12.299	12.959	0.566527	2.56449	7.39108	4.81152	34.7061	91.5338	1.94199	40.5024	13.8969	1.06923	0.476936	7.36633	48.7361	13.2852	2.84158	6.90148	3.61207	20.8126	14.0672	6.95299	18.298	45.5138	10.6546	0.01921	0.152949	0.490668	0.511177	0.292808	0.397736	1.9624	2.42202	0	0.878707	15.114	36.8126	25.5707	2.34947	1.05961	14.799	18.3272	4.37048	43.7934	14.2897	77.5308
9311-12h-5	4.70568	80.8955	5.41855	8.13168	8.41281	1.30958	4.2303	14.8001	4.79238	20.5817	71.4165	4.35142	38.8879	18.009	0.402765	0.668789	23.7195	15.3862	10.1621	8.46076	4.95918	1.72116	15.6872	37.8255	9.23103	21.7647	63.0939	15.2248	0	0.008452	0.339269	1.49486	0.178566	0.126929	2.14456	0.597256	0.144627	0.098969	27.1741	23.5318	23.9042	4.77891	0.593831	24.4434	11.974	4.40876	23.164	10.0855	72.505
9311-12h-6	1.54157	30.5449	6.22238	11.9723	14.6855	0.651782	3.14045	6.81494	3.48526	40.1991	90.3568	1.11412	44.4824	8.83438	0.490513	0.478009	12.4977	48.5195	10.5762	2.14654	4.32702	2.76789	19.4865	10.1945	4.8553	12.3803	30.325	9.03323	0.003911	0.082304	0.428733	0.88496	0.297077	0.13369	2.86447	4.29302	0.530043	1.07413	13.1833	39.7285	22.7697	1.7978	0.655395	9.9596	12.7535	0.284378	38.2187	11.8219	78.2614
9311-24h-1	1.50765	35.3186	2.73922	12.5809	5.72963	0.363237	2.67916	6.8775	9.25761	88.685	302.303	2.01872	40.5283	7.94183	0.331324	0.259678	25.4836	31.7503	2.86244	2.02578	5.1048	1.72849	31.4355	18.7054	4.79243	10.3354	18.4502	12.2486	0	0.232952	0.47438	0.450391	0.119982	0.136438	1.64823	2.8254	0.213573	5.49463	18.8288	33.4842	32.1412	1.57055	0.568426	4.86167	14.0696	2.93658	29.2044	11.1696	120.48
9311-24h-2	0.998749	31.7836	2.32412	11.6947	4.83271	0.21359	2.56406	11.292	6.55305	93.7098	264.137	1.52547	42.9057	2.42856	0.168452	0.009422	23.2026	34.2559	4.44712	1.02699	3.64104	1.66892	31.8256	10.0033	3.02949	6.67616	11.8303	9.11354	0.004707	0.341426	0.093211	0.554674	0.120301	0.444293	1.9122	3.73728	4.4e-05	8.10318	14.5121	33.1822	27.29	0.574821	0.636856	5.25	16.0059	4.04981	36.0552	11.8537	117.04
9311-24h-3	2.54707	53.8768	4.88273	10.2833	5.51508	0.298539	8.79896	16.4456	9.76466	39.5098	115.584	5.02305	34.7851	7.12303	0.268123	0.166437	28.4299	14.1679	3.69142	1.67277	3.70093	2.98549	39.2662	52.9988	3.00016	8.25388	33.8314	19.1158	0	0.084107	0.378278	2.07272	0.034076	0.127538	2.38831	0.616247	0.350116	1.05591	23.1784	19.6691	37.9898	3.39149	0.447047	37.1183	13.3719	1.98135	21.3682	15.295	107.065
9311-24h-4	1.50765	35.3186	2.73922	12.5809	5.72963	0.363237	2.67916	6.8775	9.25761	88.685	302.303	2.01872	40.5283	7.94183	0.331324	0.259678	25.4836	31.7503	2.86244	2.02578	5.1048	1.72849	31.4355	18.7054	4.79243	10.3354	18.4502	12.2486	0	0.232952	0.47438	0.450391	0.119982	0.136438	1.64823	2.8254	0.213573	5.49463	18.8288	33.4842	32.1412	1.57055	0.568426	4.86167	14.0696	2.93658	29.2044	11.1696	120.48
9311-24h-5	0.998749	31.7836	2.32412	11.6947	4.83271	0.21359	2.56406	11.292	6.55305	93.7098	264.137	1.52547	42.9057	2.42856	0.168452	0.009422	23.2026	34.2559	4.44712	1.02699	3.64104	1.66892	31.8256	10.0033	3.02949	6.67616	11.8303	9.11354	0.004707	0.341426	0.093211	0.554674	0.120301	0.444293	1.9122	3.73728	4.4e-05	8.10318	14.5121	33.1822	27.29	0.574821	0.636856	5.25	16.0059	4.04981	36.0552	11.8537	117.04
9311-24h-6	2.54707	53.8768	4.88273	10.2833	5.51508	0.298539	8.79896	16.4456	9.76466	39.5098	115.584	5.02305	34.7851	7.12303	0.268123	0.166437	28.4299	14.1679	3.69142	1.67277	3.70093	2.98549	39.2662	52.9988	3.00016	8.25388	33.8314	19.1158	0	0.084107	0.378278	2.07272	0.034076	0.127538	2.38831	0.616247	0.350116	1.05591	23.1784	19.6691	37.9898	3.39149	0.447047	37.1183	13.3719	1.98135	21.3682	15.295	107.065
9311-72h-1	0.897329	76.4604	2.55661	2.78329	5.87306	0.142393	3.00245	19.5331	13.0144	9.99602	30.6178	5.27988	12.8687	3.90512	0.233877	0	43.4943	8.43565	6.84415	0	0.618035	0.295379	49.017	11.966	1.16147	8.89708	45.7583	13.3539	0.022006	0.440256	0.783072	1.22118	0.16171	0.171894	3.10124	1.40755	0.285221	5.34146	34.7575	7.6001	32.305	0.876036	1.92571	15.3207	11.55	19.5539	18.3549	27.2519	98.2472
9311-72h-2	1.98875	60.4463	4.39994	6.73017	3.81152	0.229533	5.82849	19.4546	6.04984	22.0931	64.7962	5.40622	23.1644	13.891	2.68806	0.540801	42.8649	12.9617	7.74658	1.22218	0.801908	1.13034	62.2616	54.9101	9.2436	31.976	80.637	17.9363	0	0.157411	0.55559	3.86429	0.058299	0.130245	2.10669	0.224375	0.411453	0.325954	52.742	11.3561	30.0662	2.49683	1.16443	11.277	11.3867	12.0023	13.754	14.1416	111.362
9311-72h-3	0.47536	78.6646	3.48226	5.87219	6.35934	0.248823	0.877726	18.7222	8.92531	9.25565	44.8422	4.90907	19.8173	2.17074	0.386022	0.114788	39.6901	19.3973	6.14572	0.131587	1.54738	1.43959	71.5386	4.60736	0.744799	13.6139	30.3329	14.6826	0.096515	0.350067	0.556342	1.08703	0.270745	0.083742	2.86236	1.95498	0.826501	4.47776	29.747	6.90786	32.7844	0.886235	4.38786	3.95226	15.0786	19.2767	23.0921	25.5537	106.356
9311-72h-4	0.897329	76.4604	2.55661	2.78329	5.87306	0.142393	3.00245	19.5331	13.0144	9.99602	30.6178	5.27988	12.8687	3.90512	0.233877	0	43.4943	8.43565	6.84415	0	0.618035	0.295379	49.017	11.966	1.16147	8.89708	45.7583	13.3539	0.022006	0.440256	0.783072	1.22118	0.16171	0.171894	3.10124	1.40755	0.285221	5.34146	34.7575	7.6001	32.305	0.876036	1.92571	15.3207	11.55	19.5539	18.3549	27.2519	98.2472
9311-72h-5	1.98875	60.4463	4.39994	6.73017	3.81152	0.229533	5.82849	19.4546	6.04984	22.0931	64.7962	5.40622	23.1644	13.891	2.68806	0.540801	42.8649	12.9617	7.74658	1.22218	0.801908	1.13034	62.2616	54.9101	9.2436	31.976	80.637	17.9363	0	0.157411	0.55559	3.86429	0.058299	0.130245	2.10669	0.224375	0.411453	0.325954	52.742	11.3561	30.0662	2.49683	1.16443	11.277	11.3867	12.0023	13.754	14.1416	111.362
9311-72h-6	0.47536	78.6646	3.48226	5.87219	6.35934	0.248823	0.877726	18.7222	8.92531	9.25565	44.8422	4.90907	19.8173	2.17074	0.386022	0.114788	39.6901	19.3973	6.14572	0.131587	1.54738	1.43959	71.5386	4.60736	0.744799	13.6139	30.3329	14.6826	0.096515	0.350067	0.556342	1.08703	0.270745	0.083742	2.86236	1.95498	0.826501	4.47776	29.747	6.90786	32.7844	0.886235	4.38786	3.95226	15.0786	19.2767	23.0921	25.5537	106.356
9311-84h-1	13.9168	206.42	19.2954	20.5831	5.9023	4.30124	16.9597	14.4753	3.34983	35.0781	67.5032	11.1473	66.0347	37.2364	1.71857	1.8799	29.8621	24.4179	7.66427	16.0789	0.79321	19.0893	16.9832	46.1349	16.8761	66.1945	230.73	8.6662	0.87466	0.393893	4.49719	0.600178	1.74531	1.46485	4.43113	1.07442	0.53157	1.13327	22.5202	23.8818	18.5575	6.05161	1.66196	22.8711	21.874	3.46615	9.61973	6.3389	50.8884
9311-84h-2	9.57642	220.807	21.6008	13.9034	5.23372	2.26187	28.6905	16.453	3.23009	15.9838	38.4479	7.7076	79.5785	34.6544	0.037755	1.68456	31.8596	22.8831	12.4628	13.4521	0.984863	15.8984	22.6622	38.0747	16.0251	68.2437	310.607	8.13508	0.6802	0.182908	4.0635	0	1.51104	1.06129	3.13283	0.187601	0.33853	2.09704	16.268	12.3906	18.127	4.57221	2.90544	20.8319	14.363	5.01425	5.4257	10.0719	53.7014
9311-84h-3	13.9168	206.42	19.2954	20.5831	5.9023	4.30124	16.9597	14.4753	3.34983	35.0781	67.5032	11.1473	66.0347	37.2364	1.71857	1.8799	29.8621	24.4179	7.66427	16.0789	0.79321	19.0893	16.9832	46.1349	16.8761	66.1945	230.73	8.6662	0.87466	0.393893	4.49719	0.600178	1.74531	1.46485	4.43113	1.07442	0.53157	1.13327	22.5202	23.8818	18.5575	6.05161	1.66196	22.8711	21.874	3.46615	9.61973	6.3389	50.8884
9311-84h-4	9.57642	220.807	21.6008	13.9034	5.23372	2.26187	28.6905	16.453	3.23009	15.9838	38.4479	7.7076	79.5785	34.6544	0.037755	1.68456	31.8596	22.8831	12.4628	13.4521	0.984863	15.8984	22.6622	38.0747	16.0251	68.2437	310.607	8.13508	0.6802	0.182908	4.0635	0	1.51104	1.06129	3.13283	0.187601	0.33853	2.09704	16.268	12.3906	18.127	4.57221	2.90544	20.8319	14.363	5.01425	5.4257	10.0719	53.7014
9311-84h-5	13.9168	206.42	19.2954	20.5831	5.9023	4.30124	16.9597	14.4753	3.34983	35.0781	67.5032	11.1473	66.0347	37.2364	1.71857	1.8799	29.8621	24.4179	7.66427	16.0789	0.79321	19.0893	16.9832	46.1349	16.8761	66.1945	230.73	8.6662	0.87466	0.393893	4.49719	0.600178	1.74531	1.46485	4.43113	1.07442	0.53157	1.13327	22.5202	23.8818	18.5575	6.05161	1.66196	22.8711	21.874	3.46615	9.61973	6.3389	50.8884
9311-84h-6	9.57642	220.807	21.6008	13.9034	5.23372	2.26187	28.6905	16.453	3.23009	15.9838	38.4479	7.7076	79.5785	34.6544	0.037755	1.68456	31.8596	22.8831	12.4628	13.4521	0.984863	15.8984	22.6622	38.0747	16.0251	68.2437	310.607	8.13508	0.6802	0.182908	4.0635	0	1.51104	1.06129	3.13283	0.187601	0.33853	2.09704	16.268	12.3906	18.127	4.57221	2.90544	20.8319	14.363	5.01425	5.4257	10.0719	53.7014
9311-96h-1	9.54389	168.442	22.9758	19.8513	17.2445	5.54517	11.6579	12.28	3.29118	33.6261	72.8065	9.89731	63.1194	35.6661	1.69312	2.0358	21.3327	34.3537	4.51698	18.392	0.961592	12.5586	18.4802	53.4691	35.9961	34.137	111.246	8.08817	0.678146	0.38365	3.48615	0.601183	1.17047	0.70023	5.01079	4.49466	0.344834	1.91231	21.3822	11.9049	15.9037	5.11826	1.93077	20.3571	18.1024	3.05612	23.342	6.0886	47.553
9311-96h-2	7.25308	105.706	42.9613	16.7821	27.6572	3.29868	7.09365	7.23264	2.93333	59.7962	100.965	11.3944	66.8272	29.1387	4.00174	1.50279	13.3248	27.1864	5.41293	8.68334	1.25328	10.126	16.1512	24.7583	54.695	23.4265	93.2422	6.89987	0.017621	1.10654	4.1097	0.239808	2.0334	0.98292	7.87883	8.70534	1.24233	2.88523	18.0274	11.0027	15.3455	2.46554	3.50568	16.7268	16.3941	1.45283	42.274	5.32096	43.7057
9311-96h-3	4.42541	89.4747	33.1818	13.5767	18.6229	1.552	9.01679	10.8776	2.56668	79.5431	81.7902	15.8758	71.1541	30.4842	1.47114	0.555005	13.2315	24.2924	4.75124	5.04598	2.02612	16.6016	22.3135	19.8813	50.3232	65.2012	215.12	5.70059	0.181398	1.34643	2.75137	0.356925	2.22787	0.980528	5.63631	5.39185	0.9363	1.55882	14.3888	14.3492	10.1948	2.2652	1.24919	4.27033	14.4687	1.83257	32.2251	4.51504	46.4402
9311-96h-4	9.54389	168.442	22.9758	19.8513	17.2445	5.54517	11.6579	12.28	3.29118	33.6261	72.8065	9.89731	63.1194	35.6661	1.69312	2.0358	21.3327	34.3537	4.51698	18.392	0.961592	12.5586	18.4802	53.4691	35.9961	34.137	111.246	8.08817	0.678146	0.38365	3.48615	0.601183	1.17047	0.70023	5.01079	4.49466	0.344834	1.91231	21.3822	11.9049	15.9037	5.11826	1.93077	20.3571	18.1024	3.05612	23.342	6.0886	47.553
9311-96h-5	7.25308	105.706	42.9613	16.7821	27.6572	3.29868	7.09365	7.23264	2.93333	59.7962	100.965	11.3944	66.8272	29.1387	4.00174	1.50279	13.3248	27.1864	5.41293	8.68334	1.25328	10.126	16.1512	24.7583	54.695	23.4265	93.2422	6.89987	0.017621	1.10654	4.1097	0.239808	2.0334	0.98292	7.87883	8.70534	1.24233	2.88523	18.0274	11.0027	15.3455	2.46554	3.50568	16.7268	16.3941	1.45283	42.274	5.32096	43.7057
9311-96h-6	4.42541	89.4747	33.1818	13.5767	18.6229	1.552	9.01679	10.8776	2.56668	79.5431	81.7902	15.8758	71.1541	30.4842	1.47114	0.555005	13.2315	24.2924	4.75124	5.04598	2.02612	16.6016	22.3135	19.8813	50.3232	65.2012	215.12	5.70059	0.181398	1.34643	2.75137	0.356925	2.22787	0.980528	5.63631	5.39185	0.9363	1.55882	14.3888	14.3492	10.1948	2.2652	1.24919	4.27033	14.4687	1.83257	32.2251	4.51504	46.4402
DC90-0h-1	3.72893	128.129	22.9933	12.9129	33.3527	2.09969	6.08411	10.0922	2.30511	51.59	70.9923	8.19515	56.9056	26.1268	1.15485	0.461587	12.2397	24.2214	15.1385	4.77202	2.03396	7.88415	15.0579	20.5592	42.3289	55.7495	173.136	6.18758	1.993	0.423679	2.02364	0.260308	1.41269	1.29998	8.80007	4.70458	0.202489	1.8606	17.178	26.5135	14.4302	2.21826	1.07555	9.85027	13.6894	2.1481	65.5146	6.3979	50.7949
DC90-0h-2	8.96065	242.907	44.3524	8.07957	20.5578	4.66916	7.25387	10.5388	2.47614	20.0206	45.9975	7.36962	66.4864	21.3483	0.816549	1.50508	21.6683	18.6102	18.9587	15.3419	1.67848	9.3088	9.41962	36.3394	18.5917	26.3238	95.7499	6.53635	1.68063	0.289705	2.2809	0.167764	1.00495	1.16974	7.81782	4.91951	0.214068	1.91527	16.1901	15.6656	15.3773	4.59354	1.17749	18.0441	9.96014	1.67191	51.1217	8.53847	37.2731
DC90-0h-3	6.17771	107.478	18.9067	19.0089	17.2225	1.94253	6.93608	6.03181	2.71448	145.531	13.1083	12.9799	55.7828	32.8981	3.93452	1.02027	10.0153	29.539	8.7979	5.23744	2.11389	25.3296	9.23368	22.1185	55.8827	44.8506	120.095	4.50495	4.36309	0.577354	3.47404	0.189204	0.594607	1.40852	3.86336	5.51191	0.510714	0.748284	14.491	41.6357	11.8674	1.84132	2.6726	26.6066	20.639	2.57763	46.7161	6.07747	30.762
DC90-0h-4	3.72893	128.129	22.9933	12.9129	33.3527	2.09969	6.08411	10.0922	2.30511	51.59	70.9923	8.19515	56.9056	26.1268	1.15485	0.461587	12.2397	24.2214	15.1385	4.77202	2.03396	7.88415	15.0579	20.5592	42.3289	55.7495	173.136	6.18758	1.993	0.423679	2.02364	0.260308	1.41269	1.29998	8.80007	4.70458	0.202489	1.8606	17.178	26.5135	14.4302	2.21826	1.07555	9.85027	13.6894	2.1481	65.5146	6.3979	50.7949
DC90-0h-5	8.96065	242.907	44.3524	8.07957	20.5578	4.66916	7.25387	10.5388	2.47614	20.0206	45.9975	7.36962	66.4864	21.3483	0.816549	1.50508	21.6683	18.6102	18.9587	15.3419	1.67848	9.3088	9.41962	36.3394	18.5917	26.3238	95.7499	6.53635	1.68063	0.289705	2.2809	0.167764	1.00495	1.16974	7.81782	4.91951	0.214068	1.91527	16.1901	15.6656	15.3773	4.59354	1.17749	18.0441	9.96014	1.67191	51.1217	8.53847	37.2731
DC90-0h-6	6.17771	107.478	18.9067	19.0089	17.2225	1.94253	6.93608	6.03181	2.71448	145.531	13.1083	12.9799	55.7828	32.8981	3.93452	1.02027	10.0153	29.539	8.7979	5.23744	2.11389	25.3296	9.23368	22.1185	55.8827	44.8506	120.095	4.50495	4.36309	0.577354	3.47404	0.189204	0.594607	1.40852	3.86336	5.51191	0.510714	0.748284	14.491	41.6357	11.8674	1.84132	2.6726	26.6066	20.639	2.57763	46.7161	6.07747	30.762
DC90-12h-1	2.22932	49.2029	5.43131	7.47508	19.6842	0.536354	7.98071	8.98945	4.56793	23.8184	61.4805	2.63872	47.7649	12.1731	0.613417	0.263088	13.8053	30.1849	15.11	3.46029	6.12477	3.2791	17.1252	21.5116	6.2952	19.8622	66.5308	9.68001	0.610591	0.212838	0.67074	0.650223	0.131792	0.720815	2.72029	2.06668	0.196189	0.874372	14.2255	17.2546	19.4884	2.58102	0.592987	32.9048	11.4885	0.497171	48.3933	9.29753	64.4792
DC90-12h-2	4.93658	80.8728	5.74546	10.174	12.1862	0.905272	7.00721	14.0336	3.48149	21.2969	55.7674	3.82504	42.782	14.6992	0.612859	0.682325	24.1211	25.5782	14.8667	7.40836	5.0614	1.55184	17.4618	29.877	6.07024	14.1853	43.1484	10.5615	0.304972	0.167873	0.510416	1.04965	0.04178	0.562019	1.84711	1.66872	0.11666	0.540949	17.1016	11.1429	20.4363	5.14657	0.408135	33.1234	6.9847	3.74224	40.6965	13.2156	65.6709
DC90-12h-3	2.13289	50.8467	7.72866	7.88105	19.588	0.610859	3.66766	12.8715	4.07237	31.0871	80.9243	2.75244	40.3806	8.86195	0.880814	0.248769	12.4686	29.0026	14.6926	3.89987	8.70158	1.43967	15.856	20.0059	5.91231	7.74309	34.1501	9.35936	0.462415	0.091767	0.773282	1.05529	0.218285	0.078681	3.63698	2.81338	0.17645	1.04883	13.3945	8.54485	18.5526	3.41894	0.316445	13.5667	7.59133	5.46281	50.2544	12.1901	71.6696
DC90-12h-4	2.22932	49.2029	5.43131	7.47508	19.6842	0.536354	7.98071	8.98945	4.56793	23.8184	61.4805	2.63872	47.7649	12.1731	0.613417	0.263088	13.8053	30.1849	15.11	3.46029	6.12477	3.2791	17.1252	21.5116	6.2952	19.8622	66.5308	9.68001	0.610591	0.212838	0.67074	0.650223	0.131792	0.720815	2.72029	2.06668	0.196189	0.874372	14.2255	17.2546	19.4884	2.58102	0.592987	32.9048	11.4885	0.497171	48.3933	9.29753	64.4792
DC90-12h-5	4.93658	80.8728	5.74546	10.174	12.1862	0.905272	7.00721	14.0336	3.48149	21.2969	55.7674	3.82504	42.782	14.6992	0.612859	0.682325	24.1211	25.5782	14.8667	7.40836	5.0614	1.55184	17.4618	29.877	6.07024	14.1853	43.1484	10.5615	0.304972	0.167873	0.510416	1.04965	0.04178	0.562019	1.84711	1.66872	0.11666	0.540949	17.1016	11.1429	20.4363	5.14657	0.408135	33.1234	6.9847	3.74224	40.6965	13.2156	65.6709
DC90-12h-6	2.13289	50.8467	7.72866	7.88105	19.588	0.610859	3.66766	12.8715	4.07237	31.0871	80.9243	2.75244	40.3806	8.86195	0.880814	0.248769	12.4686	29.0026	14.6926	3.89987	8.70158	1.43967	15.856	20.0059	5.91231	7.74309	34.1501	9.35936	0.462415	0.091767	0.773282	1.05529	0.218285	0.078681	3.63698	2.81338	0.17645	1.04883	13.3945	8.54485	18.5526	3.41894	0.316445	13.5667	7.59133	5.46281	50.2544	12.1901	71.6696
DC90-24h-1	0.994484	43.3589	3.11637	4.8016	5.64466	0.133906	3.60559	14.9724	7.36012	32.5606	110.913	2.43862	49.5372	11.453	0.336849	0	26.9307	7.89484	8.45608	1.35763	6.23388	3.56103	30.9369	13.3412	3.46354	12.49	36.2251	10.6156	0.297422	0.143123	0.323669	0.716704	0	0.029168	2.0515	0.539012	0.273623	1.70985	18.7142	23.7109	23.4884	3.93219	2.05746	27.2615	8.83596	6.18561	16.4494	16.3115	112.612
DC90-24h-2	1.74642	35.8233	5.15069	11.4991	3.95294	0.342945	6.55828	11.9808	6.68483	73.6726	212.058	3.60469	45.7986	10.0867	0.355702	0.274851	25.9809	20.6067	5.50014	1.67605	3.52531	3.21727	29.1691	26.8867	5.1416	15.6459	32.1322	8.9033	0.179166	0.149521	0.42251	0.45567	0.053622	0.122128	1.10535	1.95583	0.331443	3.04915	16.4531	27.314	23.0782	1.75225	1.59904	20.9318	9.50569	5.07731	23.9072	18.0025	99.8857
DC90-24h-3	1.93887	43.5375	4.35149	8.44034	4.34211	0.402603	8.59025	9.97267	5.31455	70.064	181.703	3.62989	38.9352	10.863	1.30538	0.310017	27.457	19.066	7.97063	3.36542	3.26231	1.00029	27.2759	31.098	6.05087	8.32714	26.343	11.547	0.007362	0.124739	0.500189	0.941395	0.004186	0.257317	1.20377	1.37132	0.184788	2.627	20.6232	15.6835	23.6522	2.64242	1.5056	13.0141	8.61827	2.78462	35.0121	14.8751	108.278
DC90-24h-4	0.994484	43.3589	3.11637	4.8016	5.64466	0.133906	3.60559	14.9724	7.36012	32.5606	110.913	2.43862	49.5372	11.453	0.336849	0	26.9307	7.89484	8.45608	1.35763	6.23388	3.56103	30.9369	13.3412	3.46354	12.49	36.2251	10.6156	0.297422	0.143123	0.323669	0.716704	0	0.029168	2.0515	0.539012	0.273623	1.70985	18.7142	23.7109	23.4884	3.93219	2.05746	27.2615	8.83596	6.18561	16.4494	16.3115	112.612
DC90-24h-5	1.74642	35.8233	5.15069	11.4991	3.95294	0.342945	6.55828	11.9808	6.68483	73.6726	212.058	3.60469	45.7986	10.0867	0.355702	0.274851	25.9809	20.6067	5.50014	1.67605	3.52531	3.21727	29.1691	26.8867	5.1416	15.6459	32.1322	8.9033	0.179166	0.149521	0.42251	0.45567	0.053622	0.122128	1.10535	1.95583	0.331443	3.04915	16.4531	27.314	23.0782	1.75225	1.59904	20.9318	9.50569	5.07731	23.9072	18.0025	99.8857
DC90-24h-6	1.93887	43.5375	4.35149	8.44034	4.34211	0.402603	8.59025	9.97267	5.31455	70.064	181.703	3.62989	38.9352	10.863	1.30538	0.310017	27.457	19.066	7.97063	3.36542	3.26231	1.00029	27.2759	31.098	6.05087	8.32714	26.343	11.547	0.007362	0.124739	0.500189	0.941395	0.004186	0.257317	1.20377	1.37132	0.184788	2.627	20.6232	15.6835	23.6522	2.64242	1.5056	13.0141	8.61827	2.78462	35.0121	14.8751	108.278
DC90-72h-1	4.35066	86.6379	6.09925	10.46	5.24977	0.191955	10.7135	9.77885	9.26468	13.3082	50.5604	8.37227	35.7796	22.5442	0.956538	0.652319	37.2249	10.4911	5.78524	1.61275	5.14078	4.27001	45.4355	52.0181	4.85119	34.2263	122.77	14.5448	0.037365	0.041141	0.256342	1.89227	0.276229	0.161593	2.6016	0.573509	0.159715	1.38372	58.5597	12.43	33.5785	3.08684	1.32354	16.9294	11.0466	9.51104	17.1167	11.9566	66.7798
DC90-72h-2	2.04444	68.1319	4.77135	8.54943	8.16095	0.250273	12.6176	16.6788	7.69554	13.2023	45.7741	8.95932	30.9828	14.6341	0.634118	1.27449	35.2121	13.3327	7.38606	0.734304	6.90304	4.22463	43.7945	37.6306	4.03774	28.3129	100.262	13.4067	0.389641	0.319859	0.345261	2.26424	0.211085	0.168454	2.02974	0.790399	0.38518	3.36462	46.5538	9.19103	34.731	1.83542	2.47932	32.3096	9.72742	1.50848	17.1105	21.1753	72.8587
DC90-72h-3	2.33065	91.5368	4.49605	9.56453	7.04044	0.136341	13.2692	12.605	6.07607	17.2966	59.0127	9.66748	30.8174	12.6631	1.54289	0.509804	47.2977	15.6521	6.03506	0.201706	2.05425	5.90144	35.2985	45.0965	4.89844	32.4243	100.627	11.5822	0.014293	0.260624	0.462056	2.19649	0.240489	0.150482	2.56811	1.24004	0.512984	4.38425	40.8236	16.7356	31.8234	1.72618	3.16611	38.7457	8.54205	1.03754	26.8843	11.8059	67.6891
DC90-72h-4	4.35066	86.6379	6.09925	10.46	5.24977	0.191955	10.7135	9.77885	9.26468	13.3082	50.5604	8.37227	35.7796	22.5442	0.956538	0.652319	37.2249	10.4911	5.78524	1.61275	5.14078	4.27001	45.4355	52.0181	4.85119	34.2263	122.77	14.5448	0.037365	0.041141	0.256342	1.89227	0.276229	0.161593	2.6016	0.573509	0.159715	1.38372	58.5597	12.43	33.5785	3.08684	1.32354	16.9294	11.0466	9.51104	17.1167	11.9566	66.7798
DC90-72h-5	2.04444	68.1319	4.77135	8.54943	8.16095	0.250273	12.6176	16.6788	7.69554	13.2023	45.7741	8.95932	30.9828	14.6341	0.634118	1.27449	35.2121	13.3327	7.38606	0.734304	6.90304	4.22463	43.7945	37.6306	4.03774	28.3129	100.262	13.4067	0.389641	0.319859	0.345261	2.26424	0.211085	0.168454	2.02974	0.790399	0.38518	3.36462	46.5538	9.19103	34.731	1.83542	2.47932	32.3096	9.72742	1.50848	17.1105	21.1753	72.8587
DC90-72h-6	2.33065	91.5368	4.49605	9.56453	7.04044	0.136341	13.2692	12.605	6.07607	17.2966	59.0127	9.66748	30.8174	12.6631	1.54289	0.509804	47.2977	15.6521	6.03506	0.201706	2.05425	5.90144	35.2985	45.0965	4.89844	32.4243	100.627	11.5822	0.014293	0.260624	0.462056	2.19649	0.240489	0.150482	2.56811	1.24004	0.512984	4.38425	40.8236	16.7356	31.8234	1.72618	3.16611	38.7457	8.54205	1.03754	26.8843	11.8059	67.6891
DC90-84h-1	10.4138	282.455	23.8898	20.4719	6.67815	5.25469	10.3995	16.4285	3.89708	51.004	107.328	7.9172	80.1193	36.6659	1.5768	2.23464	30.8825	17.3561	9.79623	15.5188	1.13848	14.3494	18.3113	46.9581	18.6685	50.3452	99.7311	12.5974	1.26175	0.379532	4.31588	0.390289	1.5657	1.12129	3.90758	1.49683	0.272951	2.17744	20.6493	18.865	20.7751	4.75755	1.21244	8.75787	18.2387	2.73869	12.1764	5.27562	48.2042
DC90-84h-2	13.2992	262.964	18.0312	17.3342	4.66476	5.35928	1.65504	18.9961	4.71908	24.4055	67.3229	7.91369	72.9873	35.3332	1.61465	2.71367	46.541	20.3866	8.34228	24.0655	1.56992	13.6717	19.1247	41.4958	10.2573	31.7775	129.523	12.4966	0.410927	0.174164	5.93973	0.786341	1.15531	2.09328	5.70157	0.799081	0.294579	1.39251	22.4779	8.94406	15.019	10.8763	0.604922	19.8704	15.695	6.41125	7.80864	8.28499	61.7427
DC90-84h-3	9.23396	228.182	30.8884	20.6351	7.3128	3.5276	5.53679	10.2346	3.54811	106.223	168.453	7.08345	80.0948	25.296	3.62835	2.5087	31.05	18.104	12.2192	12.094	1.28208	12.0831	18.8339	30.0491	25.4696	40.2975	129.239	8.389	0.769607	0.624061	7.83143	0.598632	2.59559	1.89864	5.86402	2.24757	0.632766	1.47785	17.4807	17.3823	18.533	4.87257	1.36991	16.6044	25.1092	2.82895	16.8725	5.83587	51.5703
DC90-84h-4	10.4138	282.455	23.8898	20.4719	6.67815	5.25469	10.3995	16.4285	3.89708	51.004	107.328	7.9172	80.1193	36.6659	1.5768	2.23464	30.8825	17.3561	9.79623	15.5188	1.13848	14.3494	18.3113	46.9581	18.6685	50.3452	99.7311	12.5974	1.26175	0.379532	4.31588	0.390289	1.5657	1.12129	3.90758	1.49683	0.272951	2.17744	20.6493	18.865	20.7751	4.75755	1.21244	8.75787	18.2387	2.73869	12.1764	5.27562	48.2042
DC90-84h-5	13.2992	262.964	18.0312	17.3342	4.66476	5.35928	1.65504	18.9961	4.71908	24.4055	67.3229	7.91369	72.9873	35.3332	1.61465	2.71367	46.541	20.3866	8.34228	24.0655	1.56992	13.6717	19.1247	41.4958	10.2573	31.7775	129.523	12.4966	0.410927	0.174164	5.93973	0.786341	1.15531	2.09328	5.70157	0.799081	0.294579	1.39251	22.4779	8.94406	15.019	10.8763	0.604922	19.8704	15.695	6.41125	7.80864	8.28499	61.7427
DC90-84h-6	9.23396	228.182	30.8884	20.6351	7.3128	3.5276	5.53679	10.2346	3.54811	106.223	168.453	7.08345	80.0948	25.296	3.62835	2.5087	31.05	18.104	12.2192	12.094	1.28208	12.0831	18.8339	30.0491	25.4696	40.2975	129.239	8.389	0.769607	0.624061	7.83143	0.598632	2.59559	1.89864	5.86402	2.24757	0.632766	1.47785	17.4807	17.3823	18.533	4.87257	1.36991	16.6044	25.1092	2.82895	16.8725	5.83587	51.5703
DC90-96h-1	6.37494	171.429	32.7624	11.9732	13.5302	2.8244	6.73779	10.0308	2.33017	59.8683	138.629	7.18361	68.1433	33.2729	1.37731	1.46618	22.2779	17.0262	4.96664	13.1182	0.868203	11.9438	20.5042	32.9386	44.1546	39.1819	130.077	8.42428	0.209971	0.854014	2.28961	0.306353	0.795834	0.632903	4.47211	2.70366	0.080131	2.0707	16.4401	21.9	10.6162	4.27355	0.813494	17.501	17.3296	5.40015	30.6321	3.53214	52.8963
DC90-96h-2	8.82993	159.421	23.7906	9.49251	11.0082	2.86294	8.11961	10.6594	2.41481	36.0065	78.5414	9.60339	80.6273	64.7339	8.02133	1.89068	37.0519	7.29445	3.16334	12.336	3.35556	9.43827	23.2792	33.5637	35.0104	43.7265	184.506	8.6074	1.42712	0.412109	6.90164	0.504734	0.572896	1.12992	4.68658	1.45736	0.194654	0.110804	18.2962	17.9447	6.43518	5.34833	0.519794	16.9233	10.6215	2.6856	16.7704	4.19337	79.2019
DC90-96h-3	7.25125	132.087	22.8613	14.5843	17.6306	4.28065	5.4131	8.42915	2.83243	50.7565	120.656	6.63912	66.7701	25.2997	1.35164	2.02415	20.8983	27.2721	4.09082	10.1587	1.04705	9.40048	18.0841	32.4534	38.3649	34.1626	99.6532	9.39941	1.15655	0.969121	3.11788	0.235735	1.25229	1.32219	6.0356	7.00127	0.615204	2.04983	17.8078	20.0412	13.8678	4.54873	0.609648	14.6168	22.4255	3.92811	40.0993	3.58559	52.4186
DC90-96h-4	6.37494	171.429	32.7624	11.9732	13.5302	2.8244	6.73779	10.0308	2.33017	59.8683	138.629	7.18361	68.1433	33.2729	1.37731	1.46618	22.2779	17.0262	4.96664	13.1182	0.868203	11.9438	20.5042	32.9386	44.1546	39.1819	130.077	8.42428	0.209971	0.854014	2.28961	0.306353	0.795834	0.632903	4.47211	2.70366	0.080131	2.0707	16.4401	21.9	10.6162	4.27355	0.813494	17.501	17.3296	5.40015	30.6321	3.53214	52.8963
DC90-96h-5	8.82993	159.421	23.7906	9.49251	11.0082	2.86294	8.11961	10.6594	2.41481	36.0065	78.5414	9.60339	80.6273	64.7339	8.02133	1.89068	37.0519	7.29445	3.16334	12.336	3.35556	9.43827	23.2792	33.5637	35.0104	43.7265	184.506	8.6074	1.42712	0.412109	6.90164	0.504734	0.572896	1.12992	4.68658	1.45736	0.194654	0.110804	18.2962	17.9447	6.43518	5.34833	0.519794	16.9233	10.6215	2.6856	16.7704	4.19337	79.2019
DC90-96h-6	7.25125	132.087	22.8613	14.5843	17.6306	4.28065	5.4131	8.42915	2.83243	50.7565	120.656	6.63912	66.7701	25.2997	1.35164	2.02415	20.8983	27.2721	4.09082	10.1587	1.04705	9.40048	18.0841	32.4534	38.3649	34.1626	99.6532	9.39941	1.15655	0.969121	3.11788	0.235735	1.25229	1.32219	6.0356	7.00127	0.615204	2.04983	17.8078	20.0412	13.8678	4.54873	0.609648	14.6168	22.4255	3.92811	40.0993	3.58559	52.4186
[truncated: 5,000 more columns]
