# Supplementary material for: The Wild Rice Locus CTS-12 Mediates ABA-Dependent Stomatal Opening Modulation to Limit Water Loss Under Severe Chilling Stress
Source: Front Plant Sci. 2020 Oct 30;11:575699. doi: 10.3389/fpls.2020.575699 (PMC7661758; doi:10.3389/fpls.2020.575699)
Supplement: Supplementary file 2 [file Table_2.XLSX]

## Sheet: Table S2
Table S2 The significant DEGs and DEMs identified to be joint variation between two datasets in O2PLS analysis (VIP≥1.1)
id	Gene/MS2 name	Modea	VIPb
9794	LOC_Os12g43130		1.24185
9764	LOC_Os12g41650		1.20269
9755	LOC_Os12g40920		1.28053
9553	LOC_Os12g23180		1.21792
9545	LOC_Os12g19470		1.15082
9529	LOC_Os12g17320		1.10377
9518	LOC_Os12g15530		1.1439
9494	LOC_Os12g12560		1.21953
9459	LOC_Os12g08810		1.12774
9362	LOC_Os12g04020		1.15105
9332	LOC_Os12g02530		1.30505
9290	LOC_Os11g47600		1.19628
9223	LOC_Os11g39020		1.26623
9221	LOC_Os11g38810		1.17231
9212	LOC_Os11g37950		1.20387
9178	LOC_Os11g34870		1.14088
9092	LOC_Os11g23080		1.21054
9018	LOC_Os11g11000		1.22964
8982	LOC_Os11g08210		1.12982
8921	LOC_Os11g05380		1.19021
8865	LOC_Os11g02610		1.31511
8850	LOC_Os11g02100		1.20089
8820	LOC_Os10g42930		1.15367
8803	LOC_Os10g42299		1.2774
8794	LOC_Os10g41980		1.10034
8772	LOC_Os10g41230		1.12956
8768	LOC_Os10g41100		1.28524
8659	LOC_Os10g38040		1.29676
8567	LOC_Os10g34700		1.12625
8421	LOC_Os10g23310		1.1702
8370	LOC_Os10g18364		1.19005
8357	LOC_Os10g14870		1.10398
8337	LOC_Os10g10180		1.20421
8224	LOC_Os09g37976		1.25324
8170	LOC_Os09g35880		1.23689
8090	LOC_Os09g31506		1.27744
8074	LOC_Os09g31130		1.28659
8047	LOC_Os09g29690		1.15779
8035	LOC_Os09g29060		1.15482
8010	LOC_Os09g28390		1.13183
7950	LOC_Os09g25810		1.19403
7846	LOC_Os09g17630		1.28189
7835	LOC_Os09g16510		1.20477
7821	LOC_Os09g14600		1.27709
7789	LOC_Os09g10340		1.19125
7786	LOC_Os09g10010		1.20577
7756	LOC_Os09g06499		1.11654
7721	LOC_Os08g45190		1.27534
7696	LOC_Os08g44400		1.2152
7583	LOC_Os08g39370		1.13368
7538	LOC_Os08g37370		1.11394
7496	LOC_Os08g35160		1.2987
7477	LOC_Os08g34210		1.22644
7461	LOC_Os08g33540		1.35612
7295	LOC_Os08g14570		1.28674
7282	LOC_Os08g13570		1.15946
7232	LOC_Os08g08120		1.20775
7210	LOC_Os08g06630		1.30395
7201	LOC_Os08g06280		1.13496
7192	LOC_Os08g06010		1.18983
7156	LOC_Os08g03170		1.17412
7112	LOC_Os07g49460		1.17717
7080	LOC_Os07g48610		1.15637
7079	LOC_Os07g48570		1.24179
7067	LOC_Os07g48340		1.13187
7027	LOC_Os07g46520		1.28981
7018	LOC_Os07g46330		1.22514
6951	LOC_Os07g43330		1.25041
6905	LOC_Os07g41580		1.17204
6836	LOC_Os07g38170		1.16819
6812	LOC_Os07g37250		1.2641
6732	LOC_Os07g32570		1.12814
6711	LOC_Os07g30960		1.22967
6692	LOC_Os07g29410		1.12042
6679	LOC_Os07g28480		1.14149
6638	LOC_Os07g23570		1.18546
6630	LOC_Os07g22930		1.14203
6616	LOC_Os07g18990		1.20536
6504	LOC_Os07g07540		1.28281
6482	LOC_Os07g06800		1.18655
6396	LOC_Os06g51360		1.14666
6394	LOC_Os06g51290		1.25792
6393	LOC_Os06g51260		1.17384
6388	LOC_Os06g51070		1.23792
6380	LOC_Os06g50870		1.18879
6369	LOC_Os06g50080		1.28585
6343	LOC_Os06g49120		1.28206
6324	LOC_Os06g48250		1.23874
6303	LOC_Os06g47550		1.23605
6284	LOC_Os06g46740		1.16964
6245	LOC_Os06g45140		1.13795
6244	LOC_Os06g45100		1.22794
6231	LOC_Os06g44450		1.29204
6224	LOC_Os06g44250		1.13307
6216	LOC_Os06g44010		1.18752
6207	LOC_Os06g43800		1.20243
6154	LOC_Os06g40500		1.32442
6125	LOC_Os06g39110		1.25089
6090	LOC_Os06g36040		1.23956
6082	LOC_Os06g35700		1.19203
6013	LOC_Os06g27760		1.22492
5982	LOC_Os06g21380		1.12923
5948	LOC_Os06g18000		1.12722
5944	LOC_Os06g17410		1.19911
5887	LOC_Os06g13080		1.11981
5801	LOC_Os06g08670		1.23656
5767	LOC_Os06g06900		1.10657
5689	LOC_Os06g04210		1.20431
5677	LOC_Os06g03860		1.18745
5666	LOC_Os06g03520		1.12428
5655	LOC_Os06g02630		1.22687
5594	LOC_Os05g50930		1.31938
5536	LOC_Os05g48760		1.27866
5506	LOC_Os05g47560		1.29814
5478	LOC_Os05g45810		1.16297
5469	LOC_Os05g45440		1.2203
5466	LOC_Os05g45350		1.18501
5459	LOC_Os05g45080		1.11001
5447	LOC_Os05g44300		1.30097
5428	LOC_Os05g43650		1.29264
5406	LOC_Os05g42280		1.25064
5393	LOC_Os05g41780		1.12556
5319	LOC_Os05g38680		1.17323
5307	LOC_Os05g38270		1.13664
5236	LOC_Os05g34650		1.29394
5212	LOC_Os05g33620		1.2439
5153	LOC_Os05g30350		1.12636
5148	LOC_Os05g30190		1.25348
4933	LOC_Os05g07870		1.22859
4932	LOC_Os05g07860		1.23029
4928	LOC_Os05g07632		1.16788
4915	LOC_Os05g06890		1.27624
4880	LOC_Os05g05140		1.12071
4840	LOC_Os05g03760		1.17163
4746	LOC_Os04g58710		1.22011
4697	LOC_Os04g56710		1.21483
4566	LOC_Os04g52090		1.11838
4552	LOC_Os04g51460		1.14309
4502	LOC_Os04g49350		1.27696
4494	LOC_Os04g48880		1.26914
4466	LOC_Os04g47770		1.1655
4444	LOC_Os04g46880		1.29127
4399	LOC_Os04g44924		1.25402
4336	LOC_Os04g42020		1.29456
4330	LOC_Os04g41850		1.18784
4324	LOC_Os04g41560		1.28747
4323	LOC_Os04g41540		1.25221
4314	LOC_Os04g41310		1.11978
4264	LOC_Os04g39350		1.26028
4224	LOC_Os04g37920		1.24274
4218	LOC_Os04g37710		1.2575
4212	LOC_Os04g37619		1.20442
4210	LOC_Os04g37580		1.13004
4204	LOC_Os04g37430		1.21951
4194	LOC_Os04g36062		1.2071
4148	LOC_Os04g33920		1.20477
4139	LOC_Os04g33640		1.19005
4131	LOC_Os04g33390		1.18652
4129	LOC_Os04g33360		1.20399
4124	LOC_Os04g33190		1.28782
4122	LOC_Os04g33080		1.28336
4120	LOC_Os04g33060		1.31782
3938	LOC_Os04g06520		1.24074
3923	LOC_Os04g02910		1.21028
3908	LOC_Os04g01890		1.15452
3882	LOC_Os03g64020		1.23719
3869	LOC_Os03g63620		1.23929
3838	LOC_Os03g62240		1.15035
3827	LOC_Os03g61890		1.12019
3701	LOC_Os03g56930		1.18629
3692	LOC_Os03g56660		1.17112
3614	LOC_Os03g53020		1.18088
3586	LOC_Os03g52010		1.1817
3574	LOC_Os03g51650		1.11625
3527	LOC_Os03g49940		1.30874
3487	LOC_Os03g48030		1.10827
3486	LOC_Os03g48000		1.26629
3456	LOC_Os03g46070		1.19928
3455	LOC_Os03g46060		1.21353
3411	LOC_Os03g43720		1.27566
3384	LOC_Os03g41330		1.24638
3352	LOC_Os03g38730		1.31175
3319	LOC_Os03g32490		1.28687
3307	LOC_Os03g31690		1.20937
3270	LOC_Os03g28940		1.14467
3251	LOC_Os03g27019		1.17547
3126	LOC_Os03g20380		1.11133
3117	LOC_Os03g20120		1.17317
3110	LOC_Os03g19940		1.1049
3105	LOC_Os03g19720		1.19309
3100	LOC_Os03g19560		1.22336
3055	LOC_Os03g18070		1.31933
3037	LOC_Os03g17600		1.21729
3019	LOC_Os03g16960		1.24893
3016	LOC_Os03g16910		1.30074
2999	LOC_Os03g16020		1.3269
2854	LOC_Os03g10180		1.2653
2849	LOC_Os03g10080		1.20182
2847	LOC_Os03g10050		1.23371
2835	LOC_Os03g09230		1.14408
2794	LOC_Os03g07960		1.29963
2778	LOC_Os03g07360		1.31688
2776	LOC_Os03g07300		1.2068
2750	LOC_Os03g06139		1.15313
2718	LOC_Os03g04770		1.24332
2686	LOC_Os03g03910		1.17601
2674	LOC_Os03g03510		1.19389
2570	LOC_Os02g58100		1.24737
2540	LOC_Os02g57160		1.18366
2532	LOC_Os02g57020		1.10221
2445	LOC_Os02g53140		1.16324
2370	LOC_Os02g50374		1.17124
2332	LOC_Os02g49230		1.182
2293	LOC_Os02g47800		1.18985
2287	LOC_Os02g47620		1.15294
2283	LOC_Os02g47560		1.13251
2250	LOC_Os02g46220		1.2504
2245	LOC_Os02g46030		1.24892
2233	LOC_Os02g45670		1.21012
2222	LOC_Os02g45320		1.13718
2162	LOC_Os02g43340		1.22869
2118	LOC_Os02g41550		1.15493
2087	LOC_Os02g39730		1.18942
2086	LOC_Os02g39710		1.2764
2078	LOC_Os02g39360		1.29892
2076	LOC_Os02g39330		1.14081
2073	LOC_Os02g39160		1.25841
2004	LOC_Os02g36340		1.10119
1977	LOC_Os02g35090		1.31995
1968	LOC_Os02g34810		1.16826
1951	LOC_Os02g33580		1.25773
1889	LOC_Os02g29510		1.22003
1850	LOC_Os02g24080		1.16078
1815	LOC_Os02g19530		1.17776
1802	LOC_Os02g18450		1.19495
1769	LOC_Os02g15870		1.13493
1688	LOC_Os02g11070		1.10546
1666	LOC_Os02g10350		1.12205
1630	LOC_Os02g08440		1.14089
1595	LOC_Os02g06930		1.12163
1581	LOC_Os02g06330		1.30285
1551	LOC_Os02g04710		1.14352
1541	LOC_Os02g04170		1.11589
1530	LOC_Os02g03710		1.13936
1526	LOC_Os02g03570		1.21605
1523	LOC_Os02g03410		1.11915
1516	LOC_Os02g03230		1.30544
1507	LOC_Os02g02970		1.32309
1417	LOC_Os01g72610		1.1005
1402	LOC_Os01g72260		1.11282
1393	LOC_Os01g72000		1.23827
1381	LOC_Os01g71350		1.18085
1335	LOC_Os01g69840		1.2212
1322	LOC_Os01g69030		1.113
1303	LOC_Os01g68330		1.15407
1293	LOC_Os01g68020		1.24955
1286	LOC_Os01g67810		1.11524
1243	LOC_Os01g66240		1.28661
1195	LOC_Os01g64960		1.23693
1184	LOC_Os01g64440		1.16677
1152	LOC_Os01g63210		1.23061
1140	LOC_Os01g62810		1.15956
1120	LOC_Os01g62070		1.18806
1103	LOC_Os01g61400		1.11205
1098	LOC_Os01g61120		1.29491
1097	LOC_Os01g61080		1.11545
1091	LOC_Os01g60830		1.246
1078	LOC_Os01g60110		1.22866
1053	LOC_Os01g59020		1.16081
1040	LOC_Os01g58420		1.18385
1000	LOC_Os01g56780		1.24424
920	LOC_Os01g53730		1.24745
903	LOC_Os01g53020		1.1764
893	LOC_Os01g52640		1.19847
864	LOC_Os01g51410		1.24929
853	LOC_Os01g50940		1.17084
847	LOC_Os01g50760		1.27604
842	LOC_Os01g50460		1.22344
838	LOC_Os01g50370		1.20564
812	LOC_Os01g49230		1.17382
697	LOC_Os01g44050		1.10559
658	LOC_Os01g42730		1.24775
626	LOC_Os01g40630		1.20373
591	LOC_Os01g38229		1.24144
581	LOC_Os01g37690		1.10365
575	LOC_Os01g37130		1.21176
558	LOC_Os01g36070		1.292
552	LOC_Os01g34850		1.10643
525	LOC_Os01g31360		1.18216
481	LOC_Os01g24710		1.21515
450	LOC_Os01g21250		1.11269
430	LOC_Os01g19880		1.15426
417	LOC_Os01g18800		1.28172
357	LOC_Os01g15900		1.25575
324	LOC_Os01g13740		1.2829
317	LOC_Os01g13480		1.25358
301	LOC_Os01g12810		1.2416
278	LOC_Os01g12210		1.21377
254	LOC_Os01g11230		1.22125
217	LOC_Os01g09570		1.16187
212	LOC_Os01g09320		1.28485
190	LOC_Os01g08460		1.12558
176	LOC_Os01g08020		1.26096
58	LOC_Os01g03040		1.30476
16	LOC_Os01g01160		1.1324
9808	LOC_Os12g43740		1.14411
9744	LOC_Os12g40419		1.2414
9731	LOC_Os12g39630		1.2072
9720	LOC_Os12g39080		1.12177
9711	LOC_Os12g38640		1.10941
9708	LOC_Os12g38480		1.26737
9695	LOC_Os12g38100		1.10806
9688	LOC_Os12g37720		1.11244
9669	LOC_Os12g36630		1.14097
9667	LOC_Os12g36580		1.15026
9605	LOC_Os12g31800		1.12696
9599	LOC_Os12g31000		1.12123
9581	LOC_Os12g28270		1.18077
9568	LOC_Os12g25490		1.27669
9566	LOC_Os12g25180		1.12446
9554	LOC_Os12g23200		1.14458
9548	LOC_Os12g20390		1.12561
9543	LOC_Os12g19381		1.15966
9533	LOC_Os12g17600		1.20273
9523	LOC_Os12g16220		1.20484
9513	LOC_Os12g14220		1.1653
9508	LOC_Os12g13910		1.21275
9497	LOC_Os12g12934		1.18218
9485	LOC_Os12g10870		1.15697
9471	LOC_Os12g09770		1.1859
9460	LOC_Os12g08830		1.30829
9457	LOC_Os12g08770		1.15646
9456	LOC_Os12g08760		1.20909
9434	LOC_Os12g07270		1.15236
9433	LOC_Os12g07210		1.11026
9432	LOC_Os12g07190		1.30529
9423	LOC_Os12g06780		1.30764
9412	LOC_Os12g06260		1.10157
9411	LOC_Os12g06250		1.19901
9385	LOC_Os12g05210		1.14423
9374	LOC_Os12g04500		1.16522
9356	LOC_Os12g03730		1.19834
9323	LOC_Os12g02080		1.17044
9309	LOC_Os12g01449		1.10418
9297	LOC_Os11g47970		1.235
9285	LOC_Os11g47500		1.12497
9266	LOC_Os11g44340		1.11062
9254	LOC_Os11g42490		1.17875
9231	LOC_Os11g40320		1.14329
9213	LOC_Os11g37960		1.24362
9205	LOC_Os11g37390		1.13856
9204	LOC_Os11g37260		1.14194
9179	LOC_Os11g34880		1.1293
9174	LOC_Os11g34460		1.17613
9159	LOC_Os11g32880		1.13109
9152	LOC_Os11g32290		1.12676
9142	LOC_Os11g31060		1.17934
9140	LOC_Os11g30760		1.1245
9136	LOC_Os11g29870		1.10994
9134	LOC_Os11g29810		1.12431
9115	LOC_Os11g26780		1.12732
9101	LOC_Os11g24450		1.30615
9061	LOC_Os11g16550		1.23838
9042	LOC_Os11g13890		1.20401
9040	LOC_Os11g13850		1.2425
9017	LOC_Os11g10990		1.27359
8981	LOC_Os11g08100		1.16653
8959	LOC_Os11g07020		1.14828
8937	LOC_Os11g05740		1.14502
8923	LOC_Os11g05410		1.11306
8905	LOC_Os11g04720		1.18818
8901	LOC_Os11g04570		1.142
8837	LOC_Os11g01530		1.24472
8834	LOC_Os11g01439		1.14259
8815	LOC_Os10g42780		1.1078
8795	LOC_Os10g42020		1.1217
8791	LOC_Os10g41780		1.25866
8761	LOC_Os10g40740		1.27102
8741	LOC_Os10g40040		1.1067
8720	LOC_Os10g39660		1.11284
8717	LOC_Os10g39540		1.10122
8697	LOC_Os10g38940		1.25627
8690	LOC_Os10g38730		1.14682
8687	LOC_Os10g38700		1.13578
8660	LOC_Os10g38050		1.15581
8603	LOC_Os10g35840		1.32588
8570	LOC_Os10g34920		1.1895
8562	LOC_Os10g34440		1.16483
8530	LOC_Os10g33040		1.13277
8529	LOC_Os10g32990		1.10471
8507	LOC_Os10g31460		1.28123
8500	LOC_Os10g30850		1.20183
8490	LOC_Os10g30150		1.22138
8471	LOC_Os10g28340		1.10902
8459	LOC_Os10g27274		1.12968
8451	LOC_Os10g26700		1.26119
8449	LOC_Os10g26670		1.19827
8434	LOC_Os10g25230		1.14051
8429	LOC_Os10g25060		1.17558
8406	LOC_Os10g21930		1.10075
8375	LOC_Os10g19919		1.15667
8335	LOC_Os10g09990		1.30703
8322	LOC_Os10g07440		1.24657
8302	LOC_Os10g05130		1.23895
8286	LOC_Os10g02340		1.21848
8275	LOC_Os10g01134		1.15657
8274	LOC_Os10g01080		1.23182
8249	LOC_Os09g39130		1.10728
8245	LOC_Os09g38920		1.10798
8227	LOC_Os09g38090		1.24481
8184	LOC_Os09g36240		1.24301
8172	LOC_Os09g35940		1.17305
8167	LOC_Os09g35790		1.20153
8162	LOC_Os09g35600		1.15863
8160	LOC_Os09g35030		1.2383
8158	LOC_Os09g35010		1.11972
8138	LOC_Os09g33992		1.11681
8135	LOC_Os09g33850		1.10486
8129	LOC_Os09g33550		1.15933
8103	LOC_Os09g32360		1.10035
8087	LOC_Os09g31486		1.20166
8086	LOC_Os09g31482		1.22905
8080	LOC_Os09g31380		1.16572
8071	LOC_Os09g31031		1.16926
8061	LOC_Os09g30350		1.16287
8048	LOC_Os09g29710		1.13765
8027	LOC_Os09g28740		1.17731
8022	LOC_Os09g28650		1.17956
8021	LOC_Os09g28640		1.18842
8005	LOC_Os09g28230		1.20984
8003	LOC_Os09g28210		1.19115
7984	LOC_Os09g27330		1.24432
7982	LOC_Os09g27260		1.23679
7965	LOC_Os09g26670		1.25081
7944	LOC_Os09g25610		1.19136
7932	LOC_Os09g25190		1.22849
7884	LOC_Os09g21230		1.18759
7871	LOC_Os09g20240		1.1608
7853	LOC_Os09g18360		1.13928
7833	LOC_Os09g15820		1.13199
7805	LOC_Os09g12540		1.26938
7804	LOC_Os09g12290		1.16139
7801	LOC_Os09g11800		1.10626
7798	LOC_Os09g11460		1.18628
7773	LOC_Os09g08130		1.10508
7755	LOC_Os09g06464		1.30631
7744	LOC_Os09g04384		1.19403
7733	LOC_Os09g03190		1.24252
7716	LOC_Os08g45100		1.13619
7695	LOC_Os08g44390		1.11044
7692	LOC_Os08g44300		1.14818
7676	LOC_Os08g43440		1.24184
7675	LOC_Os08g43390		1.27767
7654	LOC_Os08g42630		1.17
7637	LOC_Os08g41960		1.32432
7635	LOC_Os08g41830		1.1232
7593	LOC_Os08g39810		1.19472
7592	LOC_Os08g39730		1.30418
7591	LOC_Os08g39694		1.1198
7565	LOC_Os08g38600		1.17079
7557	LOC_Os08g38220		1.29211
7540	LOC_Os08g37456		1.10284
7531	LOC_Os08g37010		1.25124
7530	LOC_Os08g36920		1.1569
7522	LOC_Os08g36480		1.2901
7497	LOC_Os08g35190		1.15963
7481	LOC_Os08g34360		1.12535
7470	LOC_Os08g33890		1.12334
7468	LOC_Os08g33820		1.22312
7445	LOC_Os08g32930		1.29956
7440	LOC_Os08g32690		1.13346
7433	LOC_Os08g32060		1.30882
7423	LOC_Os08g31280		1.18447
7414	LOC_Os08g30210		1.1623
7376	LOC_Os08g25860		1.13064
7375	LOC_Os08g25850		1.13598
7369	LOC_Os08g25090		1.20797
7362	LOC_Os08g24300		1.22803
7302	LOC_Os08g15050		1.29321
7280	LOC_Os08g12950		1.13192
7271	LOC_Os08g12449		1.26107
7257	LOC_Os08g10020		1.14425
7252	LOC_Os08g09690		1.16813
7250	LOC_Os08g09340		1.15298
7249	LOC_Os08g09290		1.19085
7239	LOC_Os08g08850		1.23756
7206	LOC_Os08g06530		1.12271
7196	LOC_Os08g06110		1.30279
7175	LOC_Os08g04500		1.18442
7143	LOC_Os08g02210		1.29498
7130	LOC_Os08g01520		1.13916
7116	LOC_Os08g01140		1.1709
7100	LOC_Os07g49110		1.11734
7091	LOC_Os07g48890		1.1131
7089	LOC_Os07g48830		1.17491
7050	LOC_Os07g47640		1.20727
7026	LOC_Os07g46510		1.31495
7022	LOC_Os07g46420		1.26097
7002	LOC_Os07g44900		1.10623
6999	LOC_Os07g44850		1.24093
6967	LOC_Os07g43820		1.1689
6966	LOC_Os07g43810		1.19987
6963	LOC_Os07g43700		1.22747
6962	LOC_Os07g43604		1.20942
6961	LOC_Os07g43570		1.20487
6884	LOC_Os07g40710		1.13193
6876	LOC_Os07g40224		1.10425
6850	LOC_Os07g38960		1.23243
6843	LOC_Os07g38440		1.1797
6837	LOC_Os07g38230		1.18502
6819	LOC_Os07g37550		1.30702
6817	LOC_Os07g37420		1.2344
6811	LOC_Os07g37240		1.13472
6786	LOC_Os07g36080		1.17316
6766	LOC_Os07g34940		1.12026
6760	LOC_Os07g34570		1.26103
6759	LOC_Os07g34520		1.21636
6718	LOC_Os07g31390		1.15955
6708	LOC_Os07g30670		1.13802
6685	LOC_Os07g28850		1.14454
6680	LOC_Os07g28610		1.21669
6677	LOC_Os07g28440		1.14022
6675	LOC_Os07g28040		1.15013
6574	LOC_Os07g12790		1.15806
6556	LOC_Os07g10920		1.10222
6548	LOC_Os07g10130		1.14469
6528	LOC_Os07g09040		1.18789
6519	LOC_Os07g08430		1.14516
6514	LOC_Os07g08160		1.16741
6505	LOC_Os07g07550		1.14394
6498	LOC_Os07g07320		1.14511
6480	LOC_Os07g06700		1.18486
6479	LOC_Os07g06660		1.28369
6461	LOC_Os07g05360		1.13407
6455	LOC_Os07g04840		1.12182
6443	LOC_Os07g03710		1.1768
6442	LOC_Os07g03600		1.29024
6423	LOC_Os07g02330		1.13801
6379	LOC_Os06g50780		1.24791
6377	LOC_Os06g50450		1.17248
6356	LOC_Os06g49750		1.27198
6326	LOC_Os06g48300		1.1774
6320	LOC_Os06g48200		1.26433
6311	LOC_Os06g47800		1.21052
6225	LOC_Os06g44260		1.17848
6196	LOC_Os06g43350		1.10834
6191	LOC_Os06g43140		1.17944
6182	LOC_Os06g42710		1.11146
6156	LOC_Os06g40640		1.16409
6146	LOC_Os06g40120		1.12775
6141	LOC_Os06g39960		1.26101
6133	LOC_Os06g39690		1.32297
6131	LOC_Os06g39330		1.19317
6126	LOC_Os06g39120		1.1355
6109	LOC_Os06g37450		1.29257
6104	LOC_Os06g37140		1.1292
6095	LOC_Os06g36390		1.14602
6037	LOC_Os06g30179		1.18799
6023	LOC_Os06g28630		1.14105
6001	LOC_Os06g24070		1.31732
5989	LOC_Os06g22060		1.10645
5987	LOC_Os06g21590		1.21085
5981	LOC_Os06g21330		1.10088
5949	LOC_Os06g18010		1.1043
5924	LOC_Os06g15400		1.15939
5881	LOC_Os06g12810		1.14775
5861	LOC_Os06g11660		1.14737
5851	LOC_Os06g11290		1.10167
5833	LOC_Os06g10530		1.12418
5821	LOC_Os06g10000		1.13725
5818	LOC_Os06g09900		1.30573
5810	LOC_Os06g09560		1.2213
5743	LOC_Os06g06170		1.32307
5725	LOC_Os06g05480		1.33923
5714	LOC_Os06g04990		1.13628
5682	LOC_Os06g04040		1.1174
5658	LOC_Os06g02800		1.1333
5599	LOC_Os05g51150		1.10138
5584	LOC_Os05g50610		1.11216
5580	LOC_Os05g50340		1.13556
5537	LOC_Os05g48810		1.31457
5531	LOC_Os05g48630		1.15765
5511	LOC_Os05g47730		1.28141
5510	LOC_Os05g47700		1.10888
5493	LOC_Os05g46480		1.23729
5457	LOC_Os05g45020		1.12692
5435	LOC_Os05g43880		1.15891
5423	LOC_Os05g43540		1.15981
5419	LOC_Os05g43460		1.25561
5409	LOC_Os05g43140		1.11393
5395	LOC_Os05g41820		1.15044
5391	LOC_Os05g41640		1.19403
5378	LOC_Os05g41180		1.17483
5369	LOC_Os05g40630		1.11407
5308	LOC_Os05g38290		1.12626
5294	LOC_Os05g37660		1.25125
5276	LOC_Os05g36310		1.17946
5264	LOC_Os05g35500		1.17254
5242	LOC_Os05g34914		1.10467
5217	LOC_Os05g33840		1.18501
5197	LOC_Os05g32970		1.21956
5188	LOC_Os05g32420		1.21787
5166	LOC_Os05g31525		1.13121
5151	LOC_Os05g30250		1.23688
5109	LOC_Os05g26870		1.2366
5087	LOC_Os05g24550		1.10336
5066	LOC_Os05g22614		1.17825
5053	LOC_Os05g18650		1.11669
5041	LOC_Os05g16300		1.13291
5038	LOC_Os05g15880		1.15429
5020	LOC_Os05g13360		1.19539
4983	LOC_Os05g10754		1.19516
4938	LOC_Os05g08450		1.13892
4926	LOC_Os05g07130		1.14351
4917	LOC_Os05g06920		1.25957
4891	LOC_Os05g05600		1.21584
4875	LOC_Os05g05060		1.28454
4874	LOC_Os05g05040		1.30058
4873	LOC_Os05g05030		1.27339
4872	LOC_Os05g05020		1.16161
4838	LOC_Os05g03630		1.1441
4830	LOC_Os05g03040		1.10447
4818	LOC_Os05g02450		1.26811
4791	LOC_Os05g01530		1.11094
4785	LOC_Os05g01380		1.24313
4769	LOC_Os04g59440		1.1017
4765	LOC_Os04g59190		1.10627
4763	LOC_Os04g59130		1.20177
4748	LOC_Os04g58730		1.18371
4734	LOC_Os04g58020		1.18221
4729	LOC_Os04g57880		1.12955
4723	LOC_Os04g57720		1.20167
4691	LOC_Os04g56430		1.26302
4688	LOC_Os04g56400		1.13244
4684	LOC_Os04g56240		1.15612
4683	LOC_Os04g56230		1.18201
4678	LOC_Os04g56030		1.13566
4673	LOC_Os04g55740		1.2253
4668	LOC_Os04g55610		1.13356
4659	LOC_Os04g55180		1.31287
4647	LOC_Os04g54630		1.15864
4616	LOC_Os04g53640		1.13489
4601	LOC_Os04g53170		1.17103
4582	LOC_Os04g52540		1.12004
4581	LOC_Os04g52530		1.15386
4580	LOC_Os04g52504		1.10898
4542	LOC_Os04g51300		1.13778
4530	LOC_Os04g50960		1.10535
4519	LOC_Os04g49954		1.19158
4512	LOC_Os04g49620		1.18855
4490	LOC_Os04g48810		1.11774
4488	LOC_Os04g48710		1.13915
4481	LOC_Os04g48290		1.29281
4464	LOC_Os04g47700		1.10895
4432	LOC_Os04g46280		1.30163
4419	LOC_Os04g45810		1.15136
4392	LOC_Os04g44770		1.26766
4374	LOC_Os04g44100		1.17946
4353	LOC_Os04g43070		1.22478
4316	LOC_Os04g41340		1.2891
4302	LOC_Os04g40740		1.13964
4285	LOC_Os04g40340		1.14222
4265	LOC_Os04g39380		1.11393
4263	LOC_Os04g39290		1.27716
4239	LOC_Os04g38600		1.26541
4233	LOC_Os04g38410		1.15708
4217	LOC_Os04g37700		1.12805
4198	LOC_Os04g36720		1.31246
4157	LOC_Os04g34270		1.1934
4156	LOC_Os04g34250		1.11534
4146	LOC_Os04g33830		1.28887
4121	LOC_Os04g33070		1.18859
4112	LOC_Os04g32620		1.20536
4062	LOC_Os04g27790		1.10717
4053	LOC_Os04g26320		1.1195
4014	LOC_Os04g17100		1.10641
3982	LOC_Os04g16680		1.24243
3975	LOC_Os04g14810		1.10414
3973	LOC_Os04g13364		1.16263
3972	LOC_Os04g13210		1.20479
3932	LOC_Os04g03980		1.12339
3910	LOC_Os04g01960		1.12221
3906	LOC_Os04g01740		1.29262
3889	LOC_Os03g64260		1.22396
3852	LOC_Os03g62780		1.12719
3847	LOC_Os03g62670		1.10448
3815	LOC_Os03g61220		1.14891
3807	LOC_Os03g61090		1.32998
3775	LOC_Os03g59670		1.17324
3770	LOC_Os03g59550		1.1573
3753	LOC_Os03g59090		1.29777
3743	LOC_Os03g58764		1.25071
3733	LOC_Os03g58300		1.26283
3702	LOC_Os03g56950		1.16581
3694	LOC_Os03g56700		1.12001
3693	LOC_Os03g56670		1.18385
3688	LOC_Os03g56500		1.24016
3684	LOC_Os03g56370		1.22402
3610	LOC_Os03g52840		1.21208
3606	LOC_Os03g52660		1.24839
3597	LOC_Os03g52370		1.17167
3593	LOC_Os03g52170		1.33038
3583	LOC_Os03g51960		1.23566
3567	LOC_Os03g51459		1.30571
3564	LOC_Os03g51350		1.21156
3553	LOC_Os03g50960		1.14093
3550	LOC_Os03g50710		1.10486
3539	LOC_Os03g50310		1.36178
3538	LOC_Os03g50280		1.17541
3525	LOC_Os03g49830		1.14998
3523	LOC_Os03g49720		1.25631
3520	LOC_Os03g49630		1.27537
3514	LOC_Os03g49430		1.17719
3508	LOC_Os03g48920		1.12933
3494	LOC_Os03g48270		1.13272
3477	LOC_Os03g47610		1.17969
3471	LOC_Os03g47034		1.14913
3425	LOC_Os03g44380		1.27662
3414	LOC_Os03g43810		1.20509
3396	LOC_Os03g42710		1.19486
3367	LOC_Os03g39760		1.16075
3363	LOC_Os03g39610		1.31359
3355	LOC_Os03g38800		1.24807
3330	LOC_Os03g36750		1.15618
3303	LOC_Os03g31490		1.13716
3282	LOC_Os03g29770		1.31508
3268	LOC_Os03g28300		1.17729
3263	LOC_Os03g28080		1.27214
3260	LOC_Os03g27840		1.12833
3235	LOC_Os03g25850		1.26698
3227	LOC_Os03g25450		1.22384
3204	LOC_Os03g23980		1.31603
3200	LOC_Os03g22820		1.19299
3189	LOC_Os03g22370		1.11188
3141	LOC_Os03g20700		1.24959
3132	LOC_Os03g20500		1.23239
3116	LOC_Os03g20100		1.10607
3101	LOC_Os03g19570		1.11595
3092	LOC_Os03g19240		1.32739
3082	LOC_Os03g18870		1.24629
3081	LOC_Os03g18860		1.1087
3078	LOC_Os03g18830		1.22725
3069	LOC_Os03g18400		1.10281
3065	LOC_Os03g18264		1.11239
3061	LOC_Os03g18170		1.33632
3047	LOC_Os03g17810		1.23561
3017	LOC_Os03g16920		1.30868
2995	LOC_Os03g15920		1.12949
2994	LOC_Os03g15910		1.1024
2993	LOC_Os03g15890		1.18646
2985	LOC_Os03g15720		1.23844
2978	LOC_Os03g15370		1.10816
2973	LOC_Os03g15080		1.10448
2969	LOC_Os03g14915		1.29091
2968	LOC_Os03g14730		1.11758
2916	LOC_Os03g12700		1.25032
2912	LOC_Os03g12530		1.11868
2868	LOC_Os03g10880		1.14934
2860	LOC_Os03g10410		1.10127
2833	LOC_Os03g09170		1.28121
2814	LOC_Os03g08580		1.15924
2812	LOC_Os03g08520		1.16914
2796	LOC_Os03g07980		1.1129
2793	LOC_Os03g07930		1.1336
2791	LOC_Os03g07870		1.1133
2766	LOC_Os03g06680		1.28784
2763	LOC_Os03g06630		1.15702
2753	LOC_Os03g06220		1.10675
2751	LOC_Os03g06190		1.17507
2695	LOC_Os03g04100		1.21622
2680	LOC_Os03g03670		1.28434
2659	LOC_Os03g02874		1.19419
2629	LOC_Os03g02020		1.17463
2625	LOC_Os03g01930		1.38292
2579	LOC_Os02g58310		1.29824
2535	LOC_Os02g57060		1.13082
2533	LOC_Os02g57030		1.23069
2526	LOC_Os02g56900		1.20203
2480	LOC_Os02g54600		1.11686
2454	LOC_Os02g53400		1.10574
2427	LOC_Os02g52380		1.15223
2424	LOC_Os02g52210		1.22593
2414	LOC_Os02g51930		1.11223
2402	LOC_Os02g51470		1.11711
2392	LOC_Os02g51080		1.17442
2376	LOC_Os02g50710		1.13569
2354	LOC_Os02g49986		1.13918
2350	LOC_Os02g49870		1.10792
2345	LOC_Os02g49700		1.12482
2344	LOC_Os02g49680		1.24515
2282	LOC_Os02g47510		1.16392
2281	LOC_Os02g47470		1.26776
2276	LOC_Os02g47200		1.26408
2271	LOC_Os02g47020		1.12081
2269	LOC_Os02g46980		1.32496
2268	LOC_Os02g46970		1.1547
2263	LOC_Os02g46810		1.19733
2228	LOC_Os02g45520		1.28005
2225	LOC_Os02g45450		1.21677
2223	LOC_Os02g45390		1.16712
2209	LOC_Os02g44980		1.14881
2193	LOC_Os02g44230		1.13847
2187	LOC_Os02g43940		1.14774
2178	LOC_Os02g43700		1.21397
2150	LOC_Os02g43000		1.1062
2146	LOC_Os02g42850		1.10302
2140	LOC_Os02g42570		1.15912
2108	LOC_Os02g40510		1.1366
2060	LOC_Os02g38430		1.14226
2053	LOC_Os02g38210		1.12977
2028	LOC_Os02g37160		1.10133
2015	LOC_Os02g36740		1.11865
2013	LOC_Os02g36570		1.19197
1954	LOC_Os02g33670		1.25587
1953	LOC_Os02g33610		1.13452
1938	LOC_Os02g32990		1.31154
1937	LOC_Os02g32980		1.11117
1930	LOC_Os02g32590		1.10428
1898	LOC_Os02g30410		1.21687
1865	LOC_Os02g26210		1.14727
1845	LOC_Os02g22100		1.16239
1766	LOC_Os02g15750		1.13089
1763	LOC_Os02g15560		1.11037
1759	LOC_Os02g15290		1.10269
1738	LOC_Os02g13970		1.20847
1735	LOC_Os02g13800		1.28249
1728	LOC_Os02g13380		1.11227
1720	LOC_Os02g13190		1.22293
1691	LOC_Os02g11720		1.21539
1686	LOC_Os02g10880		1.19146
1682	LOC_Os02g10780		1.25819
1667	LOC_Os02g10390		1.28915
1615	LOC_Os02g08150		1.23778
1603	LOC_Os02g07360		1.24945
1586	LOC_Os02g06430		1.18491
1553	LOC_Os02g04780		1.21746
1550	LOC_Os02g04650		1.34018
1549	LOC_Os02g04630		1.23173
1547	LOC_Os02g04510		1.29935
1522	LOC_Os02g03400		1.21974
1510	LOC_Os02g03040		1.10953
1496	LOC_Os02g02520		1.10469
1487	LOC_Os02g02380		1.29927
1486	LOC_Os02g02340		1.22327
1480	LOC_Os02g01930		1.18742
1470	LOC_Os02g01340		1.12546
1451	LOC_Os01g74020		1.20718
1434	LOC_Os01g73110		1.10845
1430	LOC_Os01g72970		1.23109
1398	LOC_Os01g72100		1.25202
1394	LOC_Os01g72009		1.1616
1378	LOC_Os01g71310		1.2331
1375	LOC_Os01g71190		1.32434
1367	LOC_Os01g70850		1.25321
1325	LOC_Os01g69080		1.1092
1316	LOC_Os01g68800		1.21178
1315	LOC_Os01g68790		1.10035
1307	LOC_Os01g68490		1.1264
1306	LOC_Os01g68480		1.32574
1305	LOC_Os01g68450		1.15925
1289	LOC_Os01g67850		1.15522
1266	LOC_Os01g67120		1.27438
1257	LOC_Os01g66850		1.16866
1253	LOC_Os01g66710		1.2145
1224	LOC_Os01g65700		1.12567
1212	LOC_Os01g65410		1.18267
1204	LOC_Os01g65169		1.14312
1203	LOC_Os01g65150		1.24415
1202	LOC_Os01g65130		1.25677
1179	LOC_Os01g64310		1.25949
1172	LOC_Os01g63980		1.10766
1169	LOC_Os01g63900		1.1265
1139	LOC_Os01g62780		1.12261
1134	LOC_Os01g62610		1.19976
1125	LOC_Os01g62290		1.34464
1106	LOC_Os01g61470		1.18816
1067	LOC_Os01g59530		1.26695
1038	LOC_Os01g58370		1.1086
1020	LOC_Os01g57710		1.10524
1005	LOC_Os01g57004		1.23316
998	LOC_Os01g56680		1.14988
963	LOC_Os01g55610		1.16281
908	LOC_Os01g53220		1.15588
885	LOC_Os01g52260		1.28774
883	LOC_Os01g52240		1.10005
855	LOC_Os01g51030		1.26279
845	LOC_Os01g50622		1.20544
843	LOC_Os01g50610		1.13316
840	LOC_Os01g50410		1.19104
815	LOC_Os01g49390		1.119
811	LOC_Os01g49210		1.16676
783	LOC_Os01g48380		1.12949
781	LOC_Os01g48360		1.11403
780	LOC_Os01g48300		1.15105
766	LOC_Os01g47630		1.29893
757	LOC_Os01g47360		1.1322
753	LOC_Os01g47300		1.17709
752	LOC_Os01g47290		1.18004
748	LOC_Os01g47190		1.11628
726	LOC_Os01g45970		1.15368
716	LOC_Os01g45530		1.19073
712	LOC_Os01g45274		1.2055
647	LOC_Os01g42190		1.19075
633	LOC_Os01g41420		1.17828
620	LOC_Os01g40310		1.21243
619	LOC_Os01g40290		1.11856
574	LOC_Os01g37040		1.11459
571	LOC_Os01g36790		1.19952
570	LOC_Os01g36720		1.22614
530	LOC_Os01g31690		1.13988
497	LOC_Os01g26039		1.12464
487	LOC_Os01g25484		1.169
484	LOC_Os01g25010		1.25211
472	LOC_Os01g22980		1.15213
398	LOC_Os01g17396		1.32664
390	LOC_Os01g17170		1.18038
358	LOC_Os01g15979		1.13794
332	LOC_Os01g14410		1.2247
322	LOC_Os01g13690		1.19669
295	LOC_Os01g12680		1.13528
288	LOC_Os01g12440		1.14352
274	LOC_Os01g12130		1.15612
245	LOC_Os01g10810		1.25244
242	LOC_Os01g10580		1.2581
233	LOC_Os01g10210		1.22137
196	LOC_Os01g08700		1.13253
175	LOC_Os01g07980		1.18387
160	LOC_Os01g07530		1.34411
158	LOC_Os01g07500		1.14581
156	LOC_Os01g07390		1.11883
145	LOC_Os01g07090		1.23827
141	LOC_Os01g06660		1.14943
100	LOC_Os01g04580		1.10293
99	LOC_Os01g04570		1.15104
96	LOC_Os01g04380		1.15582
95	LOC_Os01g04370		1.20038
76	LOC_Os01g03720		1.10318
70	LOC_Os01g03480		1.11664
69	LOC_Os01g03390		1.27578
34	LOC_Os01g02020		1.10201
9834	(-)-Epicatechin	POS	1.28355
10832	(-)-Hyoscyanine	POS	1.14354
10786	1-((4-(O-tolylazo)-O-tolyl)azo)-2-naphtho	POS	1.13498
10138	10-Undecenoic Acid	POS	1.23886
10280	10-Undecenoic Acid	NEG	1.23886
9930	11-Hydroxytestosterone	POS	1.31576
9906	13-OxoODE	NEG	1.36407
10042	16-Hydroxytestosterone	POS	1.24041
10446	17a-Hydroxyprogesterone	POS	1.10831
10190	17--Hydroxyprogesterone	POS	1.25536
9844	19-Nortestosterone	POS	1.31896
10124	1-Monopalmitin	POS	1.10101
10413	2-(3-Hydroxyphenyl)Ethylamine	NEG	1.20649
10784	2-(4-(4-Nitrophenyl)Butan-2-Ylamino)-1-(4-Methoxyphenyl)Ethanol Hydrochloride	POS	1.17655
10588	2,6-Diaminooimelic Acid	POS	1.3256
10004	20-carboxy Arachidonic Acid	NEG	1.21345
10230	21-Deoxycortisol	POS	1.24432
10710	2-Cyclohexylaminoethanesulfonic acid	POS	1.40356
10168	2-Cyclohexylaminoethanesulfonic acid	NEG	1.40356
10482	2'-Deoxyuridine-5'-triphosphate	NEG	1.18579
10020	2-hydroxy capric acid	POS	1.21206
10392	2-Hydroxy cinnamic acid	POS	1.40488
10289	2iP(N6-Isopentenyladenine )	NEG	1.29437
10282	2-Methoxy-estradiol-17beta 3-glucuronide	POS	1.3122
9934	2-Methoxyestrone	POS	1.33583
10552	2-Methyl-3-indoleacetic acid	POS	1.38271
10142	2-Phenylacetamide	POS	1.38738
9974	3-amino-2-naphthoic acid	NEG	1.14989
10211	3-Amino-3-(4-hydroxyphenyl)-propionic acid	NEG	1.18446
10026	3-Aminopentanedioic acid	NEG	1.41708
9976	3-DESMETHYL-5-DESHYDROXYSCLEROIN	NEG	1.11434
10194	3-Hydroxybenzyl alcohol	POS	1.38794
9872	3-Hydroxypropyl-Glucosinolate	NEG	1.3162
9864	3'-Hydroxyropivacaine	NEG	1.2089
10708	3-Indoleacrylic acid	POS	1.20499
10714	3-Methylindole	POS	1.42482
10252	4-Hydroxy-3-Methoxycinnamaldehyde	NEG	1.32222
10586	4-Hydroxy-3-Methoxycinnamaldehyde	POS	1.32222
10328	4-Methoxycinnamic acid	POS	1.29511
9846	5a-Androstan-17-ol-3-one	POS	1.26046
10538	5alpha-Cholestanone	POS	1.31355
10244	5-Deoxy-5'-methylthioadenosine	POS	1.11165
9854	5-HEPE	NEG	1.12769
10662	5-Methyluridine	POS	1.16777
10465	6-Keto-prostaglandin f1alpha	NEG	1.17504
10072	7-Ketocholesterol	POS	1.30836
10858	8-Hydroxy-2-deoxyguanosine	POS	1.22234
10182	Abscisic acid	NEG	1.29205
10284	Abscisic acid	POS	1.29205
10153	Adenine	POS	1.12401
9940	ADP	NEG	1.15205
10620	Ala Ala Lys	POS	1.28843
10448	Albendazole sulfoxide	NEG	1.30213
10746	Aldosterone	POS	1.33571
9966	Allantoin	NEG	1.28257
10185	alpha-Hydroxytriazolam	POS	1.3153
10408	Alprenolol	POS	1.18918
10544	Amcinonide	POS	1.36637
10038	Asn Pro Phe	POS	1.3089
10148	Asp Ile Asp	POS	1.21453
9914	Asp Ile Leu	POS	1.11783
9932	Asp Val Leu	POS	1.19639
10626	Asp-phe	POS	1.22507
9902	Azelaic acid	NEG	1.43569
10115	Behenic acid	POS	1.10033
10616	Benzydamine	POS	1.31408
9855	Beta-Alanine	POS	1.13921
9842	Carbidopa	NEG	1.40903
9958	Catechin	NEG	1.19423
10478	Cefoperazone	NEG	1.43219
10233	Chlorpromazine	POS	1.2302
10436	Chrysin	NEG	1.40574
9852	Chrysoeriol	POS	1.21222
10594	Cinnamal	POS	1.32717
10290	Cinnamic acid	POS	1.38255
9832	Cortexolone	POS	1.24548
9905	Cumate	NEG	1.13447
10470	Cytidine-3(2)-Monophisphoric acid	NEG	1.10727
9895	D(-)-Arginine	POS	1.33092
9939	D-(+)-Pantothenic acid	NEG	1.11229
9960	D(+)-Tryptophan	NEG	1.34893
9988	D-3-Phosphoglyceric acid	NEG	1.14965
10824	Deflazacort	POS	1.25595
9915	Delphinidin	NEG	1.19413
10279	Deoxycytidine	POS	1.28622
10580	Desmethyldehydronifedipine	POS	1.14677
10239	Dexamethasone-21-Acetate	NEG	1.24478
10043	D-Glutamine	NEG	1.3192
10395	Dienestrol	NEG	1.10216
10307	Dihydroactindiolide	POS	1.15018
10920	Dimethyl phosphate	POS	1.22701
10032	Dl-Dihydrosphingosine	POS	1.13938
10240	Dl-Indole-3-lactic acid	POS	1.42286
10100	Dl-Malic acid	NEG	1.12056
10012	Dodecanedioic acid	NEG	1.19939
10021	Dodecanedioic aicd	NEG	1.12385
10051	D-Phenylalanine	NEG	1.2588
10325	D-Phenylalanine	POS	1.2588
9970	D-Ribulose 1,5-bisphosphate	NEG	1.38739
10896	Dyphylline	POS	1.2928
9850	Epihesperidin	NEG	1.1683
10698	Ergocalciferol	POS	1.21744
9831	Erucamide	POS	1.24883
10311	Estradiol	NEG	1.16242
10814	Estradiol benzoate	POS	1.2668
10315	Ethopabate	NEG	1.31728
10716	Ethopabate	POS	1.31728
10224	Ethyl N-benzoyl-L-tyrosinate	NEG	1.33842
10642	Ethyl N-benzoyl-L-tyrosinate	POS	1.33842
10245	Ethyl4-Aminobenzoate	NEG	1.17579
9870	Farnesylacetone	POS	1.3371
10228	Ferulic Acid	POS	1.20249
9968	Flavine mononucleotide	NEG	1.20704
10890	Flavocommelin	POS	1.1839
10862	Fludrocortisone acetate	POS	1.31479
10402	Fluticasone propionate	NEG	1.29037
9998	Formoterol	POS	1.18259
10058	Galactaric acid	NEG	1.16107
9900	Galactinol	POS	1.41865
9847	Galactinol	NEG	1.41865
10648	Gatifloxacin	POS	1.1628
10144	Geranylgeraniol	POS	1.26632
10427	Gln His Ala	POS	1.17968
10298	Glu Ala Gln	POS	1.24733
9903	Glu Phe	POS	1.32946
10213	Glu-Leu	POS	1.48871
10067	Glu-Leu	NEG	1.48871
10944	Glutathione	POS	1.34904
9943	Gly Leu Lys	POS	1.3817
10320	Glycyl-L-valine	POS	1.33366
10372	Gly-Phe	POS	1.29711
10134	Gly-Phe	NEG	1.29711
10075	Guanosine	POS	1.1181
10463	Haloperidol	NEG	1.17214
9959	Hesperetin	POS	1.27012
10048	Hesperetin	NEG	1.27012
10676	Hexadecan-1-ol	POS	1.11865
9962	Hexadecanamide	POS	1.25874
10672	Hexadecanedioic acid	POS	1.28739
10055	Hexadecanedioic acid	NEG	1.28739
10177	Hydrocortisone	POS	1.28849
10132	Hydrocortisone 21-acetate	NEG	1.16413
10477	Hydrocortisone 21-acetate	POS	1.16413
10174	Ibuprofen	POS	1.22713
9967	Ile Val Glu	POS	1.19568
9863	Indoleacrylic acid	NEG	1.17334
10215	Indoline	POS	1.38447
10634	Jasmonic acid	POS	1.33298
10241	Jasmonic acid	NEG	1.33298
9890	Kaempferide	NEG	1.13317
10154	Kaempferol 3-O-rutinoside	NEG	1.1934
10618	Kaempferol 3-O--rutinoside	POS	1.22289
10162	L-Alanyl-L-leucine	POS	1.23225
10744	Lasalocid	POS	1.18434
10904	Leu Glu	POS	1.24069
10049	Leu Pro Glu	POS	1.33222
10076	Linolenic acid	POS	1.36325
9949	L-Isoleucine	POS	1.39348
9888	L-Tryptophan	POS	1.41576
10116	L-Tyrosine	POS	1.39068
10696	Megestrol acetate	POS	1.27498
10339	Melibiitol	POS	1.26688
10654	Methionine	POS	1.23434
10071	Methyl linolenate	POS	1.3027
10748	Moxifloxacin	POS	1.10308
10630	N-(Phenylacetyl)-L-phenylalanine	POS	1.21318
10670	N,N'-Dicyclohexylurea	POS	1.26175
10308	N-[(Tert-butoxy)carbonyl]-L-tryptophan	POS	1.19944
10255	N-Acetyl-L-glutamate 5-phosphate	POS	1.24733
10229	N-Acetyl-L-lysine	NEG	1.11983
10742	Narasin	POS	1.28983
10451	Naringerin	NEG	1.31104
9845	Naringin	NEG	1.11657
10106	N-Glycyl-L-leucine	POS	1.2191
10005	Nicotinamide	POS	1.1014
10518	Nicotyrine	POS	1.43135
10562	N-Octylamine	POS	1.28043
10332	N-Tetradecanamide	POS	1.10798
9885	Oleamide	POS	1.26482
10063	Oxoadipic acid	NEG	1.26422
10924	PA(6:0/6:0)	POS	1.24128
10483	Penbutolol	POS	1.20998
10179	Penicillin G	NEG	1.27159
9953	Phe Glu	POS	1.14608
10419	Phe-Phe	NEG	1.33122
10093	Phe-Pro	POS	1.19786
10762	Phloridzin	POS	1.17318
10087	Phloroglucinol	POS	1.26999
9876	Phosphatidylethanolamine lyso 18:1	NEG	1.18018
10243	p-Nitrobenzoic acid	NEG	1.28895
10111	Pro Cys Gln	POS	1.32018
10774	Procaterol	POS	1.26394
10099	Riboflavin B2	POS	1.21728
10011	Riboflavin-5-phosphate	NEG	1.18495
10431	Ritodrine	NEG	1.28998
10143	Rutin	NEG	1.10663
9851	Salvigenin	POS	1.31535
9877	Scoparin	POS	1.21159
9965	Sinomenine	POS	1.13444
10123	Solventred 23	NEG	1.15041
10041	Sotalol	NEG	1.16283
10722	Sparfloxacin	POS	1.1734
10442	Stearamide	POS	1.28064
10494	Stearidonic acid	POS	1.36717
10135	Stearoylcarnitine	POS	1.2617
10293	Sulfaethoxypyridazine	NEG	1.17692
10445	Sulfasalazine	NEG	1.14418
10068	SUPROFEN METHYL ESTER	POS	1.30652
10225	Testosterone	POS	1.30653
9994	Tetrahydro-11-deoxycortisol	POS	1.28942
10101	Tetrahydrocorticosterone	POS	1.34401
9909	THEAFLAVIN MONOGALLATES	NEG	1.28797
10770	Theophylline	POS	1.17067
10269	Thr-Leu	POS	1.21549
10548	Tolmetin	POS	1.20116
10520	trans-Cinnamic acid	POS	1.3801
10129	trans-P-Coumaric acid	POS	1.37323
10097	Trehalose	NEG	1.36953
10079	Triamcinolone aceton	POS	1.14643
10133	Triethylamine	POS	1.36177
10375	Trigonelline	POS	1.30913
9945	Triphenylphosphine oxide	POS	1.16027
9981	Tyr Lys Cys	POS	1.12699
10089	Uridine5-diphosphate	NEG	1.27969
10776	Uridine5-monophosphate	POS	1.15751
10047	Val Leu Asp	POS	1.13366
10512	Val Tyr	POS	1.14716
9848	Valine	NEG	1.19041
10439	Vedaprofen	NEG	1.23949
10025	xanthopterin	NEG	1.10411
10363	Zearalanone	POS	1.30184
10270	(5Z)-4,4-difluoro-1alpha,25-dihydroxyvitamin D3	POS	1.25364
10758	1,3-Diphenyl-1-propanone	POS	1.14805
10368	1,4-Dihydroxy-2-Naphthoic Acid	NEG	1.43362
10232	2, 4-Diacetylphloroglucinol	NEG	1.14326
10186	2'-Deoxyguanosine 5'-Monophosphate	NEG	1.2949
10110	2-Isopropylmalic acid	NEG	1.20165
10238	3-(1-Pyrazolyl)-L-alanine	POS	1.15403
10464	3,4,5-Trimethoxycinnamic acid	POS	1.16958
10604	3-Aminobenzoic acid	POS	1.20576
10180	3-Hydroxyhippuric acid	NEG	1.13107
10273	3-Methylbenzyl alcolhol	POS	1.15021
10236	4-Oxopentanoate	NEG	1.23014
10028	4-Pregnen-17,20-Diol-3-One	POS	1.18967
10678	7-Aminoheptanoic acid	POS	1.35121
9830	7-CHLOROKYNURENIC ACID	NEG	1.45309
10178	7-Dehydrocholesterol	POS	1.37942
10276	Ala Pro Asp	POS	1.35664
10492	Amprolium	POS	1.34812
10894	Asp Gly	POS	1.24099
10416	Asp Leu Val	POS	1.25857
10692	Atenolol	POS	1.17983
10546	Benzylideneacetone	POS	1.36389
10532	Betamethasone 17,21-dipropionate	POS	1.17667
10458	Chlormadinone acetate	NEG	1.15137
10426	Clenpenterol	NEG	1.12547
10568	Deoxycholic acid	POS	1.22811
10844	Desalkylflurazepam	POS	1.12848
10003	D-Glucose 6-phosphate	NEG	1.39644
10008	Dl-Aspartic acid	NEG	1.46524
10830	D-Mannitol	POS	1.27131
10000	D-Norvaline	NEG	1.10604
10806	Epigallo catechin	POS	1.23285
10035	Glycylprolylhydroxyproline	POS	1.18713
10250	Irisone	POS	1.14797
9996	Isonicotinic acid	POS	1.3755
9841	Laudanosine	POS	1.29083
10842	Lomefloxacin	POS	1.1461
10331	Metyl palmitoleate	POS	1.14244
10471	Myristoleic acid	POS	1.24068
10197	Nalbuphone	POS	1.36189
9933	naringenin-7-O-glucoside	NEG	1.32187
9889	o-Hydroxybenzoate	NEG	1.31005
10790	Phylloquinone	POS	1.19185
10780	Prochlorperazine	POS	1.40029
10728	Propionyl-L-carnitine	POS	1.10448
10283	Prostaglandin F2	NEG	1.25074
10259	Salicylic acid	POS	1.14574
10425	Scoparone	POS	1.17135
10237	Sinapic acid	POS	1.29817
10181	Thr Ile Thr	POS	1.10117
10323	trans-2,3,4-Trimethoxycinnamic Acid	NEG	1.41322
10514	Triamcinolone acetonide	POS	1.28521
10203	Tricine	NEG	1.25472
10606	Tricine	POS	1.25472
10083	Tryptophan	NEG	1.36523
10385	Tubercidin	NEG	1.28868
10295	Turanose	POS	1.2318
10297	Tyramine	POS	1.29465
9869	Uridine diphosphate-N-acetylglucosamine	NEG	1.22354
Notes：a POS and NEG indicate the samples were analysed in positive and negative mode respectively; b VIP designates viarable importance in the projection; The data was scaled by UV method and the threshold for joint variation of DEMs and DEGs selection was VIP>=1
