# Supplementary material for: The Wild Rice Locus CTS-12 Mediates ABA-Dependent Stomatal Opening Modulation to Limit Water Loss Under Severe Chilling Stress
Source: Front Plant Sci. 2020 Oct 30;11:575699. doi: 10.3389/fpls.2020.575699 (PMC7661758; doi:10.3389/fpls.2020.575699)
Supplement: Supplementary file 3 [file Table_3.XLSX]

## Sheet: Table S3
Table S3 The list of joint variation DEGs and DEMs were used for OPLS-DA analysis
SIMCA id			9794	9764	9755	9553	9545	9529	9518	9494	9459	9362	9332	9290	9223	9221	9212	9178	9092	9018	8982	8921	8865	8850	8820	8803	8794	8772	8768	8659	8567	8421	8370	8357	8337	8224	8170	8090	8074	8047	8035	8010	7950	7846	7835	7821	7789	7786	7756
Gene/MS2 name			LOC_Os12g43130	LOC_Os12g41650	LOC_Os12g40920	LOC_Os12g23180	LOC_Os12g19470	LOC_Os12g17320	LOC_Os12g15530	LOC_Os12g12560	LOC_Os12g08810	LOC_Os12g04020	LOC_Os12g02530	LOC_Os11g47600	LOC_Os11g39020	LOC_Os11g38810	LOC_Os11g37950	LOC_Os11g34870	LOC_Os11g23080	LOC_Os11g11000	LOC_Os11g08210	LOC_Os11g05380	LOC_Os11g02610	LOC_Os11g02100	LOC_Os10g42930	LOC_Os10g42299	LOC_Os10g41980	LOC_Os10g41230	LOC_Os10g41100	LOC_Os10g38040	LOC_Os10g34700	LOC_Os10g23310	LOC_Os10g18364	LOC_Os10g14870	LOC_Os10g10180	LOC_Os09g37976	LOC_Os09g35880	LOC_Os09g31506	LOC_Os09g31130	LOC_Os09g29690	LOC_Os09g29060	LOC_Os09g28390	LOC_Os09g25810	LOC_Os09g17630	LOC_Os09g16510	LOC_Os09g14600	LOC_Os09g10340	LOC_Os09g10010	LOC_Os09g06499
9311-0h-1	9311	0	106.321	19.4535	28.7138	380.484	301.174	26.7846	0	3.44223	302.657	15.6932	187.369	0.770896	176.039	9.83736	2.29246	24.4941	0.552648	70.3931	51.1628	24.7947	201.606	0.625026	0.754566	82.3138	5.60664	64.0738	64.1892	4.09669	0.617887	0.105851	9.46032	23.5386	68.2989	0.149489	208.014	6.40067	73.4281	0.643053	10.1454	3.36888	11.5638	3.84246	54.1992	172.894	13.9586	4.72671	39.1882
9311-0h-2	9311	0	129.907	22.0017	16.7233	456.749	154.423	28.3568	0.060123	3.22431	258.402	15.364	60.5266	0.358113	123.891	9.26212	3.43966	22.4033	0	67.4943	71.4019	69.7815	69.579	0.37257	0.601983	50.6418	4.68823	35.1409	53.4495	3.22661	0.154466	0.012524	25.0162	26.7102	78.6083	0.161733	151.107	4.37143	120.511	3.08996	7.58761	5.25784	24.6805	3.72564	34.9966	112.582	8.86612	4.51294	39.9081
9311-0h-3	9311	0	119.23	25.5325	23.7779	462.933	224.379	27.7155	0	4.9662	568.937	14.3883	130.898	0.567882	172.805	12.834	6.78402	24.9466	0.007623	70.7055	48.3688	47.7248	140.105	0.383489	0.461659	72.6292	4.05101	44.8115	137.098	6.06153	0.488232	0.027096	60.5556	14.8004	68.4156	0.154048	181.551	6.56733	85.3134	6.10231	9.78243	4.21572	17.7962	3.73948	42.7188	160.235	15.1947	4.45644	37.1835
9311-0h-4	9311	0	106.321	19.4535	28.7138	380.484	301.174	26.7846	0	3.44223	302.657	15.6932	187.369	0.770896	176.039	9.83736	2.29246	24.4941	0.552648	70.3931	51.1628	24.7947	201.606	0.625026	0.754566	82.3138	5.60664	64.0738	64.1892	4.09669	0.617887	0.105851	9.46032	23.5386	68.2989	0.149489	208.014	6.40067	73.4281	0.643053	10.1454	3.36888	11.5638	3.84246	54.1992	172.894	13.9586	4.72671	39.1882
9311-0h-5	9311	0	129.907	22.0017	16.7233	456.749	154.423	28.3568	0.060123	3.22431	258.402	15.364	60.5266	0.358113	123.891	9.26212	3.43966	22.4033	0	67.4943	71.4019	69.7815	69.579	0.37257	0.601983	50.6418	4.68823	35.1409	53.4495	3.22661	0.154466	0.012524	25.0162	26.7102	78.6083	0.161733	151.107	4.37143	120.511	3.08996	7.58761	5.25784	24.6805	3.72564	34.9966	112.582	8.86612	4.51294	39.9081
9311-0h-6	9311	0	119.23	25.5325	23.7779	462.933	224.379	27.7155	0	4.9662	568.937	14.3883	130.898	0.567882	172.805	12.834	6.78402	24.9466	0.007623	70.7055	48.3688	47.7248	140.105	0.383489	0.461659	72.6292	4.05101	44.8115	137.098	6.06153	0.488232	0.027096	60.5556	14.8004	68.4156	0.154048	181.551	6.56733	85.3134	6.10231	9.78243	4.21572	17.7962	3.73948	42.7188	160.235	15.1947	4.45644	37.1835
9311-12h-1	9311	0	162.133	18.1608	58.543	405.869	767.374	18.5161	0.114867	0.905087	327.312	25.4188	95.8076	0.346269	204.076	14.451	6.07803	23.3838	0.015133	62.473	119.801	83.002	106.518	0.107256	0.361541	57.2419	8.2274	119.557	223.246	11.6867	1.29886	0.609037	15.225	17.1832	39.2427	0	159.298	11.7252	62.091	0.95323	9.37992	16.1739	27.986	0.927094	31.0558	197.888	44.3665	2.60404	15.8096
9311-12h-2	9311	0	91.9752	3.26528	22.3326	202.041	608.12	11.5921	0	1.30333	59.9596	12.151	55.873	0.05703	85.9497	6.47762	1.49216	11.5247	0	20.8911	47.47	15.9181	57.516	0.042381	0.820967	44.4869	0.381708	79.2923	84.3931	9.10055	0.342942	0.089994	7.03782	10.7732	21.9655	0.690199	163.547	2.52114	12.8991	0.525693	11.2445	7.02109	20.9834	0.607426	11.6769	70.9871	13.9418	1.76752	15.0321
9311-12h-3	9311	0	208.354	25.8857	82.0805	469.508	602.718	23.0531	0.029965	4.14126	409.372	34.1815	106.227	0.245632	221.823	13.9845	2.95564	25.8277	0	79.1232	188.656	73.4868	111.154	0.121491	0.704256	53.1096	2.02629	156.207	166.351	13.2939	0.432178	0.051355	12.0147	25.7607	50.5466	0	151.267	13.0267	81.9979	1.0839	9.16474	20.4276	29.0866	1.04985	35.9818	167.864	70.998	2.36335	34.1102
9311-12h-4	9311	0	162.133	18.1608	58.543	405.869	767.374	18.5161	0.114867	0.905087	327.312	25.4188	95.8076	0.346269	204.076	14.451	6.07803	23.3838	0.015133	62.473	119.801	83.002	106.518	0.107256	0.361541	57.2419	8.2274	119.557	223.246	11.6867	1.29886	0.609037	15.225	17.1832	39.2427	0	159.298	11.7252	62.091	0.95323	9.37992	16.1739	27.986	0.927094	31.0558	197.888	44.3665	2.60404	15.8096
9311-12h-5	9311	0	91.9752	3.26528	22.3326	202.041	608.12	11.5921	0	1.30333	59.9596	12.151	55.873	0.05703	85.9497	6.47762	1.49216	11.5247	0	20.8911	47.47	15.9181	57.516	0.042381	0.820967	44.4869	0.381708	79.2923	84.3931	9.10055	0.342942	0.089994	7.03782	10.7732	21.9655	0.690199	163.547	2.52114	12.8991	0.525693	11.2445	7.02109	20.9834	0.607426	11.6769	70.9871	13.9418	1.76752	15.0321
9311-12h-6	9311	0	208.354	25.8857	82.0805	469.508	602.718	23.0531	0.029965	4.14126	409.372	34.1815	106.227	0.245632	221.823	13.9845	2.95564	25.8277	0	79.1232	188.656	73.4868	111.154	0.121491	0.704256	53.1096	2.02629	156.207	166.351	13.2939	0.432178	0.051355	12.0147	25.7607	50.5466	0	151.267	13.0267	81.9979	1.0839	9.16474	20.4276	29.0866	1.04985	35.9818	167.864	70.998	2.36335	34.1102
9311-24h-1	9311	0	63.4175	15.4985	63.9567	375.451	622.476	7.50278	0.063498	1.19061	127.329	15.4537	64.9799	0.164633	149.725	2.19143	2.54488	14.7673	0.470679	42.5182	85.4643	5.14487	92.8082	0.073678	0.265879	51.9074	1.2676	93.7496	30.76	10.4233	0.454731	0.362012	6.25058	20.2232	48.5382	0.258056	86.7667	4.63807	49.8342	0.503648	4.77224	13.3271	14.9656	0.684452	18.1211	113.6	11.6637	2.96063	17.3688
9311-24h-2	9311	0	74.5827	10.0526	70.8046	366.556	836.294	6.71068	0.297957	4.51134	140.378	16.561	52.3722	0.133242	144.736	2.06834	1.29899	17.8664	0.499334	48.6149	106.357	5.90542	86.9642	0.0522	0.13856	30.1515	1.09022	89.1242	88.0178	10.6672	0.667648	1.16487	6.30102	23.3771	50.9161	0.686339	52.206	5.35407	53.4862	0.769801	5.30866	21.7567	17.595	0.954489	20.8567	135.853	13.3956	2.08252	11.8908
9311-24h-3	9311	0	42.0755	10.3793	20.291	189.619	462.831	5.1203	0.301461	0.492406	56.067	11.3257	32.4595	0.254616	81.4937	1.90434	2.72386	11.2972	0.576969	17.9098	43.3642	6.59064	35.1446	0.029177	0.513098	37.438	1.48531	77.3707	45.7143	16.009	0.159042	0.258183	7.26406	7.27758	22.7032	0.238562	102.484	3.33011	14.6136	0.985698	6.11515	10.9668	21.3995	1.32022	12.9344	80.2877	3.15828	3.38482	10.027
9311-24h-4	9311	0	63.4175	15.4985	63.9567	375.451	622.476	7.50278	0.063498	1.19061	127.329	15.4537	64.9799	0.164633	149.725	2.19143	2.54488	14.7673	0.470679	42.5182	85.4643	5.14487	92.8082	0.073678	0.265879	51.9074	1.2676	93.7496	30.76	10.4233	0.454731	0.362012	6.25058	20.2232	48.5382	0.258056	86.7667	4.63807	49.8342	0.503648	4.77224	13.3271	14.9656	0.684452	18.1211	113.6	11.6637	2.96063	17.3688
9311-24h-5	9311	0	74.5827	10.0526	70.8046	366.556	836.294	6.71068	0.297957	4.51134	140.378	16.561	52.3722	0.133242	144.736	2.06834	1.29899	17.8664	0.499334	48.6149	106.357	5.90542	86.9642	0.0522	0.13856	30.1515	1.09022	89.1242	88.0178	10.6672	0.667648	1.16487	6.30102	23.3771	50.9161	0.686339	52.206	5.35407	53.4862	0.769801	5.30866	21.7567	17.595	0.954489	20.8567	135.853	13.3956	2.08252	11.8908
9311-24h-6	9311	0	42.0755	10.3793	20.291	189.619	462.831	5.1203	0.301461	0.492406	56.067	11.3257	32.4595	0.254616	81.4937	1.90434	2.72386	11.2972	0.576969	17.9098	43.3642	6.59064	35.1446	0.029177	0.513098	37.438	1.48531	77.3707	45.7143	16.009	0.159042	0.258183	7.26406	7.27758	22.7032	0.238562	102.484	3.33011	14.6136	0.985698	6.11515	10.9668	21.3995	1.32022	12.9344	80.2877	3.15828	3.38482	10.027
9311-72h-1	9311	0	80.6969	8.25064	6.78022	107.66	54.5624	6.13404	0.572722	2.72045	133.083	10.3739	38.1293	2.60646	78.1263	2.45388	5.89791	27.0999	1.38539	23.4229	64.9893	7.86054	33.7462	0.419599	0.529137	26.8925	1.52844	71.3944	22.3462	27.1527	0	10.7869	13.3609	14.9811	11.5078	4.74594	53.6784	1.08361	21.7613	6.84104	9.52481	9.89323	10.6975	3.15499	23.3898	48.0428	2.74626	12.0823	16.5758
9311-72h-2	9311	0	37.0265	2.61371	2.44644	56.6369	5.51473	7.7	0.391132	1.00659	44.5534	6.47175	12.9237	0.306727	45.2099	2.65897	67.298	9.72898	0.926504	13.6443	17.517	3.75265	10.4134	0.724302	0.608038	18.1943	0.900524	50.1737	8.17675	13.6868	0.257837	2.41844	6.67405	3.22816	12.7475	1.21211	123.199	0.30509	16.5152	4.21619	7.68143	2.64763	10.4722	1.58788	7.3408	35.3195	0.520612	3.34951	11.812
9311-72h-3	9311	0	95.7407	10.7857	11.6316	169.032	103.745	9.33232	1.87679	5.19709	212.46	17.3352	42.98	1.98526	99.1688	7.82707	16.9621	27.3481	0.985071	26.3809	79.4535	9.60309	39.8076	0.500482	0	17.4183	1.361	80.8971	22.6619	33.6567	0.119479	22.7567	7.75919	15.1339	24.9103	5.55374	62.7634	2.35802	35.2886	6.38916	7.99742	8.17507	24.1126	2.90652	26.6655	63.7243	5.75259	7.24024	22.755
9311-72h-4	9311	0	80.6969	8.25064	6.78022	107.66	54.5624	6.13404	0.572722	2.72045	133.083	10.3739	38.1293	2.60646	78.1263	2.45388	5.89791	27.0999	1.38539	23.4229	64.9893	7.86054	33.7462	0.419599	0.529137	26.8925	1.52844	71.3944	22.3462	27.1527	0	10.7869	13.3609	14.9811	11.5078	4.74594	53.6784	1.08361	21.7613	6.84104	9.52481	9.89323	10.6975	3.15499	23.3898	48.0428	2.74626	12.0823	16.5758
9311-72h-5	9311	0	37.0265	2.61371	2.44644	56.6369	5.51473	7.7	0.391132	1.00659	44.5534	6.47175	12.9237	0.306727	45.2099	2.65897	67.298	9.72898	0.926504	13.6443	17.517	3.75265	10.4134	0.724302	0.608038	18.1943	0.900524	50.1737	8.17675	13.6868	0.257837	2.41844	6.67405	3.22816	12.7475	1.21211	123.199	0.30509	16.5152	4.21619	7.68143	2.64763	10.4722	1.58788	7.3408	35.3195	0.520612	3.34951	11.812
9311-72h-6	9311	0	95.7407	10.7857	11.6316	169.032	103.745	9.33232	1.87679	5.19709	212.46	17.3352	42.98	1.98526	99.1688	7.82707	16.9621	27.3481	0.985071	26.3809	79.4535	9.60309	39.8076	0.500482	0	17.4183	1.361	80.8971	22.6619	33.6567	0.119479	22.7567	7.75919	15.1339	24.9103	5.55374	62.7634	2.35802	35.2886	6.38916	7.99742	8.17507	24.1126	2.90652	26.6655	63.7243	5.75259	7.24024	22.755
9311-84h-1	9311	0	9.53847	1.5776	0.367869	133.014	42.0954	8.80123	1.23235	0.382761	28.816	5.12604	5.59965	7.18063	17.5541	1.50653	81.1386	3.83632	2.43971	10.7473	15.3503	4.38909	5.13869	9.08923	0.561661	13.0854	26.4299	17.0005	1.53139	48.8296	4.62411	0.725945	7.64551	4.96219	17.3042	7.41037	9.32688	0.302707	5.72813	66.696	1.52919	0.724457	5.21955	1.13529	13.4392	7.96439	1.72802	22.0667	11.8411
9311-84h-2	9311	0	13.2945	3.1286	0.159863	54.994	10.7934	4.57554	2.50348	0.378359	50.5682	3.94604	3.8289	9.62462	19.0012	1.88271	170.855	4.77865	2.94511	8.93471	26.1042	7.25486	3.79996	11.1636	0.508716	21.3738	28.7564	17.3002	1.00772	77.8	4.16745	5.19935	4.07589	6.39259	5.92678	11.017	8.63452	0.448191	7.00526	43.6786	1.27704	0.262497	5.4482	0.617888	16.9025	12.8587	0.04118	31.2244	8.05765
9311-84h-3	9311	0	9.53847	1.5776	0.367869	133.014	42.0954	8.80123	1.23235	0.382761	28.816	5.12604	5.59965	7.18063	17.5541	1.50653	81.1386	3.83632	2.43971	10.7473	15.3503	4.38909	5.13869	9.08923	0.561661	13.0854	26.4299	17.0005	1.53139	48.8296	4.62411	0.725945	7.64551	4.96219	17.3042	7.41037	9.32688	0.302707	5.72813	66.696	1.52919	0.724457	5.21955	1.13529	13.4392	7.96439	1.72802	22.0667	11.8411
9311-84h-4	9311	0	13.2945	3.1286	0.159863	54.994	10.7934	4.57554	2.50348	0.378359	50.5682	3.94604	3.8289	9.62462	19.0012	1.88271	170.855	4.77865	2.94511	8.93471	26.1042	7.25486	3.79996	11.1636	0.508716	21.3738	28.7564	17.3002	1.00772	77.8	4.16745	5.19935	4.07589	6.39259	5.92678	11.017	8.63452	0.448191	7.00526	43.6786	1.27704	0.262497	5.4482	0.617888	16.9025	12.8587	0.04118	31.2244	8.05765
9311-84h-5	9311	0	9.53847	1.5776	0.367869	133.014	42.0954	8.80123	1.23235	0.382761	28.816	5.12604	5.59965	7.18063	17.5541	1.50653	81.1386	3.83632	2.43971	10.7473	15.3503	4.38909	5.13869	9.08923	0.561661	13.0854	26.4299	17.0005	1.53139	48.8296	4.62411	0.725945	7.64551	4.96219	17.3042	7.41037	9.32688	0.302707	5.72813	66.696	1.52919	0.724457	5.21955	1.13529	13.4392	7.96439	1.72802	22.0667	11.8411
9311-84h-6	9311	0	13.2945	3.1286	0.159863	54.994	10.7934	4.57554	2.50348	0.378359	50.5682	3.94604	3.8289	9.62462	19.0012	1.88271	170.855	4.77865	2.94511	8.93471	26.1042	7.25486	3.79996	11.1636	0.508716	21.3738	28.7564	17.3002	1.00772	77.8	4.16745	5.19935	4.07589	6.39259	5.92678	11.017	8.63452	0.448191	7.00526	43.6786	1.27704	0.262497	5.4482	0.617888	16.9025	12.8587	0.04118	31.2244	8.05765
9311-96h-1	9311	0	52.0529	6.07836	9.94594	233.561	191.431	19.5018	0.247286	1.36335	87.3335	4.33264	73.8833	1.51548	61.7046	1.63981	28.6552	11.6278	0.284486	18.6474	15.1795	0.58113	85.3649	1.12058	0.633662	47.4122	11.7422	21.1558	16.8261	8.78173	1.47807	0.523319	17.3701	13.8178	52.3164	0.480779	104.822	1.24182	25.3311	21.8366	6.41113	0.612405	10.6286	1.61005	8.32693	59.1633	2.05651	16.7227	15.7619
9311-96h-2	9311	0	85.1828	11.2464	12.3739	527.94	366.613	34.1428	0.074586	1.72187	64.277	5.25626	157.833	0.835457	122.113	2.02371	14.9018	24.302	0.809004	38.2556	14.6531	0.584593	165.531	1.53716	0.499583	76.9109	13.9979	29.3694	33.4798	5.95002	1.12266	0.722574	32.9773	26.2774	99.8332	0.449692	132.736	2.68505	36.9897	15.5765	4.00165	0.596293	7.02336	1.0394	9.6155	116.595	1.74852	12.0007	26.4278
9311-96h-3	9311	0	66.6769	11.7412	13.7999	389.597	273.959	17.4423	0.035107	2.7769	101.674	7.90714	105.917	2.42566	73.7023	2.75667	51.6326	15.1701	0.872972	27.1866	17.793	0.878529	116.567	1.65586	0.837818	70.0581	25.44	35.5542	54.4723	15.0306	1.85583	0.518392	5.87194	19.322	64.7288	0.511509	131.358	2.06598	38.2618	28.1265	5.16254	0.480747	7.16281	1.06961	13.8834	104.945	1.0075	9.82309	20.4951
9311-96h-4	9311	0	52.0529	6.07836	9.94594	233.561	191.431	19.5018	0.247286	1.36335	87.3335	4.33264	73.8833	1.51548	61.7046	1.63981	28.6552	11.6278	0.284486	18.6474	15.1795	0.58113	85.3649	1.12058	0.633662	47.4122	11.7422	21.1558	16.8261	8.78173	1.47807	0.523319	17.3701	13.8178	52.3164	0.480779	104.822	1.24182	25.3311	21.8366	6.41113	0.612405	10.6286	1.61005	8.32693	59.1633	2.05651	16.7227	15.7619
9311-96h-5	9311	0	85.1828	11.2464	12.3739	527.94	366.613	34.1428	0.074586	1.72187	64.277	5.25626	157.833	0.835457	122.113	2.02371	14.9018	24.302	0.809004	38.2556	14.6531	0.584593	165.531	1.53716	0.499583	76.9109	13.9979	29.3694	33.4798	5.95002	1.12266	0.722574	32.9773	26.2774	99.8332	0.449692	132.736	2.68505	36.9897	15.5765	4.00165	0.596293	7.02336	1.0394	9.6155	116.595	1.74852	12.0007	26.4278
9311-96h-6	9311	0	66.6769	11.7412	13.7999	389.597	273.959	17.4423	0.035107	2.7769	101.674	7.90714	105.917	2.42566	73.7023	2.75667	51.6326	15.1701	0.872972	27.1866	17.793	0.878529	116.567	1.65586	0.837818	70.0581	25.44	35.5542	54.4723	15.0306	1.85583	0.518392	5.87194	19.322	64.7288	0.511509	131.358	2.06598	38.2618	28.1265	5.16254	0.480747	7.16281	1.06961	13.8834	104.945	1.0075	9.82309	20.4951
DC90-0h-1	DC90	1	114.049	23.3331	22.9332	469.437	304.029	30.4725	0.0058	70.0937	127.96	11.8286	242.025	0.139547	150.856	9.0439	2.84784	30.1899	0.008307	52.472	55.349	84.6861	261.107	0.22677	5.64249	92.8745	2.32578	75.5281	61.5226	4.70049	0.221452	0.039559	136.449	30.3709	66.8912	0.192095	188.78	6.63563	77.1093	5.86409	8.02726	1.6637	18.4453	2.34412	80.7427	176.378	4.46419	2.84147	32.9807
DC90-0h-2	DC90	1	92.5136	24.186	12.1307	487.039	273.649	19.3263	0.017942	55.3507	298.33	10.2406	85.8918	0.148715	91.648	6.38846	9.17141	28.2377	0.00503	38.8297	79.4189	164.757	97.3265	0.392542	8.4866	87.2437	2.56471	57.8065	137.653	2.67985	0.164397	0.041925	64.3883	35.4815	54.9198	0.4755	134.874	3.02516	101.928	5.51377	6.0484	3.38813	23.8704	2.0497	64.4899	82.3731	8.61524	5.60528	26.0299
DC90-0h-3	DC90	1	103.256	19.9629	26.4015	393.333	433.157	34.5003	0.037598	20.5744	277.077	13.9692	189.079	0.145072	138.756	12.2038	4.42443	14.4542	0.255794	40.3321	74.2627	16.1869	218.788	0.569999	7.45635	120.075	2.80346	58.2402	146.037	2.03109	1.34631	0.159154	100.112	17.4899	68.3056	1.83868	130.747	4.54888	93.5941	1.42874	8.25727	2.05042	20.2853	1.79817	38.554	63.5474	20.8059	2.7665	23.5722
DC90-0h-4	DC90	1	114.049	23.3331	22.9332	469.437	304.029	30.4725	0.0058	70.0937	127.96	11.8286	242.025	0.139547	150.856	9.0439	2.84784	30.1899	0.008307	52.472	55.349	84.6861	261.107	0.22677	5.64249	92.8745	2.32578	75.5281	61.5226	4.70049	0.221452	0.039559	136.449	30.3709	66.8912	0.192095	188.78	6.63563	77.1093	5.86409	8.02726	1.6637	18.4453	2.34412	80.7427	176.378	4.46419	2.84147	32.9807
DC90-0h-5	DC90	1	92.5136	24.186	12.1307	487.039	273.649	19.3263	0.017942	55.3507	298.33	10.2406	85.8918	0.148715	91.648	6.38846	9.17141	28.2377	0.00503	38.8297	79.4189	164.757	97.3265	0.392542	8.4866	87.2437	2.56471	57.8065	137.653	2.67985	0.164397	0.041925	64.3883	35.4815	54.9198	0.4755	134.874	3.02516	101.928	5.51377	6.0484	3.38813	23.8704	2.0497	64.4899	82.3731	8.61524	5.60528	26.0299
DC90-0h-6	DC90	1	103.256	19.9629	26.4015	393.333	433.157	34.5003	0.037598	20.5744	277.077	13.9692	189.079	0.145072	138.756	12.2038	4.42443	14.4542	0.255794	40.3321	74.2627	16.1869	218.788	0.569999	7.45635	120.075	2.80346	58.2402	146.037	2.03109	1.34631	0.159154	100.112	17.4899	68.3056	1.83868	130.747	4.54888	93.5941	1.42874	8.25727	2.05042	20.2853	1.79817	38.554	63.5474	20.8059	2.7665	23.5722
DC90-12h-1	DC90	1	197.728	26.2785	26.8892	434.618	323.381	15.0514	0.365748	11.9378	257.073	30.8611	103.595	0.117565	179.474	17.9445	1.00757	26.5917	0	44.8102	137.591	106.468	120.062	0.046978	4.57531	95.489	0.537568	156.482	261.851	13.9976	0.361676	0.53994	16.0953	24.4705	32.4578	0.383447	133.269	7.5038	98.298	1.40863	12.0127	23.2299	25.0004	0.971164	36.4082	277.549	25.7126	0.641986	26.3261
DC90-12h-2	DC90	1	153	10.0474	25.8578	364.442	156.622	12.275	0.054636	10.2573	172.779	22.609	80.0519	0.278002	126.952	11.366	1.75964	20.4739	0.032869	35.1122	138.305	74.4198	87.4577	0	5.51597	53.7521	0.377283	120.97	173.679	11.8874	0.154133	0.101607	8.91779	20.3915	30.4637	0.28607	123.831	5.44755	73.6359	0.777218	9.07039	15.9483	16.326	1.22838	25.8261	187.778	19.3101	2.25499	17.5459
DC90-12h-3	DC90	1	216.691	25.7521	33.131	515.04	439.747	20.7109	0.002732	19.0683	284.574	35.4733	92.1916	0	199.064	19.3095	2.55473	36.7375	0.047605	50.463	152.862	94.2464	105.078	0.076547	3.15832	80.3819	0.376076	94.574	267.437	19.8402	0.46536	0.231496	15.7266	34.0796	34.483	0.200367	147.509	8.55187	95.6203	0.225361	10.5919	22.0473	27.5108	1.05561	34.3571	288.115	47.2863	1.46337	27.5408
DC90-12h-4	DC90	1	197.728	26.2785	26.8892	434.618	323.381	15.0514	0.365748	11.9378	257.073	30.8611	103.595	0.117565	179.474	17.9445	1.00757	26.5917	0	44.8102	137.591	106.468	120.062	0.046978	4.57531	95.489	0.537568	156.482	261.851	13.9976	0.361676	0.53994	16.0953	24.4705	32.4578	0.383447	133.269	7.5038	98.298	1.40863	12.0127	23.2299	25.0004	0.971164	36.4082	277.549	25.7126	0.641986	26.3261
DC90-12h-5	DC90	1	153	10.0474	25.8578	364.442	156.622	12.275	0.054636	10.2573	172.779	22.609	80.0519	0.278002	126.952	11.366	1.75964	20.4739	0.032869	35.1122	138.305	74.4198	87.4577	0	5.51597	53.7521	0.377283	120.97	173.679	11.8874	0.154133	0.101607	8.91779	20.3915	30.4637	0.28607	123.831	5.44755	73.6359	0.777218	9.07039	15.9483	16.326	1.22838	25.8261	187.778	19.3101	2.25499	17.5459
DC90-12h-6	DC90	1	216.691	25.7521	33.131	515.04	439.747	20.7109	0.002732	19.0683	284.574	35.4733	92.1916	0	199.064	19.3095	2.55473	36.7375	0.047605	50.463	152.862	94.2464	105.078	0.076547	3.15832	80.3819	0.376076	94.574	267.437	19.8402	0.46536	0.231496	15.7266	34.0796	34.483	0.200367	147.509	8.55187	95.6203	0.225361	10.5919	22.0473	27.5108	1.05561	34.3571	288.115	47.2863	1.46337	27.5408
DC90-24h-1	DC90	1	61.4089	19.8419	27.3787	179.082	79.3268	7.18756	4.26499	9.94784	77.0106	15.6512	43.7408	0.102352	67.2168	5.27036	4.03413	17.2508	0.672734	11.0587	96.0901	36.9114	47.952	0.033768	1.57794	37.8915	0.931307	102.805	57.277	26.5649	0.251084	1.84621	5.88707	38.9808	20.9167	0.66629	95.8334	1.54224	41.1671	0.774568	5.70919	10.0958	11.774	1.02333	17.0508	89.8283	10.1208	4.69423	13.5555
DC90-24h-2	DC90	1	68.1805	12.0003	30.5176	208.657	180.453	6.51227	1.10925	4.94074	143.021	14.8399	69.156	2.85383	107.068	2.91889	9.44386	12.26	0.188065	27.3189	121.15	10.3223	101.273	0.121128	0.358057	40.709	1.23596	137.285	102.71	12.0306	2.07553	0.690796	4.4619	18.3345	35.7622	1.99335	62.4399	2.62457	78.158	4.41705	4.8769	15.6804	22.936	0.912271	26.335	188.554	18.0122	2.73225	12.8942
DC90-24h-3	DC90	1	104.018	9.03073	27.8471	351.327	174.179	10.3968	0.112992	6.28111	97.4172	14.9407	51.564	0.146141	99.6685	2.83487	1.09052	16.4425	0.284149	26.6891	85.2497	26.4833	75.5489	0.028967	2.80742	48.3829	0.234653	123.914	113.371	8.99758	0.525546	0.385117	6.8313	20.5231	36.9372	0.630892	92.4845	3.20876	67.261	0.247363	5.1201	21.1505	16.2528	0.95484	24.6015	157.337	10.8724	2.4366	13.9936
DC90-24h-4	DC90	1	61.4089	19.8419	27.3787	179.082	79.3268	7.18756	4.26499	9.94784	77.0106	15.6512	43.7408	0.102352	67.2168	5.27036	4.03413	17.2508	0.672734	11.0587	96.0901	36.9114	47.952	0.033768	1.57794	37.8915	0.931307	102.805	57.277	26.5649	0.251084	1.84621	5.88707	38.9808	20.9167	0.66629	95.8334	1.54224	41.1671	0.774568	5.70919	10.0958	11.774	1.02333	17.0508	89.8283	10.1208	4.69423	13.5555
DC90-24h-5	DC90	1	68.1805	12.0003	30.5176	208.657	180.453	6.51227	1.10925	4.94074	143.021	14.8399	69.156	2.85383	107.068	2.91889	9.44386	12.26	0.188065	27.3189	121.15	10.3223	101.273	0.121128	0.358057	40.709	1.23596	137.285	102.71	12.0306	2.07553	0.690796	4.4619	18.3345	35.7622	1.99335	62.4399	2.62457	78.158	4.41705	4.8769	15.6804	22.936	0.912271	26.335	188.554	18.0122	2.73225	12.8942
DC90-24h-6	DC90	1	104.018	9.03073	27.8471	351.327	174.179	10.3968	0.112992	6.28111	97.4172	14.9407	51.564	0.146141	99.6685	2.83487	1.09052	16.4425	0.284149	26.6891	85.2497	26.4833	75.5489	0.028967	2.80742	48.3829	0.234653	123.914	113.371	8.99758	0.525546	0.385117	6.8313	20.5231	36.9372	0.630892	92.4845	3.20876	67.261	0.247363	5.1201	21.1505	16.2528	0.95484	24.6015	157.337	10.8724	2.4366	13.9936
DC90-72h-1	DC90	1	30.3942	6.80222	4.18238	58.8161	65.7583	7.20015	1.23316	7.37372	75.4924	11.4184	25.1645	0.645005	52.4646	2.29483	8.39352	12.0888	0.352611	15.3495	46.8769	4.50326	21.7193	0.526504	3.11949	11.9358	4.93201	128.718	10.6166	31.4133	1.67226	2.3578	6.66716	5.62629	19.8788	2.15422	79.6441	0.366754	8.6185	5.27459	6.94311	4.34374	8.20114	1.43318	13.339	34.3557	1.62572	4.70397	14.5862
DC90-72h-2	DC90	1	65.2909	17.722	6.23515	113.77	53.268	8.8856	0.815701	12.9822	121.203	14.0511	28.3877	1.1796	82.3804	4.71698	6.17707	30.7965	0.919626	17.3326	59.0452	16.0059	26.9564	0.577703	3.41925	29.075	3.45454	127.891	33.8369	48.8052	0.847318	2.18111	7.3892	13.1956	16.1959	5.15729	83.4997	1.07858	11.5158	2.08817	6.40057	5.17356	5.10456	1.2462	22.6636	74.2749	1.59969	5.81367	18.6074
DC90-72h-3	DC90	1	93.1597	11.8029	6.87588	129.352	35.2095	9.67581	0.767096	11.5656	167.318	14.7091	45.0388	0.814732	99.2617	3.40268	6.90942	31.8678	0.714259	22.5375	70.2046	9.07467	44.5617	0.235373	0.831111	26.9898	1.72563	114.362	36.7355	23.7545	1.16605	3.05001	15.0606	10.8475	30.4954	2.99323	66.9343	1.06178	9.95713	4.50758	6.3541	9.65592	10.8992	0.943285	21.1121	48.7797	3.37373	2.55426	22.8518
DC90-72h-4	DC90	1	30.3942	6.80222	4.18238	58.8161	65.7583	7.20015	1.23316	7.37372	75.4924	11.4184	25.1645	0.645005	52.4646	2.29483	8.39352	12.0888	0.352611	15.3495	46.8769	4.50326	21.7193	0.526504	3.11949	11.9358	4.93201	128.718	10.6166	31.4133	1.67226	2.3578	6.66716	5.62629	19.8788	2.15422	79.6441	0.366754	8.6185	5.27459	6.94311	4.34374	8.20114	1.43318	13.339	34.3557	1.62572	4.70397	14.5862
DC90-72h-5	DC90	1	65.2909	17.722	6.23515	113.77	53.268	8.8856	0.815701	12.9822	121.203	14.0511	28.3877	1.1796	82.3804	4.71698	6.17707	30.7965	0.919626	17.3326	59.0452	16.0059	26.9564	0.577703	3.41925	29.075	3.45454	127.891	33.8369	48.8052	0.847318	2.18111	7.3892	13.1956	16.1959	5.15729	83.4997	1.07858	11.5158	2.08817	6.40057	5.17356	5.10456	1.2462	22.6636	74.2749	1.59969	5.81367	18.6074
DC90-72h-6	DC90	1	93.1597	11.8029	6.87588	129.352	35.2095	9.67581	0.767096	11.5656	167.318	14.7091	45.0388	0.814732	99.2617	3.40268	6.90942	31.8678	0.714259	22.5375	70.2046	9.07467	44.5617	0.235373	0.831111	26.9898	1.72563	114.362	36.7355	23.7545	1.16605	3.05001	15.0606	10.8475	30.4954	2.99323	66.9343	1.06178	9.95713	4.50758	6.3541	9.65592	10.8992	0.943285	21.1121	48.7797	3.37373	2.55426	22.8518
DC90-84h-1	DC90	1	9.94914	1.81834	0.68732	187.327	148.543	10.5873	0.887849	2.72769	45.0285	6.93473	2.96424	3.25705	18.3713	2.28873	23.6481	1.78158	1.31098	15.6161	16.3549	3.41405	2.77401	6.31858	1.54204	13.767	23.3296	13.4486	0.267725	45.0746	2.1947	0.323317	6.96766	4.98937	17.766	1.51644	13.9449	0.660823	5.10627	52.21	1.6903	0.765227	6.83429	0.88526	9.05097	9.15836	2.1333	20.701	13.5326
DC90-84h-2	DC90	1	13.0787	1.8024	0.283856	112.081	50.2999	8.02307	0.353386	1.96337	51.9531	4.5252	3.01227	1.2324	19.7636	0.404099	8.80388	4.79305	2.23445	14.3034	15.9199	5.96622	3.212	4.7668	0.805457	15.0175	9.8726	11.6544	4.77993	46.7572	1.46929	0.447078	3.12367	7.71241	11.2066	5.77024	17.214	0.710565	4.69238	13.1748	1.30769	0.700623	6.79034	1.2583	4.70788	13.1696	2.22833	20.3815	9.72798
DC90-84h-3	DC90	1	14.8492	2.31395	0.706473	342.138	238.052	12.0124	0.738834	4.68663	65.6551	6.08305	4.61207	1.69613	28.9949	2.1452	12.5839	4.8091	2.27545	22.4881	15.4915	7.94378	4.88422	4.94477	0.430494	19.358	12.9542	18.7363	2.37665	48.5579	2.448	3.13376	3.26674	13.6382	19.5094	7.43042	13.0904	1.62736	10.2358	21.2613	1.53467	0.634721	5.20669	1.24153	10.3212	18.1546	2.09401	24.3884	16.8396
DC90-84h-4	DC90	1	9.94914	1.81834	0.68732	187.327	148.543	10.5873	0.887849	2.72769	45.0285	6.93473	2.96424	3.25705	18.3713	2.28873	23.6481	1.78158	1.31098	15.6161	16.3549	3.41405	2.77401	6.31858	1.54204	13.767	23.3296	13.4486	0.267725	45.0746	2.1947	0.323317	6.96766	4.98937	17.766	1.51644	13.9449	0.660823	5.10627	52.21	1.6903	0.765227	6.83429	0.88526	9.05097	9.15836	2.1333	20.701	13.5326
DC90-84h-5	DC90	1	13.0787	1.8024	0.283856	112.081	50.2999	8.02307	0.353386	1.96337	51.9531	4.5252	3.01227	1.2324	19.7636	0.404099	8.80388	4.79305	2.23445	14.3034	15.9199	5.96622	3.212	4.7668	0.805457	15.0175	9.8726	11.6544	4.77993	46.7572	1.46929	0.447078	3.12367	7.71241	11.2066	5.77024	17.214	0.710565	4.69238	13.1748	1.30769	0.700623	6.79034	1.2583	4.70788	13.1696	2.22833	20.3815	9.72798
DC90-84h-6	DC90	1	14.8492	2.31395	0.706473	342.138	238.052	12.0124	0.738834	4.68663	65.6551	6.08305	4.61207	1.69613	28.9949	2.1452	12.5839	4.8091	2.27545	22.4881	15.4915	7.94378	4.88422	4.94477	0.430494	19.358	12.9542	18.7363	2.37665	48.5579	2.448	3.13376	3.26674	13.6382	19.5094	7.43042	13.0904	1.62736	10.2358	21.2613	1.53467	0.634721	5.20669	1.24153	10.3212	18.1546	2.09401	24.3884	16.8396
DC90-96h-1	DC90	1	62.2716	7.32209	12.7977	300.566	266.498	24.6964	0.059984	20.1877	72.0414	8.95557	83.679	0.834743	66.6413	1.35097	11.1159	21.1503	0.195045	22.8113	6.86203	0.610808	92.7734	2.63882	6.529	75.7748	7.65677	20.8263	13.2788	8.15176	0.515413	0.372935	7.52642	20.7988	55.7563	0.588755	133.581	1.66996	21.241	14.5415	6.35608	0.823561	8.72707	1.00735	5.02707	79.7341	1.40589	11.9779	17.5656
DC90-96h-2	DC90	1	45.0206	3.31479	13.4341	153.315	89.1741	12.9719	0.197812	21.6286	55.6637	4.70007	57.2585	1.59585	37.7691	1.60111	6.95235	9.53544	0.914878	13.9936	7.2561	2.0246	63.4883	4.03333	2.40875	64.5512	6.2433	24.1029	28.5836	14.3735	1.15977	0.307829	5.11193	28.0857	23.0993	0.634342	110.482	0.661141	18.6913	5.84767	5.23107	0.796514	10.1512	0.515325	7.16162	52.8543	0.73193	9.36143	11.7587
DC90-96h-3	DC90	1	73.1031	7.54145	12.4237	382.871	334.296	26.3049	0.007451	31.844	83.5693	10.1086	90.8357	0.499896	98.0341	1.92012	9.34101	17.3331	0.230523	33.4546	5.44853	0.461932	100.791	1.05408	4.3644	56.1021	5.53165	22.6688	18.3557	4.8482	0.665168	0	4.86478	29.5566	59.0405	0.714816	153.245	2.68603	22.3111	9.67549	6.89153	1.11287	8.78139	1.46797	5.48271	90.5913	2.77896	4.59154	20.7495
DC90-96h-4	DC90	1	62.2716	7.32209	12.7977	300.566	266.498	24.6964	0.059984	20.1877	72.0414	8.95557	83.679	0.834743	66.6413	1.35097	11.1159	21.1503	0.195045	22.8113	6.86203	0.610808	92.7734	2.63882	6.529	75.7748	7.65677	20.8263	13.2788	8.15176	0.515413	0.372935	7.52642	20.7988	55.7563	0.588755	133.581	1.66996	21.241	14.5415	6.35608	0.823561	8.72707	1.00735	5.02707	79.7341	1.40589	11.9779	17.5656
DC90-96h-5	DC90	1	45.0206	3.31479	13.4341	153.315	89.1741	12.9719	0.197812	21.6286	55.6637	4.70007	57.2585	1.59585	37.7691	1.60111	6.95235	9.53544	0.914878	13.9936	7.2561	2.0246	63.4883	4.03333	2.40875	64.5512	6.2433	24.1029	28.5836	14.3735	1.15977	0.307829	5.11193	28.0857	23.0993	0.634342	110.482	0.661141	18.6913	5.84767	5.23107	0.796514	10.1512	0.515325	7.16162	52.8543	0.73193	9.36143	11.7587
DC90-96h-6	DC90	1	73.1031	7.54145	12.4237	382.871	334.296	26.3049	0.007451	31.844	83.5693	10.1086	90.8357	0.499896	98.0341	1.92012	9.34101	17.3331	0.230523	33.4546	5.44853	0.461932	100.791	1.05408	4.3644	56.1021	5.53165	22.6688	18.3557	4.8482	0.665168	0	4.86478	29.5566	59.0405	0.714816	153.245	2.68603	22.3111	9.67549	6.89153	1.11287	8.78139	1.46797	5.48271	90.5913	2.77896	4.59154	20.7495
[truncated: 1,183 more columns]
