# Supplementary material for: The Wild Rice Locus CTS-12 Mediates ABA-Dependent Stomatal Opening Modulation to Limit Water Loss Under Severe Chilling Stress
Source: Front Plant Sci. 2020 Oct 30;11:575699. doi: 10.3389/fpls.2020.575699 (PMC7661758; doi:10.3389/fpls.2020.575699)
Supplement: Supplementary file 4 [file Table_4.XLSX]

## Sheet: Table S4-1
Table S4-1 The description of OPLS-DA model created in chilling induced DEGs and DEMs analysis
Component	R2X a	R2X(cum)	Eigenvalue	R2	R2(cum)	Q2 c	Limit	Q2(cum)	R2Y b	R2Y(cum)	EigenvalueY	Significance
Model		0.783			0.994			0.981		1
Predictive		0.0493			0.994			0.981		1
P1	0.0493	0.0493	2.34	0.994	0.994	0.981	0.01	0.981	1	1	2	R1
Orthogonal in X(OPLS)		0.733			0
O1	0.52	0.52	25	0	0							R1
O2	0.132	0.652	6.35	0	0							R1
O3	0.053	0.705	2.55	0	0							R1
O4	0.0284	0.733	1.36	0	0							R1
Notes: Transcriptomic data is designated as X variables; Metabolomic data is designated as Y variables; ab R2Xand R2Y, the fraction of the sum of squares of all X’sand Y’s explained by the components, respectively; c Q2 indicates the percent variation of the response predicted by the model according to cross validation.

## Sheet: Table S4-2
Table S4-2 The description of OPLS-DA model created in recovery induced DEGs and DEMs analysis
Component	R2X a	R2X(cum)	Eigenvalue	R2	R2(cum)	Q2 c	Limit	Q2(cum)	R2Y b	R2Y(cum)	EigenvalueY	Significance
Model		0.725			0.998			0.99		1
Predictive		0.0681			0.998			0.99		1
P1	0.0681	0.0681	2.48	0.998	0.998	0.99	0.01	0.99	1	1	2	R1
Orthogonal in X(OPLS)		0.657			0
O1	0.373	0.373	13.5	0	0							R1
O2	0.146	0.519	5.25	0	0							R1
O3	0.0954	0.614	3.44	0	0							R1
O4	0.0423	0.657	1.53	0	0							R1
Notes: Transcriptomic data is designated as X variables; Metabolomic data is designated as Y variables; ab R2Xand R2Y, the fraction of the sum of squares of all X’sand Y’s explained by the components, respectively; c Q2 indicates the percent variation of the response predicted by the model according to cross validation.
