# Supplementary material for: The Wild Rice Locus CTS-12 Mediates ABA-Dependent Stomatal Opening Modulation to Limit Water Loss Under Severe Chilling Stress
Source: Front Plant Sci. 2020 Oct 30;11:575699. doi: 10.3389/fpls.2020.575699 (PMC7661758; doi:10.3389/fpls.2020.575699)
Supplement: Supplementary file 5 [file Table_5.XLSX]

## Sheet: Table S5-1
Table S5-1 The list of common DEGs identified between 9311 and DC90 in chilling stress treatment
MSU id	MSU description	9311-0h	9311-12h	9311-24h	9311-72h	DC90-0h	DC90-12h	DC90-24h	DC90-72h	GO
LOC_Os10g40430	LTPL139 - Protease inhibitor/seed storage/LTP family protein precursor, expressed	0	-7.39009	-4.26951	-5.67535	0	-5.01347	-5.86866	-6.35695	GO:0005623 : cell///GO:0006508 : proteolysis///GO:0006810 : transport///GO:0006869 : lipid transport///GO:0008233 : peptidase activity///GO:0008289 : lipid binding///GO:0016023 : cytoplasmic membrane-bounded vesicle///
LOC_Os07g48010	peroxidase precursor, putative, expressed/2 a phenolic donor + hydrogen peroxide → 2 a phenoxyl radical of a phenolic donor + 2 H2O	0	-6.49874	-4.18425	-2.16146	0	-4.47199	-4.38683	-3.72308	GO:0003824 : catalytic activity///GO:0004601 : peroxidase activity///GO:0005506 : iron ion binding///GO:0005509 : calcium ion binding///GO:0005515 : protein binding///GO:0005576 : extracellular region///GO:0005618 : cell wall///GO:0005829 : cytosol///GO:0006950 : response to stress///GO:0006979 : response to oxidative stress///GO:0008152 : metabolic process///GO:0009055 : electron carrier activit…
LOC_Os09g37340	expressed protein	0	-6.37012	-6.16862	-5.76537	0	-2.74519	-2.2337	-2.23493	GO:0005575 : cellular_component///GO:0006810 : transport///
LOC_Os05g13490	BURP domain containing protein, expressed	0	-6.27046	-8.22808	-5.55046	0	-1.10014	-1.50757	-2.19714
LOC_Os04g47930	aluminum-activated malate transporter, putative, expressed	0	-6.04263	-6.48688	-9.18643	0	-2.55597	-3.7418	-5.64199	GO:0003674 : molecular_function///GO:0005575 : cellular_component///GO:0008150 : biological_process///GO:0015743 : malate transport///GO:0016020 : membrane///
LOC_Os06g14240	hsp20/alpha crystallin family protein, putative, expressed	0	-5.72508	-6.46596	-3.5101	0	-3.79366	-4.66041	-2.32863	GO:0003674 : molecular_function///GO:0005515 : protein binding///GO:0005739 : mitochondrion///GO:0005777 : peroxisome///GO:0005782 : peroxisomal matrix///GO:0006457 : protein folding///GO:0006950 : response to stress///GO:0009408 : response to heat///GO:0009628 : response to abiotic stimulus///GO:0009644 : response to high light intensity///GO:0009987 : cellular process///GO:0019538 : protein met…
LOC_Os01g02240	transposon protein, putative, unclassified, expressed	0	-5.4842	-6.70971	-3.39105	0	-2.15519	-3.58636	-4.1351
LOC_Os08g10310	SHR5-receptor-like kinase, putative, expressed	0	-5.30107	-5.90978	-6.35204	0	-4.78485	-5.72833	-6.7028	GO:0000166 : nucleotide binding///GO:0004672 : protein kinase activity///GO:0004674 : protein serine/threonine kinase activity///GO:0004713 : protein tyrosine kinase activity///GO:0004872 : receptor activity///GO:0005515 : protein binding///GO:0005524 : ATP binding///GO:0005886 : plasma membrane///GO:0006464 : cellular protein modification process///GO:0006468 : protein phosphorylation///GO:00160…
LOC_Os01g27140	OsGrx_C7 - glutaredoxin subgroup III, expressed	0	-4.62549	-5.3344	-4.26892	0	-3.61228	-4.11124	-4.72029	GO:0003674 : molecular_function///GO:0003824 : catalytic activity///GO:0005575 : cellular_component///GO:0005737 : cytoplasm///GO:0008152 : metabolic process///GO:0009055 : electron carrier activity///GO:0015035 : protein disulfide oxidoreductase activity///GO:0016023 : cytoplasmic membrane-bounded vesicle///GO:0019725 : cellular homeostasis///GO:0045454 : cell redox homeostasis///GO:0055114 : ox…
LOC_Os02g30550	expressed protein	0	-4.62271	-2.70386	-1.99128	0	-3.72969	-3.85239	-2.96691	GO:0003674 : molecular_function///GO:0005623 : cell///GO:0008150 : biological_process///GO:0016023 : cytoplasmic membrane-bounded vesicle///
LOC_Os03g47016	homeobox protein knotted-1-like 10, putative, expressed	0	-4.60245	-0.628473	-5.51275	0	-0.586304	0.025191	-0.47029
LOC_Os01g48950	expressed protein	0	-4.41519	-4.29044	-3.85095	0	-3.29187	-3.7286	-4.2147
LOC_Os03g16290	fringe-related protein, putative, expressed	0	-4.18654	-1.23866	-4.29381	0	-4.13922	-2.59367	-2.82148	GO:0005575 : cellular_component///GO:0008150 : biological_process///GO:0008152 : metabolic process///GO:0016740 : transferase activity///
LOC_Os09g04504	expressed protein	0	-4.0385	-2.98687	-2.72823	0	-4.11455	-3.81059	-3.05137	GO:0005488 : binding///GO:0005575 : cellular_component///GO:0008150 : biological_process///
LOC_Os03g19990	WD40-like Beta Propeller Repeat family protein, expressed	0	-3.97547	-5.18072	-7.76215	0	-3.9361	-4.02932	-6.15822	GO:0003674 : molecular_function///GO:0005618 : cell wall///GO:0005773 : vacuole///GO:0008150 : biological_process///GO:0016020 : membrane///
LOC_Os01g44390	MYB family transcription factor, putative, expressed	0	-3.92433	-4.8704	-5.61196	0	-2.46373	-2.52455	-5.01625	GO:0000003 : reproduction///GO:0003677 : DNA binding///GO:0003682 : chromatin binding///GO:0003700 : sequence-specific DNA binding transcription factor activity///GO:0005634 : nucleus///GO:0006139 : nucleobase-containing compound metabolic process///GO:0009058 : biosynthetic process///GO:0009606 : tropism///GO:0009628 : response to abiotic stimulus///GO:0009790 : embryo development///GO:0009791 :…
LOC_Os08g10080	no apical meristem protein, putative, expressed	0	-3.91581	-4.54802	-5.74647	0	-4.58982	-5.16365	-6.12082	GO:0000003 : reproduction///GO:0003677 : DNA binding///GO:0003700 : sequence-specific DNA binding transcription factor activity///GO:0006139 : nucleobase-containing compound metabolic process///GO:0006355 : regulation of transcription, DNA-templated///GO:0007165 : signal transduction///GO:0007275 : multicellular organismal development///GO:0009058 : biosynthetic process///GO:0009653 : anatomical …
LOC_Os08g14950	receptor-like protein kinase 2 precursor, putative, expressed	0	-3.91342	-4.52513	-5.49799	0	-3.7706	-4.82226	-5.21776	GO:0000166 : nucleotide binding///GO:0005886 : plasma membrane///GO:0006464 : cellular protein modification process///GO:0007165 : signal transduction///GO:0016023 : cytoplasmic membrane-bounded vesicle///GO:0016301 : kinase activity///
LOC_Os09g09520	transporter family protein, putative, expressed	0	-3.90271	-3.67691	-3.67982	0	-3.19182	-3.92555	-4.50886	GO:0005215 : transporter activity///GO:0006810 : transport///GO:0009987 : cellular process///GO:0016020 : membrane///GO:0016021 : integral component of membrane///GO:0022857 : transmembrane transporter activity///GO:0022891 : substrate-specific transmembrane transporter activity///GO:0055085 : transmembrane transport///
LOC_Os09g37050	RING-H2 finger protein ATL2B, putative, expressed	0	-3.86219	-2.76927	-1.73069	0	-4.0398	-5.35245	-2.27455	GO:0005488 : binding///GO:0005515 : protein binding///GO:0005739 : mitochondrion///GO:0008270 : zinc ion binding///GO:0046872 : metal ion binding///
LOC_Os05g50950	pentatricopeptide repeat protein PPR986-12, putative, expressed	0	-3.85914	-2.85713	-2.6892	0	-1.76868	-1.96526	-3.17121	GO:0005575 : cellular_component///GO:0008150 : biological_process///
LOC_Os03g39760	cytochrome P450, putative, expressed	0	-3.8522	-4.78232	-6.08386	0	-2.82617	-5.08711	-4.90742	GO:0003674 : molecular_function///GO:0003824 : catalytic activity///GO:0004497 : monooxygenase activity///GO:0005488 : binding///GO:0005506 : iron ion binding///GO:0008152 : metabolic process///GO:0009055 : electron carrier activity///GO:0016023 : cytoplasmic membrane-bounded vesicle///GO:0016491 : oxidoreductase activity///GO:0016705 : oxidoreductase activity, acting on paired donors, with incor…
LOC_Os04g01710	cysteine proteinase At4g11310 precursor, putative, expressed	0	-3.80692	-3.69738	-6.30292	0	-1.87957	-1.72039	-2.34432
LOC_Os06g06670	expressed protein	0	-3.76549	-2.47722	-2.80281	0	-2.15457	-2.58393	-2.86495	GO:0009536 : plastid///
LOC_Os06g19550	oxidoreductase, short chain dehydrogenase/reductase family, putative, expressed/ a very-long-chain oxoacyl-CoA + NADPH + H+ → a very-long-chain (3R)-3-hydroxyacyl-CoA + NADP+	0	-3.75572	-5.21085	-5.45522	0	-3.00097	-5.5559	-6.50803	GO:0003824 : catalytic activity///GO:0005488 : binding///GO:0005783 : endoplasmic reticulum///GO:0006629 : lipid metabolic process///GO:0007275 : multicellular organismal development///GO:0008152 : metabolic process///GO:0008667 : 2,3-dihydro-2,3-dihydroxybenzoate dehydrogenase activity///GO:0009058 : biosynthetic process///GO:0009239 : enterobactin biosynthetic process///GO:0009790 : embryo deve…
LOC_Os06g06180	transferase family protein, putative, expressed	0	-3.73706	-5.91536	-8.4077	0	-2.69214	-2.85383	-3.94053	GO:0005575 : cellular_component///GO:0008150 : biological_process///GO:0008152 : metabolic process///GO:0009611 : response to wounding///GO:0009627 : systemic acquired resistance///GO:0009805 : coumarin biosynthetic process///GO:0009963 : positive regulation of flavonoid biosynthetic process///GO:0016740 : transferase activity///GO:0016747 : transferase activity, transferring acyl groups other th…
LOC_Os06g10000	expressed protein	0	-3.68931	-2.4349	-0.647545	0	-1.12532	-1.06155	-0.67277
LOC_Os07g05360	photosystem II 10 kDa polypeptide, chloroplast precursor, putative, expressed	0	-3.66668	-5.71786	-7.98849	0	-3.39209	-5.54209	-6.1779	GO:0003674 : molecular_function///GO:0006091 : generation of precursor metabolites and energy///GO:0008152 : metabolic process///GO:0009507 : chloroplast///GO:0009523 : photosystem II///GO:0009535 : chloroplast thylakoid membrane///GO:0009536 : plastid///GO:0009579 : thylakoid///GO:0009654 : photosystem II oxygen evolving complex///GO:0010270 : photosystem II oxygen evolving complex assembly///GO…
LOC_Os07g10940	exo70 exocyst complex subunit family protein, expressed	0	-3.65423	-1.99004	-0.974022	0	-3.36165	-3.44853	-2.08702	GO:0000145 : exocyst///GO:0003674 : molecular_function///GO:0005575 : cellular_component///GO:0006887 : exocytosis///GO:0006950 : response to stress///GO:0008150 : biological_process///
LOC_Os11g27329	OsSCP62 - Putative Serine Carboxypeptidase homologue, expressed	0	-3.65055	-2.77606	-2.6774	0	-4.37301	-3.3715	-3.38008	GO:0004185 : serine-type carboxypeptidase activity///GO:0005623 : cell///GO:0005739 : mitochondrion///GO:0006508 : proteolysis///GO:0016740 : transferase activity///GO:0016787 : hydrolase activity///GO:0019538 : protein metabolic process///GO:0019748 : secondary metabolic process///
LOC_Os06g19530	oxidoreductase, short chain dehydrogenase/reductase family, putative, expressed/ a very-long-chain oxoacyl-CoA + NADPH + H+ → a very-long-chain (3R)-3-hydroxyacyl-CoA + NADP+	0	-3.64163	-4.17562	-7.82269	0	-4.73636	-5.7024	-4.60411	GO:0003824 : catalytic activity///GO:0005488 : binding///GO:0005783 : endoplasmic reticulum///GO:0006629 : lipid metabolic process///GO:0007275 : multicellular organismal development///GO:0008152 : metabolic process///GO:0008667 : 2,3-dihydro-2,3-dihydroxybenzoate dehydrogenase activity///GO:0009058 : biosynthetic process///GO:0009239 : enterobactin biosynthetic process///GO:0009790 : embryo deve…
LOC_Os09g18360	expressed protein	0	-3.62583	-2.56049	-3.14825	0	-2.19398	-3.97679	-5.11515	GO:0000166 : nucleotide binding///GO:0004672 : protein kinase activity///GO:0004674 : protein serine/threonine kinase activity///GO:0004713 : protein tyrosine kinase activity///GO:0005515 : protein binding///GO:0005524 : ATP binding///GO:0005623 : cell///GO:0006464 : cellular protein modification process///GO:0006468 : protein phosphorylation///GO:0008152 : metabolic process///GO:0009987 : cellul…
LOC_Os08g03310	zinc finger family protein, putative, expressed	0	-3.60971	-1.3943	-3.31496	0	-3.42916	-2.13381	-3.30525	GO:0000166 : nucleotide binding///GO:0003676 : nucleic acid binding///GO:0003677 : DNA binding///GO:0003723 : RNA binding///GO:0005488 : binding///GO:0008150 : biological_process///GO:0008270 : zinc ion binding///GO:0046872 : metal ion binding///
LOC_Os01g14410	early light-induced protein, chloroplast precursor, putative, expressed	0	-3.60291	-5.0592	-3.8113	0	-1.96603	-3.76021	-1.9589	GO:0003677 : DNA binding///GO:0004879 : ligand-activated sequence-specific DNA binding RNA polymerase II transcription factor activity///GO:0005488 : binding///GO:0005634 : nucleus///GO:0006355 : regulation of transcription, DNA-templated///GO:0006950 : response to stress///GO:0009536 : plastid///GO:0009628 : response to abiotic stimulus///
LOC_Os09g32560	expressed protein	0	-3.56579	-4.08298	-2.94409	0	-3.38668	-3.90358	-2.88233	GO:0001522 : pseudouridine synthesis///GO:0003723 : RNA binding///GO:0003824 : catalytic activity///GO:0006139 : nucleobase-containing compound metabolic process///GO:0008152 : metabolic process///GO:0009451 : RNA modification///GO:0009982 : pseudouridine synthase activity///
LOC_Os11g33320	OsFBX425 - F-box domain containing protein, expressed	0	-3.56359	-4.23826	-6.56641	0	-2.90428	-3.77596	-5.76699	GO:0003674 : molecular_function///GO:0008150 : biological_process///
LOC_Os03g18264	expressed protein	0	-3.54227	-2.43859	-2.23114	0	-3.35963	-2.77218	-1.91546
LOC_Os02g54540	SCP-like extracellular protein, expressed	0	-3.45788	-4.46734	-4.38125	0	-3.61666	-4.37822	-2.65538	GO:0003674 : molecular_function///GO:0005576 : extracellular region///GO:0005623 : cell///GO:0008150 : biological_process///GO:0016023 : cytoplasmic membrane-bounded vesicle///
LOC_Os09g18159	light repressible receptor protein kinase, putative, expressed	0	-3.45691	-3.65688	-4.78185	0	-3.48181	-2.82517	-3.2519	GO:0000166 : nucleotide binding///GO:0004672 : protein kinase activity///GO:0004674 : protein serine/threonine kinase activity///GO:0004713 : protein tyrosine kinase activity///GO:0005515 : protein binding///GO:0005524 : ATP binding///GO:0005575 : cellular_component///GO:0005886 : plasma membrane///GO:0006464 : cellular protein modification process///GO:0006468 : protein phosphorylation///GO:0008…
LOC_Os09g04290	expressed protein	0	-3.43105	-3.61023	-2.88715	0	-2.35078	-2.94068	-2.10249
LOC_Os12g39360	aspartic proteinase nepenthesin precursor, putative, expressed	0	-3.37773	-3.64998	-6.50046	0	-1.7651	-3.50804	-7.31012	GO:0004190 : aspartic-type endopeptidase activity///GO:0005623 : cell///GO:0006508 : proteolysis///GO:0008233 : peptidase activity///GO:0016023 : cytoplasmic membrane-bounded vesicle///GO:0016787 : hydrolase activity///GO:0019538 : protein metabolic process///
LOC_Os04g47640	RWP-RK domain-containing protein, putative, expressed	0	-3.37529	-2.5887	-0.946605	0	-2.58056	-3.47149	-1.99584	GO:0003700 : sequence-specific DNA binding transcription factor activity///GO:0005623 : cell///GO:0006139 : nucleobase-containing compound metabolic process///GO:0006355 : regulation of transcription, DNA-templated///GO:0009058 : biosynthetic process///
LOC_Os05g41820	expressed protein	0	-3.37013	-3.42004	-1.28993	0	-2.95832	-3.70971	-2.22661	GO:0016023 : cytoplasmic membrane-bounded vesicle///GO:0042309 : homoiothermy///GO:0050825 : ice binding///GO:0050826 : response to freezing///
LOC_Os01g18620	transferase family protein, putative, expressed	0	-3.34478	-4.10922	-3.54989	0	-2.25353	-4.10433	-3.70711	GO:0005575 : cellular_component///GO:0008150 : biological_process///GO:0008152 : metabolic process///GO:0016740 : transferase activity///GO:0016747 : transferase activity, transferring acyl groups other than amino-acyl groups///
LOC_Os11g45540	TKL_IRAK_DUF26-lh.11 - DUF26 kinases have homology to DUF26 containing loci, expressed	0	-3.34233	-1.61502	-3.00684	0	-3.75293	-1.27538	-2.41014	GO:0000166 : nucleotide binding///GO:0004672 : protein kinase activity///GO:0004674 : protein serine/threonine kinase activity///GO:0004713 : protein tyrosine kinase activity///GO:0005515 : protein binding///GO:0005524 : ATP binding///GO:0005886 : plasma membrane///GO:0006464 : cellular protein modification process///GO:0006468 : protein phosphorylation///GO:0008152 : metabolic process///GO:00099…
LOC_Os01g29104	expressed protein	0	-3.33006	-3.56522	-6.40754	0	-1.44423	-2.31733	-3.58145
LOC_Os09g33992	expressed protein	0	-3.31501	-3.08064	-1.25205	0	-2.82925	-3.15451	-1.58777	GO:0003674 : molecular_function///GO:0008150 : biological_process///
LOC_Os12g38320	expressed protein	0	-3.31107	-3.88379	-6.37742	0	-3.26272	-4.04039	-4.19377	GO:0003674 : molecular_function///GO:0005575 : cellular_component///GO:0008150 : biological_process///GO:0009279 : cell outer membrane///GO:0042309 : homoiothermy///GO:0050825 : ice binding///GO:0050826 : response to freezing///
LOC_Os03g36239	retrotransposon protein, putative, Ty3-gypsy subclass, expressed	0	-3.29842	-3.68524	-5.39497	0	-2.44392	-3.87198	-3.66162	GO:0005739 : mitochondrion///
LOC_Os08g34310	ZOS8-05 - C2H2 zinc finger protein, expressed	0	-3.29568	-4.44887	-2.55721	0	-2.92572	-2.76665	-1.62513
LOC_Os02g04369	expressed protein	0	-3.28832	-3.35695	-2.05438	0	-3.38006	-2.47034	-2.75349
LOC_Os12g05890	expressed protein	0	-3.28104	-5.0132	-4.29545	0	-2.47723	-3.81562	-4.72409
LOC_Os05g18524	expressed protein	0	-3.23375	-3.3466	-2.50541	0	-3.06176	-3.92382	-2.56244	GO:0005739 : mitochondrion///
LOC_Os03g06630	heat stress transcription factor, putative, expressed	0	-3.22839	-3.81284	-4.23593	0	-2.69509	-2.98996	-4.23714	GO:0003677 : DNA binding///GO:0003700 : sequence-specific DNA binding transcription factor activity///GO:0005634 : nucleus///GO:0005737 : cytoplasm///GO:0006139 : nucleobase-containing compound metabolic process///GO:0006351 : transcription, DNA-templated///GO:0006355 : regulation of transcription, DNA-templated///GO:0006950 : response to stress///GO:0009058 : biosynthetic process///GO:0009408 : …
LOC_Os10g09930	expressed protein	0	-3.21337	-3.59297	-6.76949	0	-2.62745	-3.55755	-3.55636	GO:0003674 : molecular_function///GO:0008150 : biological_process///GO:0016020 : membrane///
LOC_Os10g27274	expressed protein	0	-3.20819	-2.82968	-1.96893	0	-3.16779	-2.98855	-1.79931	GO:0009536 : plastid///
LOC_Os08g10320	SHR5-receptor-like kinase, putative, expressed	0	-3.20521	-4.12506	-4.31804	0	-3.30809	-4.04255	-4.12294	GO:0000166 : nucleotide binding///GO:0004672 : protein kinase activity///GO:0004674 : protein serine/threonine kinase activity///GO:0004713 : protein tyrosine kinase activity///GO:0005515 : protein binding///GO:0005524 : ATP binding///GO:0005886 : plasma membrane///GO:0006464 : cellular protein modification process///GO:0006468 : protein phosphorylation///GO:0016020 : membrane///GO:0016301 : kina…
LOC_Os08g33154	expressed protein	0	-3.17167	-5.6313	-4.86618	0	-4.39779	-3.49559	-2.71437	GO:0005739 : mitochondrion///
LOC_Os05g08450	expressed protein	0	-3.16054	-2.66917	-1.91045	0	-2.59433	-2.72019	-0.917594
LOC_Os06g37150	L-ascorbate oxidase precursor, putative, expressed	0	-3.11932	-2.28756	-2.75525	0	-2.62843	-1.85455	-1.83544	GO:0003824 : catalytic activity///GO:0005488 : binding///GO:0005507 : copper ion binding///GO:0005576 : extracellular region///GO:0005618 : cell wall///GO:0008152 : metabolic process///GO:0008447 : L-ascorbate oxidase activity///GO:0009505 : plant-type cell wall///GO:0016023 : cytoplasmic membrane-bounded vesicle///GO:0016491 : oxidoreductase activity///GO:0042309 : homoiothermy///GO:0046872 : me…
LOC_Os01g45730	zinc finger C-x8-C-x5-C-x3-H type family protein, expressed	0	-3.11094	-4.00138	-4.38663	0	-3.86463	-4.05577	-3.47714	GO:0003676 : nucleic acid binding///GO:0005488 : binding///GO:0008150 : biological_process///
LOC_Os03g62670	expressed protein	0	-3.09794	-4.4135	-6.86046	0	-3.13353	-3.19627	-6.52089	GO:0005737 : cytoplasm///GO:0005886 : plasma membrane///GO:0005975 : carbohydrate metabolic process///GO:0006950 : response to stress///GO:0008119 : thiopurine S-methyltransferase activity///GO:0008152 : metabolic process///GO:0008168 : methyltransferase activity///GO:0008757 : S-adenosylmethionine-dependent methyltransferase activity///GO:0009056 : catabolic process///GO:0009507 : chloroplast///…
LOC_Os04g52530	heavy metal-associated domain containing protein, expressed	0	-3.09358	-2.69035	-0.669028	0	-4.44394	-3.64768	-2.03907	GO:0005488 : binding///GO:0005575 : cellular_component///GO:0006810 : transport///
LOC_Os01g11340	cytochrome P450, putative, expressed	0	-3.08918	-3.71227	-3.08189	0	-3.78	-3.64729	-3.52909	GO:0000249 : C-22 sterol desaturase activity///GO:0003824 : catalytic activity///GO:0004497 : monooxygenase activity///GO:0005506 : iron ion binding///GO:0008152 : metabolic process///GO:0009055 : electron carrier activity///GO:0016023 : cytoplasmic membrane-bounded vesicle///GO:0016491 : oxidoreductase activity///GO:0016705 : oxidoreductase activity, acting on paired donors, with incorporation o…
LOC_Os08g32880	disease resistance protein RPM1, putative, expressed	0	-3.06781	-4.87074	-4.68261	0	-3.10986	-1.82342	-1.80061
LOC_Os10g40700	expansin precursor, putative, expressed	0	-3.06579	-3.78689	-4.73817	0	-3.18358	-2.62719	-4.34155	GO:0005576 : extracellular region///GO:0005618 : cell wall///GO:0005623 : cell///GO:0009653 : anatomical structure morphogenesis///GO:0009987 : cellular process///GO:0016020 : membrane///GO:0016023 : cytoplasmic membrane-bounded vesicle///GO:0016043 : cellular component organization///GO:0016049 : cell growth///GO:0019953 : sexual reproduction///
LOC_Os09g26370	DUF581 domain containing protein, expressed	0	-3.06159	-4.39372	-5.552	0	-3.66437	-4.14044	-4.15157	GO:0003674 : molecular_function///GO:0005575 : cellular_component///GO:0008150 : biological_process///
LOC_Os04g45240	expressed protein	0	-3.05123	-3.39693	-2.80284	0	-2.97185	-3.48323	-2.61371
LOC_Os06g19160	retrotransposon protein, putative, Ty1-copia subclass, expressed	0	-3.04689	-2.68692	-2.45992	0	-2.64284	-3.66761	-1.66525
LOC_Os01g49210	expressed protein	0	-3.04463	-4.17716	-3.79575	0	-3.86682	-5.79995	-3.93742	GO:0003674 : molecular_function///GO:0005575 : cellular_component///GO:0006464 : cellular protein modification process///GO:0009058 : biosynthetic process///
LOC_Os05g01530	expressed protein	0	-3.04334	-4.1862	-4.49233	0	-2.8469	-3.96291	-4.76516	GO:0000023 : maltose metabolic process///GO:0006098 : pentose-phosphate shunt///GO:0006457 : protein folding///GO:0009507 : chloroplast///GO:0009536 : plastid///GO:0019252 : starch biosynthetic process///GO:0031072 : heat shock protein binding///GO:0051082 : unfolded protein binding///
LOC_Os06g03830	retinol dehydrogenase, putative, expressed	0	-3.03445	-4.24961	-5.30654	0	-2.69314	-3.151	-3.56726	GO:0000166 : nucleotide binding///GO:0003824 : catalytic activity///GO:0005488 : binding///GO:0008152 : metabolic process///GO:0008667 : 2,3-dihydro-2,3-dihydroxybenzoate dehydrogenase activity///GO:0009239 : enterobactin biosynthetic process///GO:0016491 : oxidoreductase activity///GO:0055114 : oxidation-reduction process///
LOC_Os06g22919	DEFL9 - Defensin and Defensin-like DEFL family, expressed	0	-3.02149	-3.94635	-3.41504	0	-2.7191	-3.4258	-4.57554	GO:0004553 : hydrolase activity, hydrolyzing O-glycosyl compounds///GO:0005576 : extracellular region///GO:0005618 : cell wall///GO:0005623 : cell///GO:0005975 : carbohydrate metabolic process///GO:0006073 : cellular glucan metabolic process///GO:0008152 : metabolic process///GO:0009987 : cellular process///GO:0016023 : cytoplasmic membrane-bounded vesicle///GO:0016740 : transferase activity///GO…
LOC_Os02g42150	OsWAK14 - OsWAK receptor-like protein kinase, expressed	0	-3.00272	-2.07659	-3.35491	0	-1.39616	-3.30057	-3.19405	GO:0000166 : nucleotide binding///GO:0004672 : protein kinase activity///GO:0004674 : protein serine/threonine kinase activity///GO:0004713 : protein tyrosine kinase activity///GO:0005509 : calcium ion binding///GO:0005515 : protein binding///GO:0005524 : ATP binding///GO:0005886 : plasma membrane///GO:0006464 : cellular protein modification process///GO:0006468 : protein phosphorylation///GO:001…
LOC_Os01g02430	TAK14, putative, expressed	0	-2.98581	-3.28732	-2.65651	0	-1.78047	-2.3041	-3.02853	GO:0000166 : nucleotide binding///GO:0004672 : protein kinase activity///GO:0004674 : protein serine/threonine kinase activity///GO:0004713 : protein tyrosine kinase activity///GO:0004872 : receptor activity///GO:0005524 : ATP binding///GO:0005623 : cell///GO:0006464 : cellular protein modification process///GO:0006468 : protein phosphorylation///GO:0008152 : metabolic process///GO:0009987 : cell…
LOC_Os05g25974	expressed protein	0	-2.96223	-2.79582	-3.24404	0	-2.66315	-2.97143	-2.0561
LOC_Os03g54240	expressed protein/triose-phosphate isomerase activity	0	-2.96081	-2.43599	-2.28574	0	-2.62732	-2.7551	-1.93385	GO:0003824 : catalytic activity///GO:0004807 : triose-phosphate isomerase activity///GO:0005739 : mitochondrion///GO:0008152 : metabolic process///
LOC_Os02g20540	fasciclin domain containing protein, expressed	0	-2.95001	-3.06285	-4.92669	0	-2.86887	-3.45933	-4.15986	GO:0003674 : molecular_function///GO:0003677 : DNA binding///GO:0004879 : ligand-activated sequence-specific DNA binding RNA polymerase II transcription factor activity///GO:0005575 : cellular_component///GO:0005618 : cell wall///GO:0005634 : nucleus///GO:0005886 : plasma membrane///GO:0006355 : regulation of transcription, DNA-templated///GO:0016020 : membrane///GO:0016023 : cytoplasmic membrane…
LOC_Os02g03640	expressed protein	0	-2.94961	-3.05811	-3.0338	0	-2.93337	-2.55813	-2.33513
LOC_Os03g27840	splicing factor, arginine/serine-rich 16, putative, expressed	0	-2.93604	-2.90397	-1.73162	0	-2.7061	-2.58204	-1.67609	GO:0003674 : molecular_function///GO:0008150 : biological_process///
LOC_Os04g09604	O-methyltransferase, putative, expressed	0	-2.92156	-2.87176	-3.79145	0	-2.10943	-3.6108	-4.82229	GO:0005829 : cytosol///GO:0005975 : carbohydrate metabolic process///GO:0008152 : metabolic process///GO:0008168 : methyltransferase activity///GO:0008171 : O-methyltransferase activity///GO:0009987 : cellular process///GO:0016740 : transferase activity///GO:0019748 : secondary metabolic process///GO:0032259 : methylation///GO:0046983 : protein dimerization activity///
LOC_Os01g04570	Ser/Thr protein kinase, putative, expressed	0	-2.92075	-2.5532	-2.15409	0	-2.60519	-2.97492	-2.16137	GO:0000166 : nucleotide binding///GO:0004672 : protein kinase activity///GO:0004674 : protein serine/threonine kinase activity///GO:0004713 : protein tyrosine kinase activity///GO:0004871 : signal transducer activity///GO:0004872 : receptor activity///GO:0005524 : ATP binding///GO:0005623 : cell///GO:0006464 : cellular protein modification process///GO:0006468 : protein phosphorylation///GO:00071…
LOC_Os01g23710	no apical meristem protein, putative, expressed	0	-2.91678	-4.64851	-4.69062	0	-2.53662	-3.72131	-4.37873	GO:0005739 : mitochondrion///GO:0009536 : plastid///
LOC_Os12g42590	expressed protein	0	-2.91264	-1.61078	-3.07946	0	-2.39401	-3.25604	-2.25742	GO:0016023 : cytoplasmic membrane-bounded vesicle///
LOC_Os03g52070	OsSCP20 - Putative Serine Carboxypeptidase homologue, expressed	0	-2.90462	-3.76764	-4.02482	0	-4.46002	-5.00734	-3.6641	GO:0004180 : carboxypeptidase activity///GO:0004185 : serine-type carboxypeptidase activity///GO:0005623 : cell///GO:0006508 : proteolysis///GO:0016787 : hydrolase activity///GO:0019538 : protein metabolic process///
LOC_Os01g04390	expressed protein	0	-2.9044	-2.47637	-3.96043	0	-2.67552	-2.81011	-3.15827	GO:0005739 : mitochondrion///
LOC_Os02g13190	F-box family protein, putative, expressed	0	-2.89237	-2.28352	-2.85082	0	-2.42573	-3.10001	-2.41991	GO:0003824 : catalytic activity///GO:0009058 : biosynthetic process///GO:0009536 : plastid///GO:0030170 : pyridoxal phosphate binding///GO:0042309 : homoiothermy///GO:0050825 : ice binding///GO:0050826 : response to freezing///
LOC_Os05g31970	expressed protein	0	-2.89051	-5.71952	-3.39024	0	-3.57257	-3.87552	-4.6644	GO:0003674 : molecular_function///GO:0008150 : biological_process///
LOC_Os02g35180	OsRR2 type-A response regulator, expressed/CK	0	-2.88665	-2.80214	-3.87452	0	-1.38638	-2.1056	-3.26392	GO:0000156 : phosphorelay response regulator activity///GO:0000160 : phosphorelay signal transduction system///GO:0004871 : signal transducer activity///GO:0005515 : protein binding///GO:0005634 : nucleus///GO:0006139 : nucleobase-containing compound metabolic process///GO:0006355 : regulation of transcription, DNA-templated///GO:0007165 : signal transduction///GO:0008150 : biological_process///G…
LOC_Os08g32540	cyclin, putative, expressed	0	-2.88191	-3.33384	-3.18266	0	-1.73467	-2.05688	-2.60483	GO:0000079 : regulation of cyclin-dependent protein serine/threonine kinase activity///GO:0005515 : protein binding///GO:0005634 : nucleus///GO:0007049 : cell cycle///GO:0008152 : metabolic process///GO:0009987 : cellular process///GO:0019901 : protein kinase binding///GO:0030234 : enzyme regulator activity///GO:0051301 : cell division///GO:0051726 : regulation of cell cycle///
LOC_Os04g56405	expressed protein	0	-2.87538	-3.50245	-3.85991	0	-3.45401	-3.39866	-2.95569	GO:0005488 : binding///GO:0005515 : protein binding///
LOC_Os08g37010	gibberellin receptor GID1L2, putative, expressed	0	-2.87418	-3.18604	-3.58783	0	-2.40751	-2.69741	-3.02085	GO:0005829 : cytosol///GO:0008152 : metabolic process///GO:0016023 : cytoplasmic membrane-bounded vesicle///GO:0016787 : hydrolase activity///
LOC_Os05g51240	hydrolase, alpha/beta fold family domain containing protein, expressed	0	-2.87347	-3.34642	-4.0202	0	-1.77687	-3.1293	-4.06422	GO:0005623 : cell///GO:0008150 : biological_process///GO:0008152 : metabolic process///GO:0016787 : hydrolase activity///
LOC_Os04g44440	TCP family transcription factor, putative, expressed	0	-2.86984	-4.80763	-7.02874	0	-2.05687	-3.63073	-2.84065	GO:0003700 : sequence-specific DNA binding transcription factor activity///GO:0005515 : protein binding///GO:0005575 : cellular_component///GO:0005634 : nucleus///GO:0006139 : nucleobase-containing compound metabolic process///GO:0008150 : biological_process///GO:0009058 : biosynthetic process///GO:0016020 : membrane///
LOC_Os04g53180	expressed protein	0	-2.85169	-3.47057	-4.18957	0	-4.6965	-4.09193	-4.31182
LOC_Os01g57710	membrane protein, putative, expressed	0	-2.85138	-2.83703	-1.44675	0	-2.63991	-2.64967	-2.67513	GO:0003674 : molecular_function///GO:0005623 : cell///GO:0008150 : biological_process///GO:0016020 : membrane///GO:0016021 : integral component of membrane///
LOC_Os11g37740	stripe rust resistance protein Yr10, putative, expressed	0	-2.84065	-2.87685	-2.75505	0	-2.62604	-2.79557	-1.77684	GO:0005515 : protein binding///GO:0005524 : ATP binding///GO:0005575 : cellular_component///GO:0006915 : apoptotic process///GO:0006950 : response to stress///GO:0006952 : defense response///GO:0043531 : ADP binding///
LOC_Os06g08154	receptor-like protein kinase 5 precursor, putative, expressed	0	-2.83554	-3.51743	-3.5142	0	-2.93755	-3.27203	-2.50864	GO:0005515 : protein binding///GO:0007165 : signal transduction///GO:0016023 : cytoplasmic membrane-bounded vesicle///
LOC_Os01g70970	protein kinase, putative, expressed	0	-2.82751	-3.05254	-1.55342	0	-4.38141	-3.17063	-3.19747	GO:0000166 : nucleotide binding///GO:0004672 : protein kinase activity///GO:0004674 : protein serine/threonine kinase activity///GO:0004713 : protein tyrosine kinase activity///GO:0004872 : receptor activity///GO:0005524 : ATP binding///GO:0005886 : plasma membrane///GO:0006464 : cellular protein modification process///GO:0006468 : protein phosphorylation///GO:0008152 : metabolic process///GO:000…
LOC_Os03g15320	glyoxal oxidase-related, putative, expressed	0	-2.82357	-3.54647	-2.33583	0	-3.29771	-3.11321	-1.8987	GO:0003674 : molecular_function///GO:0005623 : cell///GO:0008150 : biological_process///GO:0016023 : cytoplasmic membrane-bounded vesicle///
LOC_Os08g35750	Cupin domain containing protein, expressed	0	-2.8035	-2.22184	-1.17366	0	-2.82612	-2.11836	-2.13651	GO:0005576 : extracellular region///GO:0008150 : biological_process///GO:0016023 : cytoplasmic membrane-bounded vesicle///GO:0030145 : manganese ion binding///GO:0045735 : nutrient reservoir activity///GO:0046872 : metal ion binding///GO:0048046 : apoplast///
LOC_Os01g70690	RALFL1 - Rapid ALkalinization Factor RALF family protein precursor, putative, expressed	0	-2.79832	-5.22527	-7.16961	0	-3.25428	-3.68035	-4.57692	GO:0004871 : signal transducer activity///GO:0005575 : cellular_component///GO:0005576 : extracellular region///GO:0005618 : cell wall///GO:0007165 : signal transduction///GO:0007267 : cell-cell signaling///GO:0016023 : cytoplasmic membrane-bounded vesicle///
LOC_Os06g45580	RING-H2 finger protein, putative, expressed	0	-2.78269	-1.62788	-1.59076	0	-2.16263	-3.32224	-2.42936	GO:0005488 : binding///
LOC_Os05g51610	sodium/calcium exchanger protein, putative, expressed	0	-2.78216	-2.93627	-3.74839	0	-2.97596	-2.76657	-3.04834	GO:0005215 : transporter activity///GO:0005509 : calcium ion binding///GO:0005515 : protein binding///GO:0005773 : vacuole///GO:0005774 : vacuolar membrane///GO:0006810 : transport///GO:0006811 : ion transport///GO:0006812 : cation transport///GO:0006816 : calcium ion transport///GO:0008150 : biological_process///GO:0008152 : metabolic process///GO:0008324 : cation transmembrane transporter activ…
LOC_Os01g66830	pectinacetylesterase domain containing protein, expressed	0	-2.78024	-3.25029	-4.27323	0	-2.03248	-3.52942	-3.59843	GO:0005623 : cell///GO:0005739 : mitochondrion///GO:0008150 : biological_process///GO:0008152 : metabolic process///GO:0016787 : hydrolase activity///
LOC_Os06g41910	expressed protein	0	-2.77661	-4.07174	-3.27822	0	-3.4304	-4.47901	-2.46349	GO:0005575 : cellular_component///GO:0008150 : biological_process///
LOC_Os02g43000	cysteine-rich repeat secretory protein 15 precursor, putative, expressed	0	-2.70195	-3.5248	-1.15935	0	-3.06499	-2.40975	-1.5734	GO:0003674 : molecular_function///GO:0004872 : receptor activity///GO:0008150 : biological_process///GO:0016023 : cytoplasmic membrane-bounded vesicle///GO:0016301 : kinase activity///GO:0016310 : phosphorylation///
LOC_Os04g12380	retrotransposon protein, putative, Ty3-gypsy subclass, expressed	0	-2.69444	-3.75077	-2.4693	0	-1.9285	-3.62965	-2.0594
LOC_Os09g13410	plant protein of unknown function domain containing protein, expressed	0	-2.67421	-2.2419	-1.66958	0	-3.12062	-2.08043	-2.0062	GO:0003674 : molecular_function///GO:0005623 : cell///GO:0008150 : biological_process///
LOC_Os09g28740	gibberellin receptor GID1L2, putative, expressed	0	-2.67289	-2.80281	-1.69604	0	-2.42545	-2.95289	-1.33514	GO:0005829 : cytosol///GO:0008152 : metabolic process///GO:0016787 : hydrolase activity///
LOC_Os03g01684	retrotransposon protein, putative, unclassified, expressed	0	-2.66976	-2.77505	-6.95802	0	-2.16661	-3.30739	-4.18425	GO:0003676 : nucleic acid binding///GO:0003677 : DNA binding///GO:0004252 : serine-type endopeptidase activity///GO:0006508 : proteolysis///GO:0008270 : zinc ion binding///GO:0015074 : DNA integration///
LOC_Os08g32160	oxidoreductase, 2OG-FeII oxygenase domain containing protein, putative, expressed	0	-2.66628	-2.76784	-2.74374	0	-3.70425	-3.61122	-2.60849	GO:0003824 : catalytic activity///GO:0005506 : iron ion binding///GO:0008152 : metabolic process///GO:0016491 : oxidoreductase activity///GO:0016702 : oxidoreductase activity, acting on single donors with incorporation of molecular oxygen, incorporation of two atoms of oxygen///GO:0016706 : oxidoreductase activity, acting on paired donors, with incorporation or reduction of molecular oxygen, 2-ox…
LOC_Os08g39694	cytochrome P450, putative, expressed	0	-2.65993	-3.67737	-3.86573	0	-2.37227	-2.6942	-3.26298	GO:0003674 : molecular_function///GO:0003824 : catalytic activity///GO:0004497 : monooxygenase activity///GO:0005488 : binding///GO:0005506 : iron ion binding///GO:0008152 : metabolic process///GO:0009055 : electron carrier activity///GO:0016491 : oxidoreductase activity///GO:0016705 : oxidoreductase activity, acting on paired donors, with incorporation or reduction of molecular oxygen///GO:00198…
LOC_Os11g10870	dirigent, putative, expressed	0	-2.65886	-3.30005	-3.09353	0	-2.57494	-4.71043	-2.8588	GO:0003674 : molecular_function///GO:0003872 : 6-phosphofructokinase activity///GO:0005623 : cell///GO:0005945 : 6-phosphofructokinase complex///GO:0006096 : glycolytic process///GO:0006464 : cellular protein modification process///GO:0006950 : response to stress///GO:0009058 : biosynthetic process///GO:0009987 : cellular process///GO:0016023 : cytoplasmic membrane-bounded vesicle///GO:0019748 : …
LOC_Os06g05320	transferase family protein, putative, expressed	0	-2.64984	-1.23015	-0.896638	0	-2.67232	-2.09513	-1.39838	GO:0005829 : cytosol///GO:0006508 : proteolysis///GO:0008150 : biological_process///GO:0008152 : metabolic process///GO:0008237 : metallopeptidase activity///GO:0008270 : zinc ion binding///GO:0016740 : transferase activity///GO:0016746 : transferase activity, transferring acyl groups///GO:0016747 : transferase activity, transferring acyl groups other than amino-acyl groups///
LOC_Os02g37654	lecithin:cholesterol acyltransferase, putative, expressed	0	-2.6403	-4.14486	-6.07938	0	-4.47446	-4.41739	-7.34554	GO:0004607 : phosphatidylcholine-sterol O-acyltransferase activity///GO:0005773 : vacuole///GO:0006629 : lipid metabolic process///GO:0008374 : O-acyltransferase activity///GO:0016020 : membrane///GO:0016740 : transferase activity///GO:0016746 : transferase activity, transferring acyl groups///
LOC_Os06g30940	pentatricopeptide, putative, expressed	0	-2.63923	-5.55414	-2.13367	0	-1.4473	-3.3027	-1.60142	GO:0003674 : molecular_function///GO:0005575 : cellular_component///GO:0008150 : biological_process///
LOC_Os01g63990	hydrolase, alpha/beta fold family protein, putative, expressed	0	-2.63486	-2.81156	-2.94295	0	-2.48503	-3.39211	-3.44962	GO:0005575 : cellular_component///GO:0008150 : biological_process///GO:0008152 : metabolic process///GO:0016787 : hydrolase activity///
LOC_Os07g36630	CSLF8 - cellulose synthase-like family F; beta1,3;1,4 glucan synthase, expressed	0	-2.61917	-2.93981	-3.03171	0	-2.71252	-3.15794	-1.58385	GO:0000139 : Golgi membrane///GO:0005794 : Golgi apparatus///GO:0005975 : carbohydrate metabolic process///GO:0006950 : response to stress///GO:0007275 : multicellular organismal development///GO:0008150 : biological_process///GO:0008152 : metabolic process///GO:0009058 : biosynthetic process///GO:0009628 : response to abiotic stimulus///GO:0009987 : cellular process///GO:0016020 : membrane///GO:…
LOC_Os08g09230	starch synthase III, putative, expressed	0	-2.61684	-3.12186	-3.7646	0	-2.76422	-2.82706	-2.17578	GO:0005975 : carbohydrate metabolic process///GO:0008152 : metabolic process///GO:0009011 : starch synthase activity///GO:0009058 : biosynthetic process///GO:0009250 : glucan biosynthetic process///GO:0009536 : plastid///GO:0009987 : cellular process///GO:0016740 : transferase activity///GO:2001070 : starch binding///
LOC_Os01g49024	phosphatidylserine synthase, putative, expressed	0	-2.61351	-3.71639	-2.34695	0	-2.96804	-3.05506	-3.14502	GO:0005634 : nucleus///GO:0005783 : endoplasmic reticulum///GO:0006629 : lipid metabolic process///GO:0006659 : phosphatidylserine biosynthetic process///GO:0009058 : biosynthetic process///GO:0009987 : cellular process///GO:0016020 : membrane///GO:0016740 : transferase activity///
LOC_Os03g37640	MATE efflux family protein, putative, expressed	0	-2.61261	-3.37756	-4.22891	0	-1.92567	-3.28778	-3.46962	GO:0005215 : transporter activity///GO:0005773 : vacuole///GO:0005886 : plasma membrane///GO:0006810 : transport///GO:0006855 : drug transmembrane transport///GO:0009987 : cellular process///GO:0015238 : drug transmembrane transporter activity///GO:0015297 : antiporter activity///GO:0016020 : membrane///GO:0055085 : transmembrane transport///GO:0080167 : response to karrikin///
LOC_Os10g38710	glutathione S-transferase, putative, expressed/glutathione + RX = a glutathione-toxin conjugate + HX	0	-2.60841	-3.33258	-4.00721	0	-2.4429	-2.99947	-4.20283	GO:0005737 : cytoplasm///GO:0006749 : glutathione metabolic process///GO:0008152 : metabolic process///GO:0009056 : catabolic process///GO:0009507 : chloroplast///GO:0009536 : plastid///GO:0009628 : response to abiotic stimulus///GO:0009704 : de-etiolation///GO:0009719 : response to endogenous stimulus///GO:0009791 : post-embryonic development///GO:0009987 : cellular process///GO:0016740 : transf…
LOC_Os03g63970	gibberellin 20 oxidase 1, putative, expressed/gibberellin A29 + 2-oxoglutarate + oxygen → gibberellin A29-catabolite + succinate + CO2 + H+ + H2O	0	-2.60666	-2.46566	-5.15535	0	-2.8476	-2.8516	-4.39464	GO:0000003 : reproduction///GO:0003824 : catalytic activity///GO:0005506 : iron ion binding///GO:0005737 : cytoplasm///GO:0006629 : lipid metabolic process///GO:0007165 : signal transduction///GO:0007275 : multicellular organismal development///GO:0008152 : metabolic process///GO:0009058 : biosynthetic process///GO:0009628 : response to abiotic stimulus///GO:0009639 : response to red or far red l…
LOC_Os03g08930	helix-loop-helix DNA-binding protein, putative, expressed	0	-2.6025	-2.30055	-3.24111	0	-3.43337	-1.59567	-4.21124	GO:0003677 : DNA binding///GO:0003700 : sequence-specific DNA binding transcription factor activity///GO:0005634 : nucleus///GO:0006139 : nucleobase-containing compound metabolic process///GO:0009058 : biosynthetic process///GO:0009536 : plastid///GO:0046983 : protein dimerization activity///
LOC_Os09g34000	expressed protein	0	-2.57616	-3.41467	-3.34885	0	-2.04272	-3.58847	-3.39033	GO:0003674 : molecular_function///GO:0006457 : protein folding///GO:0006810 : transport///GO:0009536 : plastid///GO:0009987 : cellular process///GO:0015031 : protein transport///GO:0019538 : protein metabolic process///
LOC_Os05g12580	expressed protein	0	-2.57342	-2.5505	-2.23906	0	-2.68368	-3.11569	-3.05427	GO:0016020 : membrane///GO:0016023 : cytoplasmic membrane-bounded vesicle///
LOC_Os05g22960	expressed protein	0	-2.57111	-2.23303	-1.86832	0	-2.25117	-2.06753	-1.47625	GO:0003674 : molecular_function///GO:0005623 : cell///GO:0008150 : biological_process///
LOC_Os07g44860	gibberellin receptor GID1L2, putative, expressed	0	-2.56723	-1.14143	-2.86509	0	-3.2315	-2.20642	-1.7634	GO:0007275 : multicellular organismal development///GO:0008152 : metabolic process///GO:0009653 : anatomical structure morphogenesis///GO:0009856 : pollination///GO:0009860 : pollen tube growth///GO:0016043 : cellular component organization///GO:0016049 : cell growth///GO:0016787 : hydrolase activity///GO:0030154 : cell differentiation///GO:0052689 : carboxylic ester hydrolase activity///
LOC_Os10g40100	protein kinase, putative, expressed	0	-2.56235	-3.07432	-2.07675	0	-3.14236	-3.34664	-2.21351	GO:0000151 : ubiquitin ligase complex///GO:0000166 : nucleotide binding///GO:0003824 : catalytic activity///GO:0004672 : protein kinase activity///GO:0004674 : protein serine/threonine kinase activity///GO:0004713 : protein tyrosine kinase activity///GO:0004842 : ubiquitin-protein ligase activity///GO:0005524 : ATP binding///GO:0005622 : intracellular///GO:0006464 : cellular protein modification …
LOC_Os11g05780	DUF623 domain containing protein, expressed	0	-2.56148	-3.31973	-2.14134	0	-2.79578	-3.40651	-2.66145
LOC_Os03g55020	UDP-glucoronosyl and UDP-glucosyl transferase domain containing protein, expressed	0	-2.56015	-2.88802	-3.72526	0	-1.38433	-2.86957	-3.45195	GO:0005575 : cellular_component///GO:0008152 : metabolic process///GO:0016740 : transferase activity///GO:0016757 : transferase activity, transferring glycosyl groups///GO:0016758 : transferase activity, transferring hexosyl groups///
LOC_Os07g07900	expressed protein	0	-2.55268	-4.85303	-7.02286	0	-3.67954	-4.23971	-4.18953	GO:0003674 : molecular_function///GO:0009536 : plastid///
LOC_Os12g06660	actin, putative, expressed	0	-2.55172	-2.21416	-4.01511	0	-1.97256	-2.4877	-4.35689	GO:0000166 : nucleotide binding///GO:0005198 : structural molecule activity///GO:0005515 : protein binding///GO:0005524 : ATP binding///GO:0005575 : cellular_component///GO:0005618 : cell wall///GO:0005730 : nucleolus///GO:0005737 : cytoplasm///GO:0005739 : mitochondrion///GO:0005829 : cytosol///GO:0005856 : cytoskeleton///GO:0005886 : plasma membrane///GO:0006950 : response to stress///GO:000727…
LOC_Os06g28880	retrotransposon protein, putative, unclassified, expressed	0	-2.55001	-3.91723	-4.49257	0	-2.94442	-3.80844	-4.56372	GO:0005739 : mitochondrion///
LOC_Os07g11150	expressed protein	0	-2.53091	-2.38284	-2.35658	0	-2.54894	-2.60812	-2.20475
LOC_Os11g41150	nitrilase-associated protein, putative, expressed	0	-2.52231	-3.09739	-3.41875	0	-3.03183	-3.60861	-3.10582	GO:0003674 : molecular_function///GO:0005874 : microtubule///GO:0008150 : biological_process///GO:0042309 : homoiothermy///GO:0050825 : ice binding///GO:0050826 : response to freezing///
LOC_Os03g62040	retrotransposon protein, putative, unclassified, expressed	0	-2.50252	-0.0106042	-1.26875	0	-3.29782	-0.977562	-1.60057
LOC_Os05g05530	expressed protein	0	-2.49101	-3.72842	-1.82324	0	-2.02184	-3.2581	-1.40411
LOC_Os01g12760	cytochrome P450, putative, expressed	0	-2.48794	-2.94731	-2.29962	0	-2.89506	-2.6732	-2.52857	GO:0003674 : molecular_function///GO:0003824 : catalytic activity///GO:0004497 : monooxygenase activity///GO:0005488 : binding///GO:0005506 : iron ion binding///GO:0005623 : cell///GO:0008152 : metabolic process///GO:0009055 : electron carrier activity///GO:0016023 : cytoplasmic membrane-bounded vesicle///GO:0016491 : oxidoreductase activity///GO:0016705 : oxidoreductase activity, acting on paire…
LOC_Os02g20560	fasciclin domain containing protein, expressed	0	-2.48794	-4.12431	-7.79662	0	-3.76631	-5.16885	-5.7088	GO:0005886 : plasma membrane///GO:0016020 : membrane///GO:0016023 : cytoplasmic membrane-bounded vesicle///GO:0042309 : homoiothermy///GO:0050825 : ice binding///GO:0050826 : response to freezing///
LOC_Os01g44220	glucose-1-phosphate adenylyltransferase large subunit, chloroplast precursor, putative, expressed/α-D-glucopyranose 1-phosphate + ATP + H+ → ADP-α-D-glucose + diphosphate	0	-2.48647	-3.12103	-3.11387	0	-2.33017	-3.22027	-2.945	GO:0003824 : catalytic activity///GO:0005575 : cellular_component///GO:0005829 : cytosol///GO:0005975 : carbohydrate metabolic process///GO:0005978 : glycogen biosynthetic process///GO:0008152 : metabolic process///GO:0008878 : glucose-1-phosphate adenylyltransferase activity///GO:0009058 : biosynthetic process///GO:0009507 : chloroplast///GO:0009536 : plastid///GO:0009987 : cellular process///GO…
LOC_Os06g06490	U-box domain containing heat shock protein, putative, expressed	0	-2.47411	-4.62533	-5.5674	0	-1.70747	-3.99636	-5.88288	GO:0000151 : ubiquitin ligase complex///GO:0003824 : catalytic activity///GO:0004842 : ubiquitin-protein ligase activity///GO:0005488 : binding///GO:0005622 : intracellular///GO:0006464 : cellular protein modification process///GO:0006950 : response to stress///GO:0009628 : response to abiotic stimulus///GO:0016301 : kinase activity///GO:0016310 : phosphorylation///GO:0016567 : protein ubiquitina…
LOC_Os04g31870	expressed protein	0	-2.46982	-1.81119	-3.16129	0	-2.98232	-2.74597	-3.01995	GO:0003674 : molecular_function///GO:0005623 : cell///GO:0008150 : biological_process///GO:0016023 : cytoplasmic membrane-bounded vesicle///
LOC_Os05g31530	disease resistance protein RGA4, putative, expressed	0	-2.45734	-1.96419	-2.69916	0	-2.13411	-1.73962	-0.113779
LOC_Os01g63900	WD domain, G-beta repeat domain containing protein, expressed	0	-2.45645	-2.51562	-1.73444	0	-2.45436	-2.09388	-1.33305	GO:0000166 : nucleotide binding///GO:0005515 : protein binding///GO:0005622 : intracellular///GO:0005634 : nucleus///GO:0005886 : plasma membrane///GO:0006259 : DNA metabolic process///GO:0006281 : DNA repair///GO:0006950 : response to stress///GO:0009628 : response to abiotic stimulus///GO:0010224 : response to UV-B///
LOC_Os11g11330	retrotransposon protein, putative, unclassified, expressed	0	-2.45021	-3.06552	-4.52466	0	-2.22493	-3.23252	-4.27316	GO:0009507 : chloroplast///GO:0009536 : plastid///
LOC_Os07g33050	expressed protein	0	-2.43761	-2.99177	-3.06575	0	-2.90504	-2.82632	-1.32212	GO:0005089 : Rho guanyl-nucleotide exchange factor activity///GO:0005622 : intracellular///GO:0008270 : zinc ion binding///GO:0035023 : regulation of Rho protein signal transduction///
LOC_Os04g48375	WD domain, G-beta repeat domain containing protein, expressed	0	-2.43577	-2.86781	-2.91824	0	-2.19698	-2.60798	-2.41431	GO:0003676 : nucleic acid binding///GO:0005488 : binding///GO:0005575 : cellular_component///GO:0008150 : biological_process///
LOC_Os08g28010	expressed protein	0	-2.43225	-2.32202	-2.22833	0	-2.26357	-1.94536	-1.99091
LOC_Os02g42810	oxidoreductase, short chain dehydrogenase/reductase family domain containing protein, expressed/(+)-neomenthol + NADP+ = (-)-menthone + NADPH + H+	0	-2.42423	-4.04125	-3.81953	0	-2.30532	-2.43444	-3.21838	GO:0000166 : nucleotide binding///GO:0003824 : catalytic activity///GO:0005488 : binding///GO:0005618 : cell wall///GO:0005739 : mitochondrion///GO:0008152 : metabolic process///GO:0008667 : 2,3-dihydro-2,3-dihydroxybenzoate dehydrogenase activity///GO:0009239 : enterobactin biosynthetic process///GO:0016491 : oxidoreductase activity///GO:0055114 : oxidation-reduction process///
LOC_Os07g40224	expressed protein	0	-2.42391	-2.94702	-1.93785	0	-2.38931	-2.97743	-1.29906
LOC_Os04g46000	cyclin, putative, expressed	0	-2.42303	-3.38356	-3.06045	0	-3.18076	-4.70269	-2.69853	GO:0000079 : regulation of cyclin-dependent protein serine/threonine kinase activity///GO:0005515 : protein binding///GO:0006464 : cellular protein modification process///GO:0007049 : cell cycle///GO:0016301 : kinase activity///GO:0019901 : protein kinase binding///
LOC_Os02g02000	cytochrome P450, putative, expressed/(13S)-HPODE → (9Z)-12-oxo-dodec-9-enoate + 1-hexanal	0	-2.41934	-3.74295	-4.8869	0	-2.25287	-3.88916	-4.72586	GO:0003674 : molecular_function///GO:0003824 : catalytic activity///GO:0004497 : monooxygenase activity///GO:0005488 : binding///GO:0005506 : iron ion binding///GO:0006569 : tryptophan catabolic process///GO:0006629 : lipid metabolic process///GO:0006631 : fatty acid metabolic process///GO:0006950 : response to stress///GO:0008152 : metabolic process///GO:0009055 : electron carrier activity///GO:…
LOC_Os08g44300	retrotransposon protein, putative, Ty3-gypsy subclass, expressed	0	-2.41739	-3.80743	-6.40092	0	-2.82915	-3.69956	-5.14024	GO:0016787 : hydrolase activity///
LOC_Os05g34914	expressed protein	0	-2.41712	-1.81619	-1.28884	0	-2.16177	-1.77416	-1.29038	GO:0005739 : mitochondrion///
LOC_Os10g40290	pectinacetylesterase domain containing protein, expressed	0	-2.41232	-2.53254	-1.94889	0	-4.15762	-3.77209	-2.50641	GO:0005618 : cell wall///GO:0008150 : biological_process///GO:0008152 : metabolic process///GO:0016023 : cytoplasmic membrane-bounded vesicle///GO:0016787 : hydrolase activity///
LOC_Os06g47640	OsCML29 - Calmodulin-related calcium sensor protein, expressed	0	-2.40716	-3.69445	-3.49065	0	-2.32708	-3.23215	-3.09683	GO:0001539 : cilium or flagellum-dependent cell motility///GO:0005488 : binding///GO:0005509 : calcium ion binding///GO:0005886 : plasma membrane///GO:0008150 : biological_process///GO:0009288 : bacterial-type flagellum///GO:0046872 : metal ion binding///
LOC_Os03g20760	LTPL66 - Protease inhibitor/seed storage/LTP family protein precursor, expressed	0	-2.4056	-1.77955	-2.136	0	-3.05778	-2.60332	-1.98297	GO:0005886 : plasma membrane///GO:0006508 : proteolysis///GO:0006810 : transport///GO:0006869 : lipid transport///GO:0008233 : peptidase activity///GO:0008289 : lipid binding///GO:0016020 : membrane///GO:0016023 : cytoplasmic membrane-bounded vesicle///
LOC_Os06g14180	expressed protein	0	-2.3978	-3.45706	-2.83118	0	-2.60863	-4.04342	-3.49706	GO:0003677 : DNA binding///GO:0004879 : ligand-activated sequence-specific DNA binding RNA polymerase II transcription factor activity///GO:0005634 : nucleus///GO:0006355 : regulation of transcription, DNA-templated///GO:0007186 : G-protein coupled receptor signaling pathway///GO:0016021 : integral component of membrane///
LOC_Os07g30150	phosphoribosyl transferase, putative, expressed/adenine + 5-phospho-α-D-ribose 1-diphosphate → AMP + diphosphate	0	-2.39527	-3.07072	-6.641	0	-2.25556	-2.27248	-4.2963	GO:0003999 : adenine phosphoribosyltransferase activity///GO:0005737 : cytoplasm///GO:0005829 : cytosol///GO:0006139 : nucleobase-containing compound metabolic process///GO:0006168 : adenine salvage///GO:0008152 : metabolic process///GO:0009058 : biosynthetic process///GO:0009116 : nucleoside metabolic process///GO:0016740 : transferase activity///
LOC_Os10g13700	phosphoenolpyruvate carboxykinase, putative, expressed/oxaloacetate + ATP → CO2 + phosphoenolpyruvate + ADP	0	-2.39521	-2.21868	-6.36227	0	-2.17426	-2.47005	-4.94978	GO:0000166 : nucleotide binding///GO:0003824 : catalytic activity///GO:0004611 : phosphoenolpyruvate carboxykinase activity///GO:0004612 : phosphoenolpyruvate carboxykinase
LOC_Os03g05900	expressed protein	0	-2.38482	-3.63186	0.17483	0	-2.66727	-4.46344	-0.521035	GO:0003824 : catalytic activity///GO:0004497 : monooxygenase activity///GO:0004499 : N,N-dimethylaniline monooxygenase activity///GO:0006950 : response to stress///GO:0008152 : metabolic process///GO:0009607 : response to biotic stimulus///GO:0016491 : oxidoreductase activity///GO:0050660 : flavin adenine dinucleotide binding///GO:0050661 : NADP binding///GO:0055114 : oxidation-reduction process/…
LOC_Os04g01674	erythronate-4-phosphate dehydrogenase domain containing protein, expressed/glyoxylate + NADPH + H+ → glycolate + NADP+	0	-2.38229	-2.86647	-2.84832	0	-2.67865	-3.45274	-3.69888	GO:0000166 : nucleotide binding///GO:0003824 : catalytic activity///GO:0005488 : binding///GO:0006813 : potassium ion transport///GO:0008152 : metabolic process///GO:0008324 : cation transmembrane transporter activity///GO:0016616 : oxidoreductase activity, acting on the CH-OH group of donors, NAD or NADP as acceptor///GO:0048037 : cofactor binding///GO:0051287 : NAD binding///GO:0055114 : oxidat…
LOC_Os03g54000	oligopeptide transporter, putative, expressed	0	-2.37592	-3.01097	-2.24617	0	-1.76647	-2.49983	-2.41218	GO:0000271 : polysaccharide biosynthetic process///GO:0005215 : transporter activity///GO:0005575 : cellular_component///GO:0006810 : transport///GO:0006857 : oligopeptide transport///GO:0006875 : cellular metal ion homeostasis///GO:0009506 : plasmodesma///GO:0009825 : multidimensional cell growth///GO:0009932 : cell tip growth///GO:0010817 : regulation of hormone levels///GO:0015198 : oligopepti…
LOC_Os03g61670	calreticulin precursor, putative, expressed	0	-2.36855	-3.03259	-4.202	0	-2.09325	-3.34721	-4.0181	GO:0005488 : binding///GO:0005509 : calcium ion binding///GO:0005515 : protein binding///GO:0005739 : mitochondrion///GO:0005773 : vacuole///GO:0005783 : endoplasmic reticulum///GO:0005886 : plasma membrane///GO:0006457 : protein folding///GO:0006950 : response to stress///GO:0006979 : response to oxidative stress///GO:0009507 : chloroplast///GO:0009628 : response to abiotic stimulus///GO:0009651…
LOC_Os07g02330	protein phosphatase 2C, putative, expressed/	0	-2.36378	-2.16775	-1.81981	0	-2.8315	-2.84066	-3.94187
LOC_Os08g39210	OsWAK74 - OsWAK receptor-like protein kinase, expressed	0	-2.35969	-3.11841	-2.11427	0	-1.91982	-2.99981	-1.28262	GO:0000166 : nucleotide binding///GO:0004672 : protein kinase activity///GO:0004674 : protein serine/threonine kinase activity///GO:0004713 : protein tyrosine kinase activity///GO:0005509 : calcium ion binding///GO:0005515 : protein binding///GO:0005524 : ATP binding///GO:0005886 : plasma membrane///GO:0006464 : cellular protein modification process///GO:0006468 : protein phosphorylation///GO:001…
LOC_Os10g26859	expressed protein	0	-2.3592	-2.50716	-2.15994	0	-2.26786	-2.60838	-2.36455
LOC_Os11g29720	cytochrome P450, putative, expressed	0	-2.35753	-5.14796	-7.62724	0	-2.05957	-3.70639	-2.4077	GO:0003674 : molecular_function///GO:0003824 : catalytic activity///GO:0005488 : binding///GO:0005575 : cellular_component///GO:0008152 : metabolic process///GO:0019825 : oxygen binding///
LOC_Os06g44260	synthase, putative, expressed/GDP-4-dehydro-α-D-rhamnose + NADPH + H+ → GDP-β-L-fucose + NADP+	0	-2.34589	-2.90935	-4.80001	0	-1.34485	-2.24066	-3.71285	GO:0000166 : nucleotide binding///GO:0003824 : catalytic activity///GO:0005488 : binding///GO:0005975 : carbohydrate metabolic process///GO:0006005 : L-fucose biosynthetic process///GO:0006139 : nucleobase-containing compound metabolic process///GO:0008152 : metabolic process///GO:0008831 : dTDP-4-dehydrorhamnose reductase activity///GO:0009058 : biosynthetic process///GO:0009987 : cellular proce…
LOC_Os02g53360	expressed protein	0	-2.33506	-3.33245	-3.55669	0	-2.20156	-2.62457	-3.62922	GO:0003674 : molecular_function///GO:0005515 : protein binding///GO:0005739 : mitochondrion///GO:0008150 : biological_process///
LOC_Os05g18650	expressed protein	0	-2.32877	-2.45102	-1.59161	0	-2.46195	-2.12982	-1.60563
LOC_Os01g57040	expressed protein	0	-2.32673	-3.13925	-2.40561	0	-3.44133	-1.18925	-1.05576	GO:0016023 : cytoplasmic membrane-bounded vesicle///
LOC_Os09g21360	expressed protein	0	-2.32664	-1.89215	-2.24569	0	-2.7761	-2.40609	-1.50435
LOC_Os06g45630	expressed protein	0	-2.32568	-3.1569	-3.28276	0	-1.99345	-3.48878	-4.52539	GO:0000166 : nucleotide binding///GO:0004672 : protein kinase activity///GO:0004674 : protein serine/threonine kinase activity///GO:0004713 : protein tyrosine kinase activity///GO:0005515 : protein binding///GO:0005524 : ATP binding///GO:0005886 : plasma membrane///GO:0006464 : cellular protein modification process///GO:0006468 : protein phosphorylation///GO:0007165 : signal transduction///GO:001…
LOC_Os03g28040	zinc finger, C3HC4 type domain containing protein, expressed	0	-2.32236	-3.2944	-2.74048	0	-3.66092	-2.95285	-2.07318	GO:0005488 : binding///GO:0005515 : protein binding///GO:0008270 : zinc ion binding///GO:0016023 : cytoplasmic membrane-bounded vesicle///GO:0042309 : homoiothermy///GO:0046872 : metal ion binding///GO:0050825 : ice binding///GO:0050826 : response to freezing///
LOC_Os07g09620	acanthoscurrin-1 precursor, putative, expressed	0	-2.32112	-4.13182	-3.66828	0	-3.69918	-3.25521	-3.53033	GO:0016023 : cytoplasmic membrane-bounded vesicle///
LOC_Os11g15040	S-adenosyl-L-methionine:benzoic acid/salicylic acid carboxyl methyltransferase, putative, expressed	0	-2.31193	-2.07957	-5.38274	0	-1.76692	-2.73967	-5.17613	GO:0008150 : biological_process///GO:0008152 : metabolic process///GO:0008168 : methyltransferase activity///GO:0009987 : cellular process///GO:0016740 : transferase activity///GO:0032259 : methylation///
LOC_Os01g47635	expressed protein	0	-2.30154	-3.0516	-4.08828	0	-1.1201	-2.20035	-1.57698
LOC_Os04g58080	polygalacturonase inhibitor 3 precursor, putative, expressed	0	-2.29686	-2.38386	-3.51626	0	-2.07614	-2.22996	-3.28315	GO:0005515 : protein binding///GO:0005575 : cellular_component///GO:0005618 : cell wall///GO:0006950 : response to stress///GO:0006952 : defense response///GO:0007165 : signal transduction///GO:0009506 : plasmodesma///GO:0016020 : membrane///GO:0016023 : cytoplasmic membrane-bounded vesicle///
LOC_Os06g30230	expressed protein	0	-2.29502	-2.23804	-3.61443	0	-1.83369	-3.71773	-3.50279
LOC_Os11g22449	expressed protein	0	-2.29435	-2.53042	-4.90187	0	-1.90014	-3.14659	-5.93958
LOC_Os06g43430	cytochrome P450, putative, expressed	0	-2.29287	-2.95188	-4.64137	0	-2.73104	-3.07562	-3.37983	GO:0003674 : molecular_function///GO:0003824 : catalytic activity///GO:0004497 : monooxygenase activity///GO:0005488 : binding///GO:0005506 : iron ion binding///GO:0005623 : cell///GO:0008152 : metabolic process///GO:0009055 : electron carrier activity///GO:0016023 : cytoplasmic membrane-bounded vesicle///GO:0016491 : oxidoreductase activity///GO:0016705 : oxidoreductase activity, acting on paire…
LOC_Os07g23810	expressed protein	0	-2.29105	-2.29277	-2.71113	0	-2.22453	-2.16853	-2.01259
LOC_Os05g47540	CPuORF26 - conserved peptide uORF-containing transcript, expressed	0	-2.28142	-2.24444	-5.67332	0	-2.07717	-2.27096	-3.68504	GO:0000234 : phosphoethanolamine N-methyltransferase activity///GO:0006629 : lipid metabolic process///GO:0006656 : phosphatidylcholine biosynthetic process///GO:0008152 : metabolic process///GO:0008168 : methyltransferase activity///GO:0008610 : lipid biosynthetic process///GO:0008825 : cyclopropane-fatty-acyl-phospholipid synthase activity///GO:0009058 : biosynthetic process///GO:0009555 : poll…
LOC_Os01g63190	laccase precursor protein, putative, expressed	0	-2.27539	-3.02436	-3.0061	0	-2.2906	-2.57	-3.40959	GO:0005199 : structural constituent of cell wall///GO:0005507 : copper ion binding///GO:0005576 : extracellular region///GO:0005623 : cell///GO:0008152 : metabolic process///GO:0009056 : catabolic process///GO:0009987 : cellular process///GO:0010228 : vegetative to reproductive phase transition of meristem///GO:0016023 : cytoplasmic membrane-bounded vesicle///GO:0016491 : oxidoreductase activity/…
LOC_Os12g35260	expressed protein	0	-2.27176	-3.33873	-2.17204	0	-2.91595	-3.74964	-2.24777
LOC_Os05g45820	heavy metal-associated domain containing protein, expressed	0	-2.26854	-3.56942	-4.36338	0	-1.68122	-3.10617	-3.97852	GO:0004629 : phospholipase C activity///GO:0005375 : copper ion transmembrane transporter activity///GO:0005488 : binding///GO:0005507 : copper ion binding///GO:0005623 : cell///GO:0005739 : mitochondrion///GO:0006629 : lipid metabolic process///GO:0006810 : transport///GO:0006825 : copper ion transport///GO:0015097 : mercury ion transmembrane transporter activity///GO:0015694 : mercury ion trans…
LOC_Os11g02424	LTPL9 - Protease inhibitor/seed storage/LTP family protein precursor, expressed	0	-2.26331	-2.69873	-3.86382	0	-2.6727	-2.82192	-2.97401	GO:0005488 : binding///GO:0005576 : extracellular region///GO:0005618 : cell wall///GO:0006810 : transport///GO:0006869 : lipid transport///GO:0006950 : response to stress///GO:0008289 : lipid binding///GO:0009628 : response to abiotic stimulus///GO:0009719 : response to endogenous stimulus///GO:0016023 : cytoplasmic membrane-bounded vesicle///
LOC_Os03g12236	heat shock protein DnaJ, putative, expressed	0	-2.2597	-4.08909	-3.68848	0	-2.21762	-3.88489	-2.47611	GO:0000166 : nucleotide binding///GO:0005515 : protein binding///GO:0005524 : ATP binding///GO:0005783 : endoplasmic reticulum///GO:0006457 : protein folding///GO:0006950 : response to stress///GO:0008270 : zinc ion binding///GO:0009408 : response to heat///GO:0009536 : plastid///GO:0009628 : response to abiotic stimulus///GO:0009987 : cellular process///GO:0019538 : protein metabolic process///G…
LOC_Os09g29390	plastocyanin-like domain containing protein, putative, expressed	0	-2.25567	-2.24332	-3.11269	0	-2.69282	-2.67371	-2.47968	GO:0003674 : molecular_function///GO:0005488 : binding///GO:0005507 : copper ion binding///GO:0009055 : electron carrier activity///GO:0016020 : membrane///GO:0016023 : cytoplasmic membrane-bounded vesicle///GO:0016068 : type I hypersensitivity///
LOC_Os10g35090	Rf1, mitochondrial precursor, putative, expressed	0	-2.25285	-2.85094	-1.98836	0	-2.63814	-3.60374	-2.30384	GO:0008150 : biological_process///
LOC_Os04g57720	OsRR6 type-A response regulator, expressed/CK	0	-2.25089	-1.28649	-1.03826	0	-2.33604	-1.43916	-3.1535	GO:0000156 : phosphorelay response regulator activity///GO:0000160 : phosphorelay signal transduction system///GO:0004871 : signal transducer activity///GO:0005515 : protein binding///GO:0005634 : nucleus///GO:0005737 : cytoplasm///GO:0005739 : mitochondrion///GO:0006139 : nucleobase-containing compound metabolic process///GO:0006355 : regulation of transcription, DNA-templated///GO:0007165 : sig…
LOC_Os05g48900	fasciclin domain containing protein, expressed	0	-2.24495	-2.60251	-2.63882	0	-2.80146	-2.69206	-2.21865	GO:0003674 : molecular_function///GO:0005575 : cellular_component///GO:0005618 : cell wall///GO:0005886 : plasma membrane///GO:0016020 : membrane///GO:0042309 : homoiothermy///GO:0050825 : ice binding///GO:0050826 : response to freezing///
LOC_Os03g60639	expressed protein	0	-2.23677	-2.07109	-2.33507	0	-1.94924	-2.36027	-3.17806
LOC_Os06g49770	LTPL86 - Protease inhibitor/seed storage/LTP family protein precursor, expressed	0	-2.23614	-1.94935	-2.12241	0	-2.84047	-2.07175	-1.34347	GO:0005623 : cell///GO:0006810 : transport///GO:0006869 : lipid transport///GO:0008289 : lipid binding///GO:0016023 : cytoplasmic membrane-bounded vesicle///GO:0042309 : homoiothermy///GO:0050825 : ice binding///GO:0050826 : response to freezing///
LOC_Os03g04580	expressed protein	0	-2.22871	-3.2994	-4.49738	0	-2.79554	-2.65664	-3.07146	GO:0003674 : molecular_function///GO:0008150 : biological_process///GO:0009536 : plastid///GO:0016556 : mRNA modification///
LOC_Os05g19000	expressed protein	0	-2.2285	-2.91525	-3.06168	0	-1.86561	-2.24732	-2.64743	GO:0003674 : molecular_function///GO:0005623 : cell///GO:0008150 : biological_process///GO:0016023 : cytoplasmic membrane-bounded vesicle///
LOC_Os06g08580	transferase family protein, putative, expressed	0	-2.22838	-2.31087	-4.12949	0	-2.75933	-3.02258	-2.9893	GO:0005829 : cytosol///GO:0008150 : biological_process///GO:0008152 : metabolic process///GO:0009058 : biosynthetic process///GO:0009987 : cellular process///GO:0016740 : transferase activity///GO:0016747 : transferase activity, transferring acyl groups other than amino-acyl groups///GO:0019748 : secondary metabolic process///
LOC_Os07g08300	major facilitator superfamily antiporter, putative, expressed	0	-2.22141	-3.16025	-3.92696	0	-1.59809	-2.78616	-4.07968	GO:0005215 : transporter activity///GO:0005773 : vacuole///GO:0006810 : transport///GO:0008150 : biological_process///GO:0009607 : response to biotic stimulus///GO:0009628 : response to abiotic stimulus///GO:0009987 : cellular process///GO:0016020 : membrane///GO:0016021 : integral component of membrane///GO:0055085 : transmembrane transport///
LOC_Os03g04650	cytochrome P450 protein, putative, expressed	0	-2.21924	-2.95233	-3.62567	0	-2.47931	-3.42432	-3.2685	GO:0003674 : molecular_function///GO:0003824 : catalytic activity///GO:0004497 : monooxygenase activity///GO:0005488 : binding///GO:0005506 : iron ion binding///GO:0005623 : cell///GO:0008152 : metabolic process///GO:0009055 : electron carrier activity///GO:0016023 : cytoplasmic membrane-bounded vesicle///GO:0016491 : oxidoreductase activity///GO:0016705 : oxidoreductase activity, acting on paire…
LOC_Os11g27240	pentatricopeptide repeat domain containing protein, putative, expressed	0	-2.2187	-2.75156	-2.54373	0	-2.26473	-4.05376	-2.20825	GO:0005575 : cellular_component///GO:0008150 : biological_process///
LOC_Os01g52160	heavy metal-associated domain containing protein, expressed	0	-2.21632	-2.62976	-3.68387	0	-2.22617	-2.62911	-3.89824	GO:0004008 : copper-exporting ATPase activity///GO:0005488 : binding///GO:0005524 : ATP binding///GO:0005623 : cell///GO:0006810 : transport///GO:0006825 : copper ion transport///GO:0015097 : mercury ion transmembrane transporter activity///GO:0015694 : mercury ion transport///GO:0016020 : membrane///GO:0016023 : cytoplasmic membrane-bounded vesicle///GO:0030001 : metal ion transport///GO:0046872…
LOC_Os04g38914	expressed protein	0	-2.212	-2.38066	-2.80229	0	-1.89424	-2.37786	-3.17308
LOC_Os09g01600	expressed protein	0	-2.20769	-2.58205	-2.07891	0	-1.78493	-2.54515	-1.53349	GO:0003674 : molecular_function///GO:0005575 : cellular_component///GO:0008150 : biological_process///
LOC_Os08g13920	glycosyl hydrolases family 16, putative, expressed	0	-2.19296	-3.32241	-2.67567	0	-2.70391	-2.73096	-3.2386	GO:0004553 : hydrolase activity, hydrolyzing O-glycosyl compounds///GO:0005576 : extracellular region///GO:0005618 : cell wall///GO:0005623 : cell///GO:0005975 : carbohydrate metabolic process///GO:0006073 : cellular glucan metabolic process///GO:0008152 : metabolic process///GO:0009987 : cellular process///GO:0016023 : cytoplasmic membrane-bounded vesicle///GO:0016740 : transferase activity///GO…
LOC_Os11g01140	AGC_PVPK_like_kin82y.18 - ACG kinases include homologs to PKA, PKG and PKC, expressed	0	-2.18716	-3.39999	-6.14155	0	-2.16805	-3.28566	-4.99067	GO:0000155 : phosphorelay sensor kinase activity///GO:0000160 : phosphorelay signal transduction system///GO:0000166 : nucleotide binding///GO:0004672 : protein kinase activity///GO:0004674 : protein serine/threonine kinase activity///GO:0004713 : protein tyrosine kinase activity///GO:0004871 : signal transducer activity///GO:0004872 : receptor activity///GO:0005515 : protein binding///GO:0005524…
LOC_Os08g08140	receptor-like kinase, putative, expressed	0	-2.18629	-3.75372	-4.43631	0	-2.71052	-3.07596	-3.21433	GO:0000166 : nucleotide binding///GO:0004672 : protein kinase activity///GO:0004674 : protein serine/threonine kinase activity///GO:0004713 : protein tyrosine kinase activity///GO:0005524 : ATP binding///GO:0005886 : plasma membrane///GO:0006464 : cellular protein modification process///GO:0006468 : protein phosphorylation///GO:0009875 : pollen-pistil interaction///GO:0016301 : kinase activity///…
LOC_Os01g60780	solute carrier family 35 member E3, putative, expressed	0	-2.18373	-3.23374	-2.12185	0	-2.71099	-3.76766	-2.7327	GO:0003674 : molecular_function///GO:0008150 : biological_process///GO:0016020 : membrane///
LOC_Os01g19820	universal stress protein domain containing protein, putative, expressed	0	-2.17983	-4.06813	-3.74035	0	-3.63674	-3.5813	-5.3914	GO:0003674 : molecular_function///GO:0005773 : vacuole///GO:0006950 : response to stress///GO:0042309 : homoiothermy///GO:0050825 : ice binding///GO:0050826 : response to freezing///
LOC_Os04g01650	erythronate-4-phosphate dehydrogenase domain containing protein, expressed/glyoxylate + NADPH + H+ → glycolate + NADP+	0	-2.174	-3.07373	-3.57737	0	-1.39564	-2.81878	-3.18077	GO:0000166 : nucleotide binding///GO:0003824 : catalytic activity///GO:0005488 : binding///GO:0006813 : potassium ion transport///GO:0008152 : metabolic process///GO:0008324 : cation transmembrane transporter activity///GO:0016616 : oxidoreductase activity, acting on the CH-OH group of donors, NAD or NADP as acceptor///GO:0048037 : cofactor binding///GO:0051287 : NAD binding///GO:0055114 : oxidat…
LOC_Os07g25410	peptidase, M24 family protein, putative, expressed	0	-2.16702	-2.00822	-2.70417	0	-2.26164	-2.63438	-2.93015	GO:0004177 : aminopeptidase activity///GO:0005739 : mitochondrion///GO:0006464 : cellular protein modification process///GO:0006508 : proteolysis///GO:0008152 : metabolic process///GO:0008233 : peptidase activity///GO:0008235 : metalloexopeptidase activity///GO:0009536 : plastid///GO:0009987 : cellular process///GO:0016787 : hydrolase activity///GO:0019538 : protein metabolic process///GO:0046872…
LOC_Os03g56950	phytochrome-interacting factor 4, putative, expressed	0	-2.16333	-1.00704	-2.45889	0	-2.23297	-1.65486	-2.70153	GO:0003677 : DNA binding///GO:0003700 : sequence-specific DNA binding transcription factor activity///GO:0005515 : protein binding///GO:0005634 : nucleus///GO:0006139 : nucleobase-containing compound metabolic process///GO:0007165 : signal transduction///GO:0009058 : biosynthetic process///GO:0009605 : response to external stimulus///GO:0009628 : response to abiotic stimulus///GO:0009987 : cellul…
LOC_Os08g41040	expressed protein	0	-2.16056	-2.82362	-3.91468	0	-2.20223	-3.35213	-4.13607	GO:0005739 : mitochondrion///
LOC_Os04g56180	peroxidase precursor, putative, expressed/2 a phenolic donor + hydrogen peroxide → 2 a phenoxyl radical of a phenolic donor + 2 H2O	0	-2.15949	-4.07922	-5.72293	0	-2.14812	-3.57023	-4.44989	GO:0003824 : catalytic activity///GO:0004601 : peroxidase activity///GO:0005488 : binding///GO:0005506 : iron ion binding///GO:0005509 : calcium ion binding///GO:0005623 : cell///GO:0005739 : mitochondrion///GO:0006950 : response to stress///GO:0006979 : response to oxidative stress///GO:0008152 : metabolic process///GO:0009055 : electron carrier activity///GO:0016491 : oxidoreductase activity///…
LOC_Os11g08569	cycloartenol synthase, putative, expressed	0	-2.15541	-3.42584	-4.43806	0	-3.02839	-2.96044	-3.55876	GO:0003824 : catalytic activity///GO:0005773 : vacuole///GO:0006629 : lipid metabolic process///GO:0007275 : multicellular organismal development///GO:0008152 : metabolic process///GO:0009058 : biosynthetic process///GO:0009987 : cellular process///GO:0016020 : membrane///GO:0016021 : integral component of membrane///GO:0016043 : cellular component organization///GO:0016853 : isomerase activity//…
LOC_Os11g04720	OsRR10 type-A response regulator, expressed/CK	0	-2.14575	-2.6132	-3.72808	0	-1.53943	-1.85375	-3.58463	GO:0000156 : phosphorelay response regulator activity///GO:0000160 : phosphorelay signal transduction system///GO:0004871 : signal transducer activity///GO:0005515 : protein binding///GO:0005634 : nucleus///GO:0006139 : nucleobase-containing compound metabolic process///GO:0006355 : regulation of transcription, DNA-templated///GO:0007165 : signal transduction///GO:0008150 : biological_process///G…
LOC_Os08g01140	cytochrome b561, putative, expressed	0	-2.14242	-3.38946	-4.20167	0	-1.38411	-2.75487	-3.55589	GO:0003824 : catalytic activity///GO:0004930 : G-protein coupled receptor activity///GO:0005773 : vacuole///GO:0007186 : G-protein coupled receptor signaling pathway///GO:0008152 : metabolic process///GO:0009536 : plastid///GO:0016020 : membrane///GO:0016021 : integral component of membrane///
LOC_Os10g02260	peptide transporter PTR2, putative, expressed	0	-2.13994	-3.33733	-3.15031	0	-3.80548	-4.40165	-3.63489	GO:0005215 : transporter activity///GO:0005773 : vacuole///GO:0006810 : transport///GO:0006857 : oligopeptide transport///GO:0016020 : membrane///
LOC_Os10g13914	POEI27 - Pollen Ole e I allergen and extensin family protein precursor, expressed	0	-2.13948	-2.18686	-3.71101	0	-2.16418	-2.73602	-3.24328	GO:0003674 : molecular_function///GO:0005623 : cell///GO:0008150 : biological_process///GO:0016023 : cytoplasmic membrane-bounded vesicle///
LOC_Os03g60260	ANT1, putative, expressed	0	-2.1384	-2.97308	-2.06647	0	-1.69685	-2.39058	-2.97742	GO:0005215 : transporter activity///GO:0006011 : UDP-glucose metabolic process///GO:0006810 : transport///GO:0009607 : response to biotic stimulus///GO:0009624 : response to nematode///GO:0009987 : cellular process///GO:0015173 : aromatic amino acid transmembrane transporter activity///GO:0015175 : neutral amino acid transmembrane transporter activity///GO:0015801 : aromatic amino acid transport/…
LOC_Os03g14210	glycosyl hydrolases family 17, putative, expressed	0	-2.13559	-2.59125	-3.39609	0	-0.883475	-1.9255	-2.14129
LOC_Os01g52750	OsSub3 - Putative Subtilisin homologue, expressed	0	-2.13258	-2.54498	-1.98057	0	-2.373	-2.57754	-2.01893	GO:0004252 : serine-type endopeptidase activity///GO:0005515 : protein binding///GO:0005618 : cell wall///GO:0006508 : proteolysis///GO:0008152 : metabolic process///GO:0008233 : peptidase activity///GO:0016023 : cytoplasmic membrane-bounded vesicle///GO:0016787 : hydrolase activity///GO:0019538 : protein metabolic process///GO:0042802 : identical protein binding///GO:0043086 : negative regulatio…
LOC_Os12g07210	expressed protein	0	-2.13116	-3.5522	-7.53422	0	-1.38518	-3.57798	-4.94341
LOC_Os11g11320	retrotransposon protein, putative, unclassified, expressed	0	-2.12442	-3.16539	-3.97036	0	-2.1944	-2.85928	-4.2712	GO:0009536 : plastid///
LOC_Os07g40130	retrotransposon protein, putative, Ty3-gypsy subclass, expressed	0	-2.11889	-1.68437	-2.06228	0	-2.63094	-2.37947	-2.53496	GO:0000786 : nucleosome///GO:0003677 : DNA binding///GO:0003779 : actin binding///GO:0004879 : ligand-activated sequence-specific DNA binding RNA polymerase II transcription factor activity///GO:0005199 : structural constituent of cell wall///GO:0005516 : calmodulin binding///GO:0005634 : nucleus///GO:0006334 : nucleosome assembly///GO:0006355 : regulation of transcription, DNA-templated///GO:000…
LOC_Os11g27170	OsSCP58 - Putative Serine Carboxypeptidase homologue, expressed	0	-2.10647	-2.94267	-8.52463	0	-2.933	-2.82035	-6.77405	GO:0004185 : serine-type carboxypeptidase activity///GO:0006508 : proteolysis///
LOC_Os10g23180	cytochrome P450, putative, expressed	0	-2.09922	-3.27547	-4.35073	0	-2.31368	-3.52611	-4.38213	GO:0003824 : catalytic activity///GO:0004497 : monooxygenase activity///GO:0005506 : iron ion binding///GO:0005783 : endoplasmic reticulum///GO:0006629 : lipid metabolic process///GO:0008152 : metabolic process///GO:0009055 : electron carrier activity///GO:0009058 : biosynthetic process///GO:0009987 : cellular process///GO:0016023 : cytoplasmic membrane-bounded vesicle///GO:0016491 : oxidoreducta…
LOC_Os03g52040	OsSCP19 - Putative Serine Carboxypeptidase homologue, expressed	0	-2.09815	-2.27727	-2.0204	0	-2.24818	-2.27258	-1.90456	GO:0004180 : carboxypeptidase activity///GO:0004185 : serine-type carboxypeptidase activity///GO:0005623 : cell///GO:0005739 : mitochondrion///GO:0006508 : proteolysis///GO:0016787 : hydrolase activity///GO:0019538 : protein metabolic process///
LOC_Os11g36940	glucan endo-1,3-beta-glucosidase precursor, putative, expressed	0	-2.09814	-2.06826	-2.21095	0	-2.62675	-2.637	-1.06579	GO:0003824 : catalytic activity///GO:0004553 : hydrolase activity, hydrolyzing O-glycosyl compounds///GO:0005488 : binding///GO:0005575 : cellular_component///GO:0005886 : plasma membrane///GO:0005975 : carbohydrate metabolic process///GO:0008152 : metabolic process///GO:0016020 : membrane///GO:0016023 : cytoplasmic membrane-bounded vesicle///GO:0016787 : hydrolase activity///GO:0016798 : hydrola…
LOC_Os03g48430	1-aminocyclopropane-1-carboxylate oxidase homolog 4, putative, expressed/DIBOA-β-D-glucoside + 2-oxoglutarate + oxygen → TRIBOA-β-D-glucoside + succinate + CO2	0	-2.09184	-2.90157	-1.81037	0	-2.33509	-2.74075	-1.88396	GO:0008150 : biological_process///GO:0008152 : metabolic process///GO:0016491 : oxidoreductase activity///GO:0016706 : oxidoreductase activity, acting on paired donors, with incorporation or reduction of molecular oxygen, 2-oxoglutarate as one donor, and incorporation of one atom each of oxygen into both donors///GO:0055114 : oxidation-reduction process///
LOC_Os01g56150	OsProCP1 - Putative Lysosomal Pro-x Carboxypeptidase homologue, expressed	0	-2.08347	-3.10275	-2.19913	0	-2.27394	-2.84125	-2.44837	GO:0004180 : carboxypeptidase activity///GO:0005773 : vacuole///GO:0006508 : proteolysis///GO:0008236 : serine-type peptidase activity///GO:0009507 : chloroplast///GO:0009536 : plastid///GO:0016787 : hydrolase activity///GO:0019538 : protein metabolic process///
LOC_Os02g28074	XRN 5-3 exonuclease N-terminus family protein, expressed	0	-2.08262	-3.53502	-3.63643	0	-1.79572	-2.60526	-2.57536	GO:0003676 : nucleic acid binding///GO:0004518 : nuclease activity///GO:0004527 : exonuclease activity///GO:0005622 : intracellular///GO:0005634 : nucleus///GO:0005739 : mitochondrion///GO:0005829 : cytosol///GO:0006139 : nucleobase-containing compound metabolic process///GO:0007165 : signal transduction///GO:0008152 : metabolic process///GO:0009056 : catabolic process///GO:0009606 : tropism///GO…
LOC_Os11g23930	expressed protein	0	-2.08121	-2.1213	-4.6682	0	-2.00541	-1.6264	-2.53523	GO:0009536 : plastid///
LOC_Os07g40974	NAD dependent epimerase/dehydratase family protein, putative, expressed	0	-2.06491	-2.17051	-2.45763	0	-2.67972	-3.4669	-2.95673	GO:0003824 : catalytic activity///GO:0005488 : binding///GO:0005575 : cellular_component///GO:0008152 : metabolic process///GO:0009987 : cellular process///GO:0044237 : cellular metabolic process///GO:0050662 : coenzyme binding///
LOC_Os11g03390	FHA domain containing protein, putative, expressed	0	-2.0647	-3.06197	-4.25547	0	-1.90641	-3.06203	-3.50267	GO:0008150 : biological_process///GO:0009536 : plastid///GO:0009579 : thylakoid///GO:0016020 : membrane///
LOC_Os03g05870	Fe-S metabolism associated domain containing protein, expressed	0	-2.059	-3.02789	-1.76261	0	-1.5155	-2.0783	-2.59203	GO:0000003 : reproduction///GO:0005739 : mitochondrion///GO:0008152 : metabolic process///GO:0009058 : biosynthetic process///GO:0009536 : plastid///GO:0009790 : embryo development///GO:0009791 : post-embryonic development///GO:0009987 : cellular process///GO:0016023 : cytoplasmic membrane-bounded vesicle///GO:0030234 : enzyme regulator activity///
LOC_Os05g18604	OsSCP28 - Putative Serine Carboxypeptidase homologue, expressed	0	-2.04331	-2.72723	-1.9482	0	-2.16565	-2.75117	-3.69901	GO:0004177 : aminopeptidase activity///GO:0004180 : carboxypeptidase activity///GO:0004185 : serine-type carboxypeptidase activity///GO:0005623 : cell///GO:0005739 : mitochondrion///GO:0005773 : vacuole///GO:0006508 : proteolysis///GO:0016787 : hydrolase activity///GO:0019538 : protein metabolic process///
LOC_Os05g48360	membrane attack complex component/perforin/complement C9, putative, expressed	0	-2.0383	-1.91699	-2.56865	0	-2.08312	-2.36434	-1.7093	GO:0000165 : MAPK cascade///GO:0002679 : respiratory burst involved in defense response///GO:0003674 : molecular_function///GO:0005575 : cellular_component///GO:0006612 : protein targeting to membrane///GO:0006820 : anion transport///GO:0006862 : nucleotide transport///GO:0006888 : ER to Golgi vesicle-mediated transport///GO:0006950 : response to stress///GO:0006955 : immune response///GO:0006984…
LOC_Os02g09620	GDSL-like lipase/acylhydrolase, putative, expressed	0	-2.02819	-2.82034	-3.75439	0	-1.98012	-3.39897	-1.8092	GO:0005623 : cell///GO:0006629 : lipid metabolic process///GO:0008152 : metabolic process///GO:0016023 : cytoplasmic membrane-bounded vesicle///GO:0016787 : hydrolase activity///GO:0016788 : hydrolase activity, acting on ester bonds///
LOC_Os08g37030	gibberellin receptor GID1L2, putative, expressed	0	-2.02169	-3.61762	-4.08143	0	-2.2937	-3.02822	-2.82824	GO:0005829 : cytosol///GO:0008152 : metabolic process///GO:0016787 : hydrolase activity///
LOC_Os05g01540	serine/arginine repetitive matrix protein 1, putative, expressed	0	-2.01714	-2.16786	-2.61431	0	-2.05551	-2.35832	-2.31629	GO:0000166 : nucleotide binding///GO:0000398 : mRNA splicing, via spliceosome///GO:0000786 : nucleosome///GO:0003676 : nucleic acid binding///GO:0003677 : DNA binding///GO:0003723 : RNA binding///GO:0004952 : dopamine neurotransmitter receptor activity///GO:0005515 : protein binding///GO:0005654 : nucleoplasm///GO:0005730 : nucleolus///GO:0006139 : nucleobase-containing compound metabolic process…
LOC_Os07g28040	O-methyltransferase, putative, expressed	0	-2.01304	-3.58947	-5.21834	0	-1.64171	-3.36966	-4.55983	GO:0005515 : protein binding///GO:0005829 : cytosol///GO:0008152 : metabolic process///GO:0009987 : cellular process///GO:0016740 : transferase activity///
LOC_Os01g72330	OsRR4 type-A response regulator, expressed/CK	0	-2.01066	-1.00454	-1.57238	0	-1.89337	-1.29808	-2.38532	GO:0000156 : phosphorelay response regulator activity///GO:0000160 : phosphorelay signal transduction system///GO:0003677 : DNA binding///GO:0004871 : signal transducer activity///GO:0005515 : protein binding///GO:0005634 : nucleus///GO:0006139 : nucleobase-containing compound metabolic process///GO:0006355 : regulation of transcription, DNA-templated///GO:0007165 : signal transduction///GO:00081…
LOC_Os10g25230	ZIM domain containing protein, putative, expressed/JA	0	-2.00792	-3.06332	-2.02448	0	-2.31524	-3.34853	-5.79142
LOC_Os11g34710	Ser/Thr protein phosphatase family protein, putative, expressed	0	-2.00325	-3.82197	-4.13241	0	-2.5434	-3.27546	-5.06374	GO:0003993 : acid phosphatase activity///GO:0005773 : vacuole///GO:0008152 : metabolic process///GO:0009987 : cellular process///GO:0016023 : cytoplasmic membrane-bounded vesicle///GO:0016068 : type I hypersensitivity///GO:0016311 : dephosphorylation///GO:0016787 : hydrolase activity///GO:0016791 : phosphatase activity///GO:0030643 : cellular phosphate ion homeostasis///GO:0042542 : response to h…
LOC_Os04g40740	kelch repeat protein, putative, expressed	0	-2.00312	-2.37973	-1.32402	0	-1.97649	-2.23306	-1.26286	GO:0005575 : cellular_component///GO:0006869 : lipid transport///GO:0008150 : biological_process///
LOC_Os04g48350	dehydration-responsive element-binding protein, putative, expressed	0	-2.00128	-4.59002	-7.89309	0	-4.54506	-4.57872	-6.35389	GO:0003677 : DNA binding///GO:0003700 : sequence-specific DNA binding transcription factor activity///GO:0005634 : nucleus///GO:0006139 : nucleobase-containing compound metabolic process///GO:0006351 : transcription, DNA-templated///GO:0006355 : regulation of transcription, DNA-templated///GO:0006950 : response to stress///GO:0009058 : biosynthetic process///GO:0009409 : response to cold///GO:000…
LOC_Os03g57990	LTPL74 - Protease inhibitor/seed storage/LTP family protein precursor, expressed	0	-1.99955	-2.24593	-1.80146	0	-2.97229	-2.70519	-0.98852	GO:0006508 : proteolysis///GO:0006810 : transport///GO:0006869 : lipid transport///GO:0008233 : peptidase activity///GO:0008289 : lipid binding///GO:0016020 : membrane///
LOC_Os10g17100	expressed protein	0	-1.9909	-1.78953	-3.85612	0	-1.93498	-2.6288	-1.446
LOC_Os04g38410	chlorophyll A-B binding protein, putative, expressed	0	-1.98725	-2.75959	-4.77265	0	-1.91939	-2.55905	-4.37158	GO:0005488 : binding///GO:0006816 : calcium ion transport///GO:0007030 : Golgi organization///GO:0009507 : chloroplast///GO:0009534 : chloroplast thylakoid///GO:0009535 : chloroplast thylakoid membrane///GO:0009536 : plastid///GO:0009579 : thylakoid///GO:0009628 : response to abiotic stimulus///GO:0009651 : response to salt stress///GO:0009765 : photosynthesis, light harvesting///GO:0009783 : pho…
LOC_Os12g03070	FHA domain containing protein, putative, expressed	0	-1.98688	-3.00629	-4.16957	0	-1.52167	-2.62642	-4.09548	GO:0008150 : biological_process///GO:0009536 : plastid///GO:0009579 : thylakoid///GO:0016020 : membrane///
LOC_Os01g27449	expressed protein	0	-1.98289	-2.66267	-3.04201	0	-1.38115	-2.00655	-2.95344
LOC_Os11g05540	rhoGAP domain containing protein, expressed	0	-1.98042	-3.2502	-3.50894	0	-2.37125	-3.30182	-2.94678	GO:0005622 : intracellular///GO:0006139 : nucleobase-containing compound metabolic process///GO:0007165 : signal transduction///GO:0009056 : catabolic process///GO:0009536 : plastid///GO:0030234 : enzyme regulator activity///
LOC_Os11g02400	LTPL8 - Protease inhibitor/seed storage/LTP family protein precursor, expressed	0	-1.97976	-2.03171	-2.02789	0	-2.24083	-2.19489	-1.88356	GO:0005576 : extracellular region///GO:0005618 : cell wall///GO:0006810 : transport///GO:0006869 : lipid transport///GO:0006950 : response to stress///GO:0008289 : lipid binding///GO:0009628 : response to abiotic stimulus///GO:0009719 : response to endogenous stimulus///GO:0016023 : cytoplasmic membrane-bounded vesicle///
LOC_Os09g20540	expressed protein	0	-1.95387	-3.61127	-2.82341	0	-3.25296	-3.52422	-1.66989	GO:0003674 : molecular_function///GO:0005623 : cell///GO:0008150 : biological_process///GO:0016020 : membrane///
LOC_Os06g46970	wound induced protein, putative, expressed	0	-1.94699	-2.01893	-3.12782	0	-2.31945	-2.75095	-3.23267	GO:0003674 : molecular_function///GO:0003735 : structural constituent of ribosome///GO:0005575 : cellular_component///GO:0005622 : intracellular///GO:0005840 : ribosome///GO:0006412 : translation///GO:0006950 : response to stress///
LOC_Os12g01140	AGC_PVPK_like_kin82y.2 - ACG kinases include homologs to PKA, PKG and PKC, expressed	0	-1.94168	-2.62373	-6.08421	0	-1.89013	-2.95159	-5.54793	GO:0000155 : phosphorelay sensor kinase activity///GO:0000160 : phosphorelay signal transduction system///GO:0000166 : nucleotide binding///GO:0004672 : protein kinase activity///GO:0004674 : protein serine/threonine kinase activity///GO:0004871 : signal transducer activity///GO:0004872 : receptor activity///GO:0005515 : protein binding///GO:0005524 : ATP binding///GO:0005737 : cytoplasm///GO:000…
LOC_Os05g13860	expressed protein	0	-1.94116	-1.91476	-3.19447	0	-2.47228	-2.87105	-2.51196
LOC_Os03g62740	GDSL-like lipase/acylhydrolase, putative, expressed	0	-1.94096	-2.39667	-1.85149	0	-2.19615	-1.81499	-0.481021
LOC_Os04g41900	expressed protein	0	-1.93832	-3.22919	-6.15612	0	-2.23132	-3.29064	-5.71208	GO:0003674 : molecular_function///GO:0005575 : cellular_component///GO:0008150 : biological_process///GO:0016020 : membrane///
LOC_Os09g28730	gibberellin receptor GID1L2, putative, expressed	0	-1.93605	-3.08644	-2.51474	0	-1.2756	-2.1271	-2.08262	GO:0005575 : cellular_component///GO:0008152 : metabolic process///GO:0016023 : cytoplasmic membrane-bounded vesicle///GO:0016787 : hydrolase activity///
LOC_Os03g28300	protein kinase domain containing protein, expressed	0	-1.9336	-2.54367	-3.9717	0	-1.38415	-2.4115	-3.32966	GO:0000166 : nucleotide binding///GO:0004672 : protein kinase activity///GO:0004674 : protein serine/threonine kinase activity///GO:0004713 : protein tyrosine kinase activity///GO:0005515 : protein binding///GO:0005524 : ATP binding///GO:0005829 : cytosol///GO:0006464 : cellular protein modification process///GO:0006468 : protein phosphorylation///GO:0016301 : kinase activity///GO:0016310 : phosp…
LOC_Os02g02460	transposon protein, putative, unclassified, expressed	0	-1.92898	-1.6177	-3.71837	0	-1.85652	-3.81663	-3.86803	GO:0006810 : transport///GO:0016020 : membrane///GO:0016021 : integral component of membrane///GO:0055085 : transmembrane transport///
LOC_Os07g06700	expressed protein	0	-1.92716	-3.39629	-7.36922	0	-1.3264	-2.84918	-4.99437
LOC_Os11g33270	glycosyl hydrolases family 16, putative, expressed	0	-1.9193	-2.97634	-3.4276	0	-1.66532	-3.31826	-4.06058	GO:0004553 : hydrolase activity, hydrolyzing O-glycosyl compounds///GO:0005576 : extracellular region///GO:0005618 : cell wall///GO:0005623 : cell///GO:0005737 : cytoplasm///GO:0005975 : carbohydrate metabolic process///GO:0006073 : cellular glucan metabolic process///GO:0008152 : metabolic process///GO:0009505 : plant-type cell wall///GO:0009507 : chloroplast///GO:0009612 : response to mechanica…
LOC_Os01g08360	hypothetical protein	0	-1.91737	-3.68445	-5.43863	0	-2.00327	-1.93562	-2.56544
LOC_Os01g64120	2Fe-2S iron-sulfur cluster binding domain containing protein, expressed	0	-1.91496	-1.32216	-2.01485	0	-1.45082	-1.66718	-3.26025	GO:0003674 : molecular_function///GO:0005488 : binding///GO:0005506 : iron ion binding///GO:0006091 : generation of precursor metabolites and energy///GO:0009055 : electron carrier activity///GO:0009536 : plastid///GO:0022900 : electron transport chain///GO:0046872 : metal ion binding///GO:0051536 : iron-sulfur cluster binding///GO:0051537 : 2 iron, 2 sulfur cluster binding///
LOC_Os06g34730	expressed protein	0	-1.90797	-2.48472	-3.16481	0	-2.45926	-2.33123	-2.42407
LOC_Os10g02480	oxidoreductase, aldo/keto reductase family protein, putative, expressed	0	-1.90467	-2.17991	-1.52128	0	-1.47989	-2.81535	-2.58626	GO:0003824 : catalytic activity///GO:0005829 : cytosol///GO:0006950 : response to stress///GO:0008152 : metabolic process///GO:0009628 : response to abiotic stimulus///GO:0016491 : oxidoreductase activity///GO:0055114 : oxidation-reduction process///
LOC_Os10g07556	wall-associated receptor kinase-like 22 precursor, putative, expressed	0	-1.90171	-1.23302	-7.80005	0	-3.97912	-2.05019	-5.32063
LOC_Os03g18110	proteins of unknown function domain containing protein, putative, expressed	0	-1.89651	-2.55288	-2.80258	0	-2.14535	-2.35386	-3.18131	GO:0003674 : molecular_function///GO:0005783 : endoplasmic reticulum///GO:0009607 : response to biotic stimulus///GO:0009620 : response to fungus///GO:0016023 : cytoplasmic membrane-bounded vesicle///
LOC_Os05g50500	secretory protein, putative, expressed	0	-1.89359	-5.23496	-2.83337	0	-2.22092	-3.63771	-2.16308	GO:0003674 : molecular_function///GO:0005575 : cellular_component///GO:0008150 : biological_process///GO:0009536 : plastid///GO:0009744 : response to sucrose///GO:0009750 : response to fructose///
LOC_Os08g43600	bZIP transcription factor domain containing protein, expressed	0	-1.89334	-3.39831	-3.33375	0	-2.4471	-3.81872	-3.5057	GO:0000003 : reproduction///GO:0003677 : DNA binding///GO:0003700 : sequence-specific DNA binding transcription factor activity///GO:0005515 : protein binding///GO:0005634 : nucleus///GO:0006139 : nucleobase-containing compound metabolic process///GO:0006950 : response to stress///GO:0007165 : signal transduction///GO:0008150 : biological_process///GO:0009058 : biosynthetic process///GO:0009628 :…
LOC_Os06g48850	OsSAUR27 - Auxin-responsive SAUR gene family member, expressed/IAA	0	-1.88661	-2.53069	-4.40312	0	-2.18958	-2.762	-3.05262	GO:0005515 : protein binding///GO:0005516 : calmodulin binding///GO:0005575 : cellular_component///GO:0009536 : plastid///GO:0009719 : response to endogenous stimulus///GO:0009734 : auxin-activated signaling pathway///GO:0050896 : response to stimulus///
LOC_Os09g34140	expressed protein	0	-1.87988	-2.69172	-3.74713	0	-2.01109	-2.74661	-4.32913	GO:0004185 : serine-type carboxypeptidase activity///GO:0005829 : cytosol///GO:0005943 : 1-phosphatidylinositol-4-phosphate 3-kinase, class IA complex///GO:0006508 : proteolysis///GO:0009534 : chloroplast thylakoid///GO:0009536 : plastid///
LOC_Os01g01170	expressed protein	0	-1.87907	-3.19315	-3.91612	0	-1.89872	-3.01446	-4.02749	GO:0003674 : molecular_function///GO:0005739 : mitochondrion///GO:0006260 : DNA replication///GO:0006270 : DNA replication initiation///GO:0006275 : regulation of DNA replication///GO:0006306 : DNA methylation///GO:0008150 : biological_process///GO:0008283 : cell proliferation///GO:0009536 : plastid///GO:0051567 : histone H3-K9 methylation///GO:0051726 : regulation of cell cycle///
LOC_Os06g02800	expressed protein	0	-1.87685	-2.33384	-0.104462	0	-2.66991	-1.47446	-1.17306
LOC_Os11g30810	sulfotransferase domain containing protein, expressed	0	-1.87156	-5.24971	-2.50518	0	-2.24395	-2.92072	-3.85657	GO:0005575 : cellular_component///GO:0006629 : lipid metabolic process///GO:0006950 : response to stress///GO:0008146 : sulfotransferase activity///GO:0008150 : biological_process///GO:0008152 : metabolic process///GO:0009628 : response to abiotic stimulus///GO:0016740 : transferase activity///
LOC_Os01g55150	bZIP transcription factor domain containing protein, expressed	0	-1.87033	-2.71422	-2.41162	0	-2.38235	-2.50256	-2.94429	GO:0003677 : DNA binding///GO:0003700 : sequence-specific DNA binding transcription factor activity///GO:0005509 : calcium ion binding///GO:0005515 : protein binding///GO:0005544 : calcium-dependent phospholipid binding///GO:0005634 : nucleus///GO:0006139 : nucleobase-containing compound metabolic process///GO:0006355 : regulation of transcription, DNA-templated///GO:0009058 : biosynthetic proces…
LOC_Os03g08250	expressed protein	0	-1.86843	-3.2167	-4.19606	0	-1.86967	-2.42556	-3.206	GO:0003674 : molecular_function///GO:0005575 : cellular_component///GO:0008150 : biological_process///GO:0016023 : cytoplasmic membrane-bounded vesicle///
LOC_Os03g58190	expressed protein	0	-1.86824	-1.5609	-2.70338	0	-1.24838	-2.60066	-2.81035	GO:0003723 : RNA binding///GO:0003735 : structural constituent of ribosome///GO:0005575 : cellular_component///GO:0005618 : cell wall///GO:0005730 : nucleolus///GO:0005773 : vacuole///GO:0005840 : ribosome///GO:0005886 : plasma membrane///GO:0006412 : translation///GO:0008150 : biological_process///GO:0009507 : chloroplast///GO:0016020 : membrane///GO:0022625 : cytosolic large ribosomal subunit//…
LOC_Os07g27980	BBTI10 - Bowman-Birk type bran trypsin inhibitor precursor, expressed	0	-1.86818	-6.37137	-3.54377	0	-2.23499	-3.38279	-6.11176
LOC_Os09g07350	fasciclin-like arabinogalactan protein 8 precursor, putative, expressed	0	-1.86777	-1.85016	-2.73209	0	-2.3965	-2.90611	-2.13567	GO:0005773 : vacuole///GO:0005886 : plasma membrane///GO:0008150 : biological_process///GO:0016020 : membrane///GO:0016023 : cytoplasmic membrane-bounded vesicle///GO:0046658 : anchored component of plasma membrane///
LOC_Os03g28160	jacalin-like lectin domain containing protein, expressed	0	-1.86452	-3.50376	-5.84956	0	-2.27414	-3.95222	-4.26052	GO:0003674 : molecular_function///GO:0005575 : cellular_component///GO:0008150 : biological_process///
LOC_Os09g32988	POEI18 - Pollen Ole e I allergen and extensin family protein precursor, expressed	0	-1.86415	-1.60644	-2.72837	0	-1.97223	-2.20302	-2.1205	GO:0003674 : molecular_function///GO:0008150 : biological_process///GO:0016020 : membrane///GO:0016023 : cytoplasmic membrane-bounded vesicle///
LOC_Os06g46754	RIC10, putative, expressed	0	-1.85913	-2.63988	-2.66346	0	-2.6335	-2.76719	-2.27555	GO:0003674 : molecular_function///GO:0005515 : protein binding///GO:0005737 : cytoplasm///GO:0007275 : multicellular organismal development///GO:0009653 : anatomical structure morphogenesis///GO:0009856 : pollination///GO:0016043 : cellular component organization///GO:0016049 : cell growth///GO:0030154 : cell differentiation///
LOC_Os04g55600	expressed protein	0	-1.85338	-2.9226	-3.77428	0	-2.0357	-3.25775	-3.64298	GO:0016023 : cytoplasmic membrane-bounded vesicle///
LOC_Os12g38360	RALFL31 - Rapid ALkalinization Factor RALF family protein precursor, expressed	0	-1.85333	-2.23986	-2.97125	0	-2.66798	-3.90418	-2.6411	GO:0016023 : cytoplasmic membrane-bounded vesicle///
LOC_Os06g02019	cytochrome P450, putative, expressed/ent-kaur-16-en-19-oate + 3 NADPH + 3 oxygen + 2 H+ → gibberellin A12 + 3 NADP+ + 4 H2O	0	-1.84776	-3.15415	-4.44418	0	-1.92213	-2.778	-2.61788	GO:0003824 : catalytic activity///GO:0004497 : monooxygenase activity///GO:0005506 : iron ion binding///GO:0005783 : endoplasmic reticulum///GO:0006629 : lipid metabolic process///GO:0007275 : multicellular organismal development///GO:0008152 : metabolic process///GO:0009055 : electron carrier activity///GO:0009058 : biosynthetic process///GO:0009685 : gibberellin metabolic process///GO:0009987 :…
LOC_Os12g08090	amino acid transporter, putative, expressed	0	-1.84427	-2.03731	-2.53385	0	-1.18203	-1.82496	-3.22225	GO:0005215 : transporter activity///GO:0006810 : transport///GO:0009987 : cellular process///GO:0016020 : membrane///GO:0016021 : integral component of membrane///
LOC_Os04g52330	expressed protein	0	-1.84008	-2.79926	-2.25491	0	-1.49119	-2.5329	-2.13591	GO:0003674 : molecular_function///GO:0008150 : biological_process///GO:0009536 : plastid///
LOC_Os05g11510	B-box zinc finger family protein, putative, expressed	0	-1.83898	-3.80056	-3.68651	0	-1.75322	-3.40437	-3.06703	GO:0003700 : sequence-specific DNA binding transcription factor activity///GO:0005488 : binding///GO:0005622 : intracellular///GO:0005654 : nucleoplasm///GO:0006139 : nucleobase-containing compound metabolic process///GO:0008270 : zinc ion binding///GO:0009058 : biosynthetic process///GO:0009628 : response to abiotic stimulus///GO:0009791 : post-embryonic development///GO:0009987 : cellular proce…
LOC_Os06g39230	aldehyde dehydrogenase, putative, expressed:: For aldehyde to carboxylic acids/an aldehyde + NAD(P)+ + H2O = a carboxylate + NAD(P)H + 2 H+	0	-1.83231	-2.60177	-3.96937	0	-2.35384	-3.42641	-2.80733	GO:0003824 : catalytic activity///GO:0008152 : metabolic process///GO:0009058 : biosynthetic process///GO:0009699 : phenylpropanoid biosynthetic process///GO:0009987 : cellular process///GO:0016491 : oxidoreductase activity///GO:0016620 : oxidoreductase activity, acting on the aldehyde or oxo group of donors, NAD or NADP as acceptor///GO:0019748 : secondary metabolic process///GO:0050269 : conife…
LOC_Os09g38920	thiol protease SEN102 precursor, putative, expressed	0	-1.82481	-3.51588	-3.51594	0	-1.65152	-2.9931	-3.49257	GO:0004197 : cysteine-type endopeptidase activity///GO:0005515 : protein binding///GO:0005623 : cell///GO:0006508 : proteolysis///GO:0008152 : metabolic process///GO:0008233 : peptidase activity///GO:0008234 : cysteine-type peptidase activity///GO:0016023 : cytoplasmic membrane-bounded vesicle///GO:0016787 : hydrolase activity///GO:0019538 : protein metabolic process///
LOC_Os09g27160	expressed protein	0	-1.8165	-3.28581	-3.3696	0	-2.7149	-3.08074	-2.48273	GO:0009536 : plastid///
LOC_Os02g56100	ribonucleoside-diphosphate reductase large subunit, putative, expressed	0	-1.81465	-2.52292	-2.6522	0	-2.6284	-4.07082	-2.71858	GO:0000166 : nucleotide binding///GO:0003824 : catalytic activity///GO:0005737 : cytoplasm///GO:0006139 : nucleobase-containing compound metabolic process///GO:0006259 : DNA metabolic process///GO:0008150 : biological_process///GO:0008152 : metabolic process///GO:0009058 : biosynthetic process///
LOC_Os03g01200	SNF2 family N-terminal domain containing protein, expressed	0	-1.81397	-2.38421	-2.11387	0	-1.82786	-2.46643	-1.26745	GO:0003676 : nucleic acid binding///GO:0003677 : DNA binding///GO:0004386 : helicase activity///GO:0005524 : ATP binding///
LOC_Os09g06560	WD domain, G-beta repeat domain containing protein, expressed	0	-1.8047	-2.25658	-3.11371	0	-2.21317	-2.55482	-2.8434	GO:0000166 : nucleotide binding///GO:0005515 : protein binding///GO:0005575 : cellular_component///GO:0006260 : DNA replication///GO:0006261 : DNA-dependent DNA replication///GO:0006270 : DNA replication initiation///GO:0006275 : regulation of DNA replication///GO:0006306 : DNA methylation///GO:0008150 : biological_process///GO:0008283 : cell proliferation///GO:0009909 : regulation of flower deve…
LOC_Os06g20040	aspartic proteinase nepenthesin-2 precursor, putative, expressed	0	-1.80434	-2.17906	-2.42971	0	-2.12314	-1.89779	-1.4785	GO:0003677 : DNA binding///GO:0004190 : aspartic-type endopeptidase activity///GO:0006508 : proteolysis///GO:0008233 : peptidase activity///GO:0016787 : hydrolase activity///GO:0019538 : protein metabolic process///
LOC_Os09g32710	expressed protein	0	-1.80338	-2.85218	-2.28398	0	-1.74851	-2.72275	-1.99737	GO:0003674 : molecular_function///GO:0005575 : cellular_component///GO:0008150 : biological_process///
LOC_Os01g02080	peptidyl-prolyl cis-trans isomerase, putative, expressed	0	-1.80294	-2.55992	-2.90895	0	-2.57167	-2.8504	-3.35293	GO:0000413 : protein peptidyl-prolyl isomerization///GO:0003755 : peptidyl-prolyl cis-trans isomerase activity///GO:0003824 : catalytic activity///GO:0006457 : protein folding///GO:0006464 : cellular protein modification process///GO:0009507 : chloroplast///GO:0009536 : plastid///GO:0009579 : thylakoid///GO:0009987 : cellular process///GO:0016853 : isomerase activity///GO:0019538 : protein metabo…
LOC_Os10g36390	monocopper oxidase, putative, expressed	0	-1.79367	-3.50745	-2.41089	0	-2.14031	-3.22355	-2.63596	GO:0003824 : catalytic activity///GO:0005488 : binding///GO:0005507 : copper ion binding///GO:0005575 : cellular_component///GO:0005886 : plasma membrane///GO:0008152 : metabolic process///GO:0016020 : membrane///GO:0016023 : cytoplasmic membrane-bounded vesicle///GO:0016491 : oxidoreductase activity///GO:0055114 : oxidation-reduction process///
LOC_Os08g26220	expressed protein	0	-1.7935	-1.86016	-7.00428	0	-2.82853	-2.61163	-5.4189	GO:0005575 : cellular_component///GO:0008150 : biological_process///
LOC_Os01g59840	Os1bglu3 - beta-glucosidase homologue, similar to G. max isohydroxyurate hydrolase, expressed	0	-1.79187	-3.51897	-7.14997	0	-2.04882	-4.27002	-5.53228	GO:0003824 : catalytic activity///GO:0005488 : binding///GO:0005739 : mitochondrion///GO:0005975 : carbohydrate metabolic process///GO:0008152 : metabolic process///GO:0016787 : hydrolase activity///
LOC_Os10g41270	triacylglycerol lipase like protein, putative, expressed	0	-1.79132	-3.5773	-4.46644	0	-1.97887	-3.13832	-3.93082	GO:0003824 : catalytic activity///GO:0004806 : triglyceride lipase activity///GO:0005739 : mitochondrion///GO:0006629 : lipid metabolic process///GO:0008152 : metabolic process///GO:0009536 : plastid///GO:0016787 : hydrolase activity///GO:0042309 : homoiothermy///GO:0050825 : ice binding///GO:0050826 : response to freezing///
LOC_Os02g49920	3-ketoacyl-CoA synthase, putative, expressed	0	-1.78927	-3.44157	-4.37429	0	-3.03193	-4.4873	-3.79879	GO:0003824 : catalytic activity///GO:0005783 : endoplasmic reticulum///GO:0006629 : lipid metabolic process///GO:0006633 : fatty acid biosynthetic process///GO:0006950 : response to stress///GO:0007275 : multicellular organismal development///GO:0008152 : metabolic process///GO:0008610 : lipid biosynthetic process///GO:0009058 : biosynthetic process///GO:0009628 : response to abiotic stimulus///G…
LOC_Os03g21120	nucleoside-triphosphatase, putative, expressed	0	-1.78654	-2.02738	-1.60159	0	-1.66783	-2.00593	-1.0043	GO:0000166 : nucleotide binding///GO:0005516 : calmodulin binding///GO:0005524 : ATP binding///GO:0005794 : Golgi apparatus///GO:0006139 : nucleobase-containing compound metabolic process///GO:0006200 : ATP catabolic process///GO:0008152 : metabolic process///GO:0009056 : catabolic process///GO:0009846 : pollen germination///GO:0009856 : pollination///GO:0016020 : membrane///GO:0016021 : integral…
LOC_Os04g54590	expressed protein	0	-1.7855	-2.69105	-2.62303	0	-1.9833	-2.66666	-2.47244	GO:0004938 : alpha2-adrenergic receptor activity///GO:0007186 : G-protein coupled receptor signaling pathway///GO:0016021 : integral component of membrane///
LOC_Os12g38810	expressed protein	0	-1.78508	-2.35334	-2.86257	0	-2.34514	-2.75405	-1.63581	GO:0003674 : molecular_function///GO:0008150 : biological_process///GO:0016020 : membrane///
LOC_Os08g39270	fasciclin domain containing protein, expressed	0	-1.78347	-2.27391	-2.47793	0	-1.72076	-2.07412	-2.08239	GO:0003677 : DNA binding///GO:0004879 : ligand-activated sequence-specific DNA binding RNA polymerase II transcription factor activity///GO:0005634 : nucleus///GO:0005886 : plasma membrane///GO:0006355 : regulation of transcription, DNA-templated///GO:0016020 : membrane///
LOC_Os03g07540	bHLH family protein, putative, expressed	0	-1.78222	-2.94621	-4.0972	0	-0.77328	-2.14895	-0.679531
LOC_Os07g29760	cysteine proteinase A494 precursor, putative, expressed	0	-1.78059	-2.17235	-3.14387	0	-1.31638	-2.13052	-3.0973	GO:0004197 : cysteine-type endopeptidase activity///GO:0005623 : cell///GO:0006508 : proteolysis///GO:0008233 : peptidase activity///GO:0008234 : cysteine-type peptidase activity///GO:0016023 : cytoplasmic membrane-bounded vesicle///GO:0016787 : hydrolase activity///GO:0019538 : protein metabolic process///
LOC_Os09g36880	GDSL-like lipase/acylhydrolase, putative, expressed	0	-1.77346	-3.89545	-5.87692	0	-2.6424	-3.75656	-5.59844	GO:0000003 : reproduction///GO:0005576 : extracellular region///GO:0006629 : lipid metabolic process///GO:0008152 : metabolic process///GO:0016023 : cytoplasmic membrane-bounded vesicle///GO:0016298 : lipase activity///GO:0016740 : transferase activity///GO:0016787 : hydrolase activity///GO:0016788 : hydrolase activity, acting on ester bonds///
LOC_Os04g56230	polyprenyl synthetase, putative, expressed/geranyl diphosphate + isopentenyl diphosphate → (2E,6E)-farnesyl diphosphate + diphosphate	0	-1.77042	-3.18879	-5.82237	0	-0.368428	-2.4778	-4.08151	GO:0004161 : dimethylallyltranstransferase activity///GO:0004337 : geranyltranstransferase activity///GO:0005509 : calcium ion binding///GO:0005544 : calcium-dependent phospholipid binding///GO:0005829 : cytosol///GO:0006629 : lipid metabolic process///GO:0008152 : metabolic process///GO:0008299 : isoprenoid biosynthetic process///GO:0009058 : biosynthetic process///GO:0009987 : cellular process/…
LOC_Os03g16600	expressed protein	0	-1.76422	-2.04126	-2.76279	0	-1.81807	-1.70424	-2.47304	GO:0003674 : molecular_function///GO:0007275 : multicellular organismal development///GO:0009536 : plastid///
LOC_Os04g51340	pectinacetylesterase domain containing protein, expressed	0	-1.75894	-1.61742	-2.25542	0	-1.99237	-2.56884	-2.15619	GO:0005515 : protein binding///GO:0005575 : cellular_component///GO:0005618 : cell wall///GO:0008152 : metabolic process///GO:0009505 : plant-type cell wall///GO:0009987 : cellular process///GO:0016020 : membrane///GO:0016023 : cytoplasmic membrane-bounded vesicle///GO:0016043 : cellular component organization///GO:0016787 : hydrolase activity///
LOC_Os09g28690	gibberellin receptor GID1L2, putative, expressed	0	-1.75886	-3.76057	-4.03659	0	-1.17855	-2.52195	-3.33916	GO:0005575 : cellular_component///GO:0008152 : metabolic process///GO:0016787 : hydrolase activity///
LOC_Os04g44200	oxygen-evolving enhancer protein 3, chloroplast precursor, putative, expressed	0	-1.75683	-1.74769	-2.71694	0	-2.31014	-2.46917	-3.16642	GO:0003674 : molecular_function///GO:0005509 : calcium ion binding///GO:0006091 : generation of precursor metabolites and energy///GO:0009523 : photosystem II///GO:0009536 : plastid///GO:0009579 : thylakoid///GO:0009654 : photosystem II oxygen evolving complex///GO:0009767 : photosynthetic electron transport chain///GO:0015979 : photosynthesis///GO:0016020 : membrane///GO:0019898 : extrinsic comp…
LOC_Os04g52640	SHR5-receptor-like kinase, putative, expressed	0	-1.75361	-2.99355	-2.08112	0	-2.56282	-3.44878	-1.992	GO:0000166 : nucleotide binding///GO:0004672 : protein kinase activity///GO:0004674 : protein serine/threonine kinase activity///GO:0004713 : protein tyrosine kinase activity///GO:0005515 : protein binding///GO:0005524 : ATP binding///GO:0005886 : plasma membrane///GO:0006464 : cellular protein modification process///GO:0006468 : protein phosphorylation///GO:0016301 : kinase activity///GO:0016772…
LOC_Os05g05690	DTA2, putative, expressed	0	-1.74865	-3.50909	-2.58483	0	-2.1475	-3.52571	-3.07344	GO:0003674 : molecular_function///GO:0005739 : mitochondrion///GO:0008150 : biological_process///
LOC_Os02g50000	GDSL-like lipase/acylhydrolase, putative, expressed	0	-1.74809	-2.40808	-2.79747	0	-1.1611	-2.37097	-1.31768
LOC_Os04g27190	terpene synthase, putative, expressed	0	-1.7478	-3.38853	-4.85312	0	-2.05813	-1.86209	-4.21323	GO:0000287 : magnesium ion binding///GO:0003824 : catalytic activity///GO:0005488 : binding///GO:0008152 : metabolic process///GO:0009536 : plastid///GO:0010333 : terpene synthase activity///GO:0016829 : lyase activity///GO:0046872 : metal ion binding///
LOC_Os01g22980	OsSCP3 - Putative Serine Carboxypeptidase homologue, expressed	0	-1.74769	-1.70388	-3.19027	0	-1.36716	-2.39996	-3.54374	GO:0004185 : serine-type carboxypeptidase activity///GO:0005623 : cell///GO:0006508 : proteolysis///GO:0016023 : cytoplasmic membrane-bounded vesicle///GO:0016787 : hydrolase activity///GO:0019538 : protein metabolic process///
LOC_Os08g15050	CCT/B-box zinc finger protein, putative, expressed	0	-1.74741	-5.08139	-5.27845	0	-1.76645	-4.50563	-4.71847	GO:0003700 : sequence-specific DNA binding transcription factor activity///GO:0005488 : binding///GO:0005622 : intracellular///GO:0006139 : nucleobase-containing compound metabolic process///GO:0008270 : zinc ion binding///GO:0009055 : electron carrier activity///GO:0009058 : biosynthetic process///GO:0051537 : 2 iron, 2 sulfur cluster binding///
LOC_Os01g20950	sulfotransferase domain containing protein, expressed	0	-1.74671	-1.83231	-3.24832	0	-2.48577	-3.0369	-2.46104	GO:0005575 : cellular_component///GO:0008146 : sulfotransferase activity///GO:0008150 : biological_process///GO:0008152 : metabolic process///GO:0016740 : transferase activity///
LOC_Os03g02400	plastocyanin-like domain containing protein, putative, expressed	0	-1.74257	-2.2052	-3.39574	0	-1.31985	-1.91552	-2.35542	GO:0003674 : molecular_function///GO:0003677 : DNA binding///GO:0004879 : ligand-activated sequence-specific DNA binding RNA polymerase II transcription factor activity///GO:0005488 : binding///GO:0005507 : copper ion binding///GO:0005634 : nucleus///GO:0006355 : regulation of transcription, DNA-templated///GO:0009055 : electron carrier activity///GO:0016020 : membrane///GO:0016021 : integral com…
LOC_Os02g04040	RecF/RecN/SMC N terminal domain containing protein, expressed	0	-1.73503	-2.352	-1.57781	0	-2.96218	-1.96715	-3.73341	GO:0000166 : nucleotide binding///GO:0005524 : ATP binding///GO:0005575 : cellular_component///GO:0005622 : intracellular///GO:0005634 : nucleus///GO:0005694 : chromosome///GO:0007049 : cell cycle///GO:0009987 : cellular process///GO:0016043 : cellular component organization///
LOC_Os03g07870	expressed protein	0	-1.73498	-2.47583	-1.43023	0	-1.73503	-2.78611	-1.55628	GO:0003674 : molecular_function///GO:0005623 : cell///GO:0006661 : phosphatidylinositol biosynthetic process///GO:0008150 : biological_process///
LOC_Os06g21590	chlorophyll A-B binding protein, putative, expressed	0	-1.72949	-2.21152	-4.17473	0	-1.9325	-2.56292	-4.36514	GO:0005488 : binding///GO:0005622 : intracellular///GO:0006091 : generation of precursor metabolites and energy///GO:0006364 : rRNA processing///GO:0009507 : chloroplast///GO:0009534 : chloroplast thylakoid///GO:0009535 : chloroplast thylakoid membrane///GO:0009536 : plastid///GO:0009579 : thylakoid///GO:0009628 : response to abiotic stimulus///GO:0009637 : response to blue light///GO:0009644 : r…
LOC_Os02g12760	integral membrane protein, putative, expressed	0	-1.72915	-2.47488	-2.54861	0	-1.13981	-2.06042	-1.64563	GO:0003674 : molecular_function///GO:0003824 : catalytic activity///GO:0005575 : cellular_component///GO:0005739 : mitochondrion///GO:0005886 : plasma membrane///GO:0006091 : generation of precursor metabolites and energy///GO:0008150 : biological_process///GO:0016020 : membrane///GO:0016021 : integral component of membrane///
LOC_Os07g49100	pectinesterase, putative, expressed	0	-1.72614	-1.44558	-2.95263	0	-1.63243	-1.81995	-3.00922	GO:0005618 : cell wall///GO:0008150 : biological_process///GO:0008152 : metabolic process///GO:0016023 : cytoplasmic membrane-bounded vesicle///GO:0016787 : hydrolase activity///GO:0030234 : enzyme regulator activity///
LOC_Os04g38910	atypical receptor-like kinase MARK, putative, expressed	0	-1.72227	-2.40711	-1.83541	0	-2.63339	-2.39298	-2.52004	GO:0000166 : nucleotide binding///GO:0004672 : protein kinase activity///GO:0004674 : protein serine/threonine kinase activity///GO:0004713 : protein tyrosine kinase activity///GO:0005515 : protein binding///GO:0005524 : ATP binding///GO:0005575 : cellular_component///GO:0005773 : vacuole///GO:0005886 : plasma membrane///GO:0006464 : cellular protein modification process///GO:0006468 : protein ph…
LOC_Os12g25200	chloride transporter, chloride channel family, putative, expressed	0	-1.71806	-1.44841	-3.20404	0	-1.89167	-1.77122	-2.84542	GO:0005215 : transporter activity///GO:0005216 : ion channel activity///GO:0005247 : voltage-gated chloride channel activity///GO:0005515 : protein binding///GO:0005622 : intracellular///GO:0005773 : vacuole///GO:0006810 : transport///GO:0006821 : chloride transport///GO:0009671 : nitrate:hydrogen symporter activity///GO:0009705 : plant-type vacuole membrane///GO:0009987 : cellular process///GO:0…
LOC_Os03g18170	STE_MEKK_ste11_MAP3K.13 - STE kinases include homologs to sterile 7, sterile 11 and sterile 20 from yeast, expressed	0	-1.71279	-2.21619	-4.57254	0	-1.28446	-1.99485	-3.21796	GO:0000166 : nucleotide binding///GO:0004672 : protein kinase activity///GO:0004674 : protein serine/threonine kinase activity///GO:0004713 : protein tyrosine kinase activity///GO:0005524 : ATP binding///GO:0006464 : cellular protein modification process///GO:0006468 : protein phosphorylation///GO:0008152 : metabolic process///GO:0009987 : cellular process///GO:0016301 : kinase activity///GO:0016…
LOC_Os07g02440	peroxidase precursor, putative, expressed/2 a phenolic donor + hydrogen peroxide → 2 a phenoxyl radical of a phenolic donor + 2 H2O	0	-1.70505	-3.45951	-5.22819	0	-1.94818	-2.6153	-2.57481
LOC_Os01g65260	amidophosphoribosyltransferase, chloroplast precursor, putative, expressed	0	-1.7042	-2.73609	-3.97092	0	-1.25728	-2.63607	-3.07189	GO:0004044 : amidophosphoribosyltransferase activity///GO:0005618 : cell wall///GO:0006139 : nucleobase-containing compound metabolic process///GO:0006164 : purine nucleotide biosynthetic process///GO:0006189 : 'de novo' IMP biosynthetic process///GO:0007275 : multicellular organismal development///GO:0008152 : metabolic process///GO:0009058 : biosynthetic process///GO:0009113 : purine nucleobase…
LOC_Os04g43310	expressed protein	0	-1.69968	-2.03101	-2.74592	0	-1.4641	-2.58766	-3.20678	GO:0003674 : molecular_function///GO:0008150 : biological_process///
LOC_Os05g43310	photosystem II reaction center W protein, chloroplast precursor, putative, expressed	0	-1.69718	-2.53395	-2.34053	0	-0.780804	-1.56625	-3.53081	GO:0009507 : chloroplast///GO:0009523 : photosystem II///GO:0009535 : chloroplast thylakoid membrane///GO:0042309 : homoiothermy///GO:0050825 : ice binding///GO:0050826 : response to freezing///
LOC_Os05g37200	solute carrier family 35 member F2, putative, expressed	0	-1.69549	-2.79054	-2.99858	0	-1.65137	-2.70585	-2.73909	GO:0003674 : molecular_function///GO:0005575 : cellular_component///GO:0006810 : transport///GO:0008150 : biological_process///GO:0016020 : membrane///GO:0016021 : integral component of membrane///GO:0016023 : cytoplasmic membrane-bounded vesicle///
LOC_Os02g22100	OsRhmbd6 - Putative Rhomboid homologue, expressed	0	-1.69508	-1.32192	-2.95648	0	-1.90843	-1.95937	-2.81305	GO:0004252 : serine-type endopeptidase activity///GO:0006508 : proteolysis///GO:0008150 : biological_process///GO:0008152 : metabolic process///GO:0016020 : membrane///GO:0016021 : integral component of membrane///GO:0016787 : hydrolase activity///
LOC_Os01g14890	expressed protein	0	-1.69205	-1.98117	-3.63366	0	-1.32106	-2.43688	-3.90292	GO:0003674 : molecular_function///GO:0008150 : biological_process///GO:0009536 : plastid///
LOC_Os04g35030	CSLH3 - cellulose synthase-like family H, expressed	0	-1.69202	-2.51877	-3.52044	0	-0.912997	-2.14199	-3.06412	GO:0000139 : Golgi membrane///GO:0005794 : Golgi apparatus///GO:0005975 : carbohydrate metabolic process///GO:0009058 : biosynthetic process///GO:0009987 : cellular process///GO:0016020 : membrane///GO:0016021 : integral component of membrane///GO:0016740 : transferase activity///GO:0016757 : transferase activity, transferring glycosyl groups///GO:0016760 : cellulose synthase
LOC_Os02g54560	SCP-like extracellular protein, expressed	0	-1.68739	-4.33991	-2.50917	0	-1.99031	-3.31043	-2.52416	GO:0003674 : molecular_function///GO:0005576 : extracellular region///GO:0008150 : biological_process///GO:0016023 : cytoplasmic membrane-bounded vesicle///
LOC_Os11g10310	receptor-like protein kinase 2 precursor, putative, expressed	0	-1.68687	-1.54738	-2.11457	0	-1.7192	-2.69805	-1.91064	GO:0000166 : nucleotide binding///GO:0004672 : protein kinase activity///GO:0004674 : protein serine/threonine kinase activity///GO:0004713 : protein tyrosine kinase activity///GO:0004872 : receptor activity///GO:0005515 : protein binding///GO:0005524 : ATP binding///GO:0005623 : cell///GO:0006464 : cellular protein modification process///GO:0006468 : protein phosphorylation///GO:0007165 : signal…
LOC_Os05g35360	beta-galactosidase 7 precursor, putative, expressed	0	-1.68321	-3.99074	-3.16185	0	-2.16897	-4.06784	-1.75429	GO:0003824 : catalytic activity///GO:0004553 : hydrolase activity, hydrolyzing O-glycosyl compounds///GO:0004565 : beta-galactosidase activity///GO:0005488 : binding///GO:0005576 : extracellular region///GO:0005618 : cell wall///GO:0005975 : carbohydrate metabolic process///GO:0008152 : metabolic process///GO:0009056 : catabolic process///GO:0009827 : plant-type cell wall modification///GO:000998…
LOC_Os05g33600	cytochrome P450 72A1, putative, expressed	0	-1.6819	-2.97276	-2.98387	0	-1.6155	-2.19927	-2.2385	GO:0003674 : molecular_function///GO:0003824 : catalytic activity///GO:0004497 : monooxygenase activity///GO:0005488 : binding///GO:0005506 : iron ion binding///GO:0005623 : cell///GO:0008152 : metabolic process///GO:0009055 : electron carrier activity///GO:0016491 : oxidoreductase activity///GO:0016705 : oxidoreductase activity, acting on paired donors, with incorporation or reduction of molecul…
LOC_Os08g38270	fasciclin domain containing protein, expressed	0	-1.67972	-2.26933	-2.61105	0	-1.75877	-2.30122	-1.63243	GO:0005618 : cell wall///GO:0005886 : plasma membrane///GO:0016020 : membrane///GO:0016023 : cytoplasmic membrane-bounded vesicle///
LOC_Os01g26120	membrane associated DUF588 domain containing protein, putative, expressed	0	-1.67284	-2.45983	-1.6356	0	-1.41512	-2.18193	-1.76769	GO:0003674 : molecular_function///GO:0005575 : cellular_component///GO:0005886 : plasma membrane///GO:0008150 : biological_process///GO:0016020 : membrane///GO:0016021 : integral component of membrane///
LOC_Os12g10630	ZF-HD protein dimerisation region containing protein, expressed	0	-1.67035	-2.47141	-3.41206	0	-2.08015	-3.27389	-2.67952	GO:0003677 : DNA binding///GO:0003700 : sequence-specific DNA binding transcription factor activity///GO:0005575 : cellular_component///GO:0006139 : nucleobase-containing compound metabolic process///GO:0009058 : biosynthetic process///GO:0016023 : cytoplasmic membrane-bounded vesicle///
LOC_Os10g07290	glycosyl hydrolases family 17, putative, expressed	0	-1.66976	-1.55825	-2.48432	0	-2.37477	-1.95756	-2.26349	GO:0003824 : catalytic activity///GO:0004553 : hydrolase activity, hydrolyzing O-glycosyl compounds///GO:0005488 : binding///GO:0005618 : cell wall///GO:0005783 : endoplasmic reticulum///GO:0005886 : plasma membrane///GO:0005975 : carbohydrate metabolic process///GO:0007154 : cell communication///GO:0008152 : metabolic process///GO:0009505 : plant-type cell wall///GO:0009506 : plasmodesma///GO:00…
LOC_Os09g24840	GASR10 - Gibberellin-regulated GASA/GAST/Snakin family protein precursor, expressed	0	-1.66831	-2.26254	-3.49346	0	-1.46179	-1.54981	-3.12117	GO:0005623 : cell///GO:0009719 : response to endogenous stimulus///GO:0016023 : cytoplasmic membrane-bounded vesicle///
LOC_Os07g43940	X8 domain containing protein, expressed	0	-1.66812	-2.37778	-2.07778	0	-2.08584	-2.58222	-1.9994	GO:0003824 : catalytic activity///GO:0005488 : binding///GO:0005886 : plasma membrane///GO:0005975 : carbohydrate metabolic process///GO:0008152 : metabolic process///GO:0016020 : membrane///GO:0016023 : cytoplasmic membrane-bounded vesicle///GO:0016787 : hydrolase activity///
LOC_Os02g52840	flavonol synthase/flavanone 3-hydroxylase, putative, expressed	0	-1.66763	-1.8449	-2.61848	0	-2.30839	-1.52501	-3.88149	GO:0003824 : catalytic activity///GO:0005506 : iron ion binding///GO:0005575 : cellular_component///GO:0008152 : metabolic process///GO:0009058 : biosynthetic process///GO:0009416 : response to light stimulus///GO:0009628 : response to abiotic stimulus///GO:0009719 : response to endogenous stimulus///GO:0009813 : flavonoid biosynthetic process///GO:0009987 : cellular process///GO:0016491 : oxidor…
LOC_Os10g38800	leucine-rich repeat transmembrane protein kinase, putative, expressed	0	-1.6672	-2.13287	-2.35598	0	-2.33302	-2.68225	-1.54476	GO:0000166 : nucleotide binding///GO:0004672 : protein kinase activity///GO:0004674 : protein serine/threonine kinase activity///GO:0004713 : protein tyrosine kinase activity///GO:0004872 : receptor activity///GO:0005515 : protein binding///GO:0005524 : ATP binding///GO:0005886 : plasma membrane///GO:0006464 : cellular protein modification process///GO:0006468 : protein phosphorylation///GO:00071…
LOC_Os02g28200	transferase family protein, putative, expressed	0	-1.66029	-2.9775	-2.73767	0	-1.87362	-1.36154	-3.09078	GO:0005829 : cytosol///GO:0008150 : biological_process///GO:0008152 : metabolic process///GO:0016740 : transferase activity///GO:0016747 : transferase activity, transferring acyl groups other than amino-acyl groups///
LOC_Os06g16160	expressed protein	0	-1.65657	-3.1393	-4.69121	0	-0.954225	-1.86808	-4.82074	GO:0005623 : cell///GO:0008150 : biological_process///GO:0016023 : cytoplasmic membrane-bounded vesicle///
LOC_Os05g05820	pro-resilin precursor, putative, expressed	0	-1.64704	-2.61531	-2.46534	0	-2.4093	-2.13468	-1.98138	GO:0005488 : binding///GO:0005524 : ATP binding///GO:0005737 : cytoplasm///GO:0006457 : protein folding///GO:0006810 : transport///GO:0015097 : mercury ion transmembrane transporter activity///GO:0015694 : mercury ion transport///GO:0030001 : metal ion transport///GO:0046872 : metal ion binding///
LOC_Os03g12260	cytochrome P450 protein, putative, expressed	0	-1.64565	-2.13596	-0.741836	0	-1.52718	-2.53182	-1.01859	GO:0003674 : molecular_function///GO:0003824 : catalytic activity///GO:0004497 : monooxygenase activity///GO:0005488 : binding///GO:0005506 : iron ion binding///GO:0005623 : cell///GO:0008152 : metabolic process///GO:0009055 : electron carrier activity///GO:0016023 : cytoplasmic membrane-bounded vesicle///GO:0016491 : oxidoreductase activity///GO:0016705 : oxidoreductase activity, acting on paire…
LOC_Os02g28980	peptidyl-prolyl isomerase, putative, expressed	0	-1.64175	-2.38184	-1.80012	0	-1.75379	-2.37898	-0.99727	GO:0000413 : protein peptidyl-prolyl isomerization///GO:0003755 : peptidyl-prolyl cis-trans isomerase activity///GO:0003824 : catalytic activity///GO:0005488 : binding///GO:0005515 : protein binding///GO:0005528 : FK506 binding///GO:0005634 : nucleus///GO:0005737 : cytoplasm///GO:0005773 : vacuole///GO:0005829 : cytosol///GO:0006457 : protein folding///GO:0006464 : cellular protein modification p…
LOC_Os07g43290	LTPL56 - Protease inhibitor/seed storage/LTP family protein precursor, expressed	0	-1.63995	-2.91822	-3.42259	0	-1.61064	-2.38984	-2.95788	GO:0005886 : plasma membrane///GO:0006810 : transport///GO:0006869 : lipid transport///GO:0008289 : lipid binding///GO:0016020 : membrane///GO:0016023 : cytoplasmic membrane-bounded vesicle///
LOC_Os03g22010	peroxidase precursor, putative, expressed/2 a phenolic donor + hydrogen peroxide → 2 a phenoxyl radical of a phenolic donor + 2 H2O	0	-1.63815	-2.11049	-3.44561	0	-2.63923	-2.71203	-3.35922	GO:0003824 : catalytic activity///GO:0004601 : peroxidase activity///GO:0005506 : iron ion binding///GO:0005509 : calcium ion binding///GO:0005515 : protein binding///GO:0005576 : extracellular region///GO:0005618 : cell wall///GO:0005829 : cytosol///GO:0006950 : response to stress///GO:0006979 : response to oxidative stress///GO:0008152 : metabolic process///GO:0009055 : electron carrier activit…
LOC_Os03g63490	pantoate--beta-alanine ligase, putative, expressed/β-alanine + (R)-pantoate + ATP → (R)-pantothenate + AMP + diphosphate + H+	0	-1.63353	-2.20883	-2.27428	0	-1.22146	-2.06465	-2.6085	GO:0000003 : reproduction///GO:0000166 : nucleotide binding///GO:0003824 : catalytic activity///GO:0004592 : pantoate-beta-alanine ligase activity///GO:0005515 : protein binding///GO:0005524 : ATP binding///GO:0005737 : cytoplasm///GO:0005829 : cytosol///GO:0008152 : metabolic process///GO:0009058 : biosynthetic process///GO:0009790 : embryo development///GO:0009791 : post-embryonic development//…
LOC_Os06g35940	osFTL12 FT-Like12 homologous to Flowering Locus T gene; contains Pfam profile PF01161: Phosphatidylethanolamine-binding protein, expressed	0	-1.63311	-3.61604	-5.73762	0	-0.987711	-2.6944	-5.90864	GO:0000003 : reproduction///GO:0005515 : protein binding///GO:0005634 : nucleus///GO:0005737 : cytoplasm///GO:0008289 : lipid binding///GO:0009628 : response to abiotic stimulus///GO:0009791 : post-embryonic development///GO:0009908 : flower development///GO:0009987 : cellular process///
LOC_Os06g30179	cytochrome P450, putative, expressed	0	-1.62754	-2.6021	-7.40117	0	-2.20783	-2.64423	-4.80579	GO:0003674 : molecular_function///GO:0003824 : catalytic activity///GO:0004497 : monooxygenase activity///GO:0005488 : binding///GO:0005506 : iron ion binding///GO:0005525 : GTP binding///GO:0006614 : SRP-dependent cotranslational protein targeting to membrane///GO:0006950 : response to stress///GO:0008152 : metabolic process///GO:0009055 : electron carrier activity///GO:0009628 : response to abi…
LOC_Os10g02490	oxidoreductase, aldo/keto reductase family protein, putative, expressed	0	-1.62621	-1.90736	-3.76894	0	-0.855331	-2.24194	-3.38917	GO:0003824 : catalytic activity///GO:0005829 : cytosol///GO:0006950 : response to stress///GO:0008152 : metabolic process///GO:0009628 : response to abiotic stimulus///GO:0016491 : oxidoreductase activity///GO:0055114 : oxidation-reduction process///
LOC_Os04g51390	aldose 1-epimerase, putative, expressed::alpha-D-glucose ? beta-D-glucose	0	-1.62581	-1.00845	-2.49386	0	-1.27405	-1.79747	-2.48426	GO:0003824 : catalytic activity///GO:0005618 : cell wall///GO:0005829 : cytosol///GO:0005886 : plasma membrane///GO:0005975 : carbohydrate metabolic process///GO:0008152 : metabolic process///GO:0009505 : plant-type cell wall///GO:0009719 : response to endogenous stimulus///GO:0009737 : response to abscisic acid///GO:0009987 : cellular process///GO:0016020 : membrane///GO:0016853 : isomerase acti…
LOC_Os06g36890	glycosyl transferase, group 1 domain containing protein, expressed	0	-1.6241	-2.76044	-1.7073	0	-1.7565	-3.55305	-1.2639	GO:0005739 : mitochondrion///GO:0008152 : metabolic process///GO:0009058 : biosynthetic process///GO:0016740 : transferase activity///
LOC_Os01g55799	exo70 exocyst complex subunit domain containing protein, expressed	0	-1.62314	-1.40462	-2.21671	0	-2.69265	-2.61738	-3.00066	GO:0000145 : exocyst///GO:0005737 : cytoplasm///GO:0005829 : cytosol///GO:0005886 : plasma membrane///GO:0006810 : transport///GO:0006887 : exocytosis///GO:0009987 : cellular process///
LOC_Os04g58820	ATOFP18/OFP18, putative, expressed	0	-1.62063	-2.30376	-3.2251	0	-1.8157	-2.6795	-3.19823	GO:0009536 : plastid///
LOC_Os10g02380	oxidoreductase, aldo/keto reductase family protein, putative, expressed	0	-1.61666	-3.03025	-3.23807	0	-2.11267	-3.45234	-3.3344	GO:0003824 : catalytic activity///GO:0008152 : metabolic process///GO:0016491 : oxidoreductase activity///GO:0055114 : oxidation-reduction process///
LOC_Os04g36770	PME/invertase inhibitor, putative, expressed	0	-1.61353	-2.28357	-2.94961	0	-2.93912	-3.02266	-3.74603	GO:0004857 : enzyme inhibitor activity///GO:0016023 : cytoplasmic membrane-bounded vesicle///GO:0030599 : pectinesterase activity///GO:0043086 : negative regulation of catalytic activity///
LOC_Os05g06660	OsSCP26 - Putative Serine Carboxypeptidase homologue, expressed	0	-1.6096	-2.24324	-3.50672	0	-1.80436	-2.47016	-3.27002	GO:0004180 : carboxypeptidase activity///GO:0004185 : serine-type carboxypeptidase activity///GO:0005623 : cell///GO:0006508 : proteolysis///GO:0016787 : hydrolase activity///GO:0019538 : protein metabolic process///
LOC_Os02g04510	UOS1, putative, expressed	0	-1.60584	-3.19532	-4.76822	0	-0.535218	-2.01538	-3.32124	GO:0003824 : catalytic activity///GO:0005488 : binding///GO:0006091 : generation of precursor metabolites and energy///GO:0006412 : translation///GO:0006413 : translational initiation///GO:0006808 : regulation of nitrogen utilization///GO:0008152 : metabolic process///GO:0009507 : chloroplast///GO:0009536 : plastid///GO:0009941 : chloroplast envelope///GO:0015979 : photosynthesis///GO:0016043 : c…
LOC_Os09g25610	class I glutamine amidotransferase, putative, expressed	0	-1.60516	-2.94641	-2.67563	0	-1.5645	-2.69497	-4.41803	GO:0003824 : catalytic activity///GO:0005739 : mitochondrion///GO:0005829 : cytosol///GO:0005975 : carbohydrate metabolic process///GO:0006541 : glutamine metabolic process///GO:0008152 : metabolic process///GO:0009058 : biosynthetic process///GO:0009987 : cellular process///GO:0016787 : hydrolase activity///GO:0019748 : secondary metabolic process///
LOC_Os01g47780	fasciclin domain containing protein, expressed	0	-1.60403	-2.22231	-1.52992	0	-2.97223	-2.27743	-1.92497	GO:0005886 : plasma membrane///GO:0009987 : cellular process///GO:0016020 : membrane///GO:0016023 : cytoplasmic membrane-bounded vesicle///
LOC_Os03g04100	expressed protein	0	-1.60228	-2.69217	-3.07653	0	-1.10711	-2.11299	-2.67794	GO:0003674 : molecular_function///GO:0005575 : cellular_component///GO:0008150 : biological_process///
LOC_Os10g05130	expressed protein	0	-1.5976	-2.98434	-5.43089	0	-0.630386	-1.46758	-4.01811	GO:0016068 : type I hypersensitivity///
LOC_Os08g17160	plastocyanin-like domain containing protein, putative, expressed	0	-1.58553	-2.47008	-2.48834	0	-2.05066	-3.05216	-2.76559	GO:0003674 : molecular_function///GO:0005488 : binding///GO:0005507 : copper ion binding///GO:0009055 : electron carrier activity///GO:0016020 : membrane///GO:0016023 : cytoplasmic membrane-bounded vesicle///
LOC_Os01g31800	Core histone H2A/H2B/H3/H4 domain containing protein, putative, expressed	0	-1.58306	-2.64893	-3.42295	0	-0.732879	-1.6409	-2.62317
LOC_Os10g22310	glutathione S-transferase GST 26, putative, expressed/glutathione + RX = a glutathione-toxin conjugate + HX	0	-1.57987	-2.63973	-3.0616	0	-2.02263	-2.25704	-3.62059	GO:0005488 : binding///GO:0005515 : protein binding///GO:0005737 : cytoplasm///GO:0008152 : metabolic process///GO:0009056 : catabolic process///GO:0009536 : plastid///GO:0009628 : response to abiotic stimulus///GO:0009719 : response to endogenous stimulus///GO:0009791 : post-embryonic development///GO:0009987 : cellular process///GO:0016740 : transferase activity///GO:0019748 : secondary metabol…
LOC_Os01g52120	expressed protein	0	-1.57608	-2.19945	-3.32229	0	-1.72968	-3.25066	-3.12896	GO:0005739 : mitochondrion///
LOC_Os10g39980	expressed protein	0	-1.57606	-2.86366	-6.47308	0	-1.66052	-2.54933	-1.7794
LOC_Os02g07340	HEAT repeat family protein, putative, expressed	0	-1.57441	-2.01796	-1.76391	0	-2.22853	-2.09874	-1.63678	GO:0000003 : reproduction///GO:0005488 : binding///GO:0005515 : protein binding///GO:0005618 : cell wall///GO:0005829 : cytosol///GO:0005886 : plasma membrane///GO:0007275 : multicellular organismal development///GO:0009719 : response to endogenous stimulus///GO:0009791 : post-embryonic development///
LOC_Os02g35970	BTBN2 - Bric-a-Brac, Tramtrack, Broad Complex BTB domain with non-phototropic hypocotyl 3 NPH3 and coiled-coil domains, expressed	0	-1.57272	-3.12518	-6.11089	0	-2.21607	-2.82213	-4.47327	GO:0004871 : signal transducer activity///GO:0005515 : protein binding///GO:0005886 : plasma membrane///GO:0007165 : signal transduction///GO:0009606 : tropism///GO:0009628 : response to abiotic stimulus///
LOC_Os10g38700	glutathione S-transferase, putative, expressed/glutathione + RX = a glutathione-toxin conjugate + HX	0	-1.57002	-2.30829	-2.18935	0	-1.53091	-2.30991	-2.8061	GO:0004364 : glutathione transferase activity///GO:0005737 : cytoplasm///GO:0006749 : glutathione metabolic process///GO:0008152 : metabolic process///GO:0009056 : catabolic process///GO:0009507 : chloroplast///GO:0009536 : plastid///GO:0009628 : response to abiotic stimulus///GO:0009704 : de-etiolation///GO:0009719 : response to endogenous stimulus///GO:0009791 : post-embryonic development///GO:…
LOC_Os10g37720	hydrolase, alpha/beta fold family protein, putative, expressed	0	-1.56732	-2.84564	-1.41957	0	-1.97743	-1.39278	-1.50465
LOC_Os06g06170	expressed protein	0	-1.56351	-1.99406	-2.41472	0	-1.2949	-2.48857	-2.80048
LOC_Os01g71160	xylanase inhibitor, putative, expressed	0	-1.55387	-2.63847	-6.04447	0	-3.21855	-2.48358	-2.28376	GO:0004190 : aspartic-type endopeptidase activity///GO:0005575 : cellular_component///GO:0005618 : cell wall///GO:0005886 : plasma membrane///GO:0006508 : proteolysis///GO:0006950 : response to stress///GO:0008152 : metabolic process///GO:0009628 : response to abiotic stimulus///GO:0016020 : membrane///GO:0016023 : cytoplasmic membrane-bounded vesicle///GO:0016787 : hydrolase activity///
LOC_Os11g01730	laccase-23 precursor, putative, expressed	0	-1.54777	-3.06433	-2.4483	0	-1.67645	-1.99147	-1.17069
LOC_Os12g01830	staphylococcal nuclease homologue, putative, expressed	0	-1.54433	-2.91086	-3.36358	0	-1.6654	-2.86542	-2.10735	GO:0003676 : nucleic acid binding///GO:0004518 : nuclease activity///GO:0005575 : cellular_component///GO:0006464 : cellular protein modification process///GO:0008152 : metabolic process///GO:0009058 : biosynthetic process///GO:0016787 : hydrolase activity///GO:0016788 : hydrolase activity, acting on ester bonds///
LOC_Os02g08220	expressed protein	0	-1.53934	-2.33781	-3.86107	0	-1.93915	-1.55367	-3.30577	GO:0005634 : nucleus///GO:0005739 : mitochondrion///GO:0009536 : plastid///GO:0046983 : protein dimerization activity///
LOC_Os02g49870	expressed protein	0	-1.53793	-1.22166	-2.78945	0	-2.30686	-2.08746	-3.09005	GO:0003674 : molecular_function///GO:0008150 : biological_process///GO:0009536 : plastid///GO:0009579 : thylakoid///GO:0016020 : membrane///
LOC_Os01g02570	protein kinase domain containing protein, expressed	0	-1.53761	-1.41312	-2.70626	0	-0.995341	-1.76749	-2.67064	GO:0000166 : nucleotide binding///GO:0004672 : protein kinase activity///GO:0004674 : protein serine/threonine kinase activity///GO:0004713 : protein tyrosine kinase activity///GO:0005524 : ATP binding///GO:0005623 : cell///GO:0006464 : cellular protein modification process///GO:0006468 : protein phosphorylation///GO:0008152 : metabolic process///GO:0009987 : cellular process///GO:0016020 : membr…
LOC_Os12g03480	alpha-N-arabinofuranosidase, putative, expressed	0	-1.5326	-2.43411	-3.08282	0	-1.29549	-1.52965	-1.21448
LOC_Os09g10054	disease resistance protein RPS2, putative, expressed	0	-1.53233	-1.94949	-5.92011	0	-6.38216	-3.60752	-1.63457	GO:0000166 : nucleotide binding///GO:0005515 : protein binding///GO:0005524 : ATP binding///GO:0005575 : cellular_component///GO:0006464 : cellular protein modification process///GO:0006511 : ubiquitin-dependent protein catabolic process///GO:0006915 : apoptotic process///GO:0006950 : response to stress///GO:0006952 : defense response///GO:0009058 : biosynthetic process///GO:0016023 : cytoplasmic…
LOC_Os09g30350	expressed protein	0	-1.52983	-2.04828	-3.28105	0	-1.56076	-2.11329	-3.46465	GO:0005515 : protein binding///GO:0005635 : nuclear envelope///GO:0005737 : cytoplasm///GO:0009536 : plastid///GO:0042309 : homoiothermy///GO:0050825 : ice binding///GO:0050826 : response to freezing///
LOC_Os07g34320	nodulin, putative, expressed	0	-1.51906	-3.06304	-0.215167	0	-3.44246	-4.77553	-0.306802	GO:0003674 : molecular_function///GO:0016020 : membrane///GO:0016023 : cytoplasmic membrane-bounded vesicle///
LOC_Os08g16260	cytochrome P450 protein, putative, expressed	0	-1.51472	-2.64063	-1.95579	0	-2.73335	-3.8805	-0.787119	GO:0003674 : molecular_function///GO:0003824 : catalytic activity///GO:0004497 : monooxygenase activity///GO:0005488 : binding///GO:0005506 : iron ion binding///GO:0005623 : cell///GO:0008152 : metabolic process///GO:0009055 : electron carrier activity///GO:0016023 : cytoplasmic membrane-bounded vesicle///GO:0016491 : oxidoreductase activity///GO:0016705 : oxidoreductase activity, acting on paire…
LOC_Os11g13750	expressed protein	0	-1.51346	-3.49001	-6.09485	0	-3.39494	-4.36414	-6.32821	GO:0005773 : vacuole///GO:0008150 : biological_process///GO:0016020 : membrane///GO:0016023 : cytoplasmic membrane-bounded vesicle///
LOC_Os07g05110	PLA IIIA/PLP7, putative, expressed	0	-1.51223	-2.32824	-3.13144	0	-2.92417	-1.38831	-2.89294	GO:0005575 : cellular_component///GO:0006629 : lipid metabolic process///GO:0008152 : metabolic process///GO:0016042 : lipid catabolic process///GO:0016787 : hydrolase activity///
LOC_Os01g03310	BBTI1 - Bowman-Birk type bran trypsin inhibitor precursor, expressed	0	-1.50683	-1.56663	-2.83688	0	-0.522038	-0.771195	-3.06955	GO:0004867 : serine-type endopeptidase inhibitor activity///GO:0005576 : extracellular region///GO:0010466 : negative regulation of peptidase activity///GO:0016023 : cytoplasmic membrane-bounded vesicle///GO:0030414 : peptidase inhibitor activity///
LOC_Os11g24510	OsSCP56 - Putative Serine Carboxypeptidase homologue, expressed	0	-1.50112	-2.59604	-1.58373	0	-1.44733	-2.1939	-0.896322	GO:0004180 : carboxypeptidase activity///GO:0004185 : serine-type carboxypeptidase activity///GO:0005623 : cell///GO:0006508 : proteolysis///GO:0016023 : cytoplasmic membrane-bounded vesicle///GO:0016740 : transferase activity///GO:0016787 : hydrolase activity///GO:0019538 : protein metabolic process///GO:0019748 : secondary metabolic process///
LOC_Os03g18200	heat shock protein DnaJ, putative, expressed	0	-1.5005	-2.20679	-2.73364	0	-1.4048	-2.06577	-2.32672	GO:0003824 : catalytic activity///GO:0005575 : cellular_component///GO:0005783 : endoplasmic reticulum///GO:0005788 : endoplasmic reticulum lumen///GO:0006457 : protein folding///GO:0006950 : response to stress///GO:0007275 : multicellular organismal development///GO:0008152 : metabolic process///GO:0009408 : response to heat///GO:0009506 : plasmodesma///GO:0009536 : plastid///GO:0009628 : respon…
LOC_Os08g30080	1-aminocyclopropane-1-carboxylate oxidase homolog 4, putative, expressed/DIBOA-β-D-glucoside + 2-oxoglutarate + oxygen → TRIBOA-β-D-glucoside + succinate + CO2	0	-1.50016	-3.06835	-3.94844	0	-2.26977	-3.68538	-4.08482	GO:0008150 : biological_process///GO:0008152 : metabolic process///GO:0016491 : oxidoreductase activity///GO:0016706 : oxidoreductase activity, acting on paired donors, with incorporation or reduction of molecular oxygen, 2-oxoglutarate as one donor, and incorporation of one atom each of oxygen into both donors///GO:0055114 : oxidation-reduction process///
LOC_Os01g41710	chlorophyll A-B binding protein, putative, expressed	0	-1.49449	-3.01125	-6.46711	0	-1.18519	-2.57123	-5.72013	GO:0000287 : magnesium ion binding///GO:0005488 : binding///GO:0005622 : intracellular///GO:0005739 : mitochondrion///GO:0006091 : generation of precursor metabolites and energy///GO:0009507 : chloroplast///GO:0009522 : photosystem I///GO:0009523 : photosystem II///GO:0009535 : chloroplast thylakoid membrane///GO:0009536 : plastid///GO:0009579 : thylakoid///GO:0009637 : response to blue light///G…
LOC_Os03g10880	BTBN5 - Bric-a-Brac, Tramtrack, Broad Complex BTB domain with non-phototropic hypocotyl 3 NPH3 and coiled-coil domains, expressed	0	-1.49304	-3.43336	-3.48658	0	-2.27722	-3.58252	-4.06485	GO:0004185 : serine-type carboxypeptidase activity///GO:0004871 : signal transducer activity///GO:0005249 : voltage-gated potassium channel activity///GO:0005515 : protein binding///GO:0006508 : proteolysis///GO:0006813 : potassium ion transport///GO:0007165 : signal transduction///GO:0009416 : response to light stimulus///GO:0009628 : response to abiotic stimulus///GO:0016021 : integral componen…
LOC_Os04g48290	MATE efflux family protein, putative, expressed	0	-1.49203	-4.1794	-4.77504	0	-2.12365	-3.47108	-5.65489	GO:0005215 : transporter activity///GO:0006810 : transport///GO:0006855 : drug transmembrane transport///GO:0009987 : cellular process///GO:0015238 : drug transmembrane transporter activity///GO:0015297 : antiporter activity///GO:0016020 : membrane///GO:0055085 : transmembrane transport///
LOC_Os02g09850	expressed protein	0	-1.48654	-1.48458	-2.53955	0	-1.04887	-0.851785	-0.73487
LOC_Os08g30210	1-aminocyclopropane-1-carboxylate oxidase homolog 1, putative, expressed/DIBOA-β-D-glucoside + 2-oxoglutarate + oxygen → TRIBOA-β-D-glucoside + succinate + CO2	0	-1.4864	-3.33477	-3.07722	0	-1.22014	-2.99142	-2.84258	GO:0005575 : cellular_component///GO:0008150 : biological_process///GO:0008152 : metabolic process///
LOC_Os01g13320	pectinesterase, putative, expressed	0	-1.48453	-2.3738	-1.60536	0	-1.24448	-2.23843	-1.51002	GO:0004857 : enzyme inhibitor activity///GO:0005618 : cell wall///GO:0008150 : biological_process///GO:0008152 : metabolic process///GO:0016787 : hydrolase activity///GO:0030234 : enzyme regulator activity///GO:0030599 : pectinesterase activity///GO:0042545 : cell wall modification///GO:0043086 : negative regulation of catalytic activity///GO:0045330 : aspartyl esterase activity///
LOC_Os03g25850	expressed protein	0	-1.48233	-3.30224	-3.31447	0	-0.663221	-2.97409	-3.10215	GO:0003674 : molecular_function///GO:0005575 : cellular_component///GO:0008150 : biological_process///GO:0010264 : myo-inositol hexakisphosphate biosynthetic process///
LOC_Os07g37156	expressed protein	0	-1.47972	-2.0828	-2.93108	0	-2.24491	-2.62407	-2.1379	GO:0003674 : molecular_function///GO:0005886 : plasma membrane///GO:0008150 : biological_process///GO:0016020 : membrane///GO:0016023 : cytoplasmic membrane-bounded vesicle///GO:0031225 : anchored component of membrane///GO:0046658 : anchored component of plasma membrane///
LOC_Os06g22060	pyrophosphate--fructose 6-phosphate 1-phosphotransferase subunit alpha, putative, expressed/β-D-fructofuranose 6-phosphate + diphosphate → β-D-fructose 1,6-bisphosphate + phosphate + H+	0	-1.47895	-2.27629	-3.703	0	-1.37203	-2.43266	-2.97395	GO:0000166 : nucleotide binding///GO:0003872 : 6-phosphofructokinase activity///GO:0005524 : ATP binding///GO:0005575 : cellular_component///GO:0005829 : cytosol///GO:0005945 : 6-phosphofructokinase complex///GO:0005975 : carbohydrate metabolic process///GO:0006002 : fructose 6-phosphate metabolic process///GO:0006091 : generation of precursor metabolites and energy///GO:0006096 : glycolytic proc…
LOC_Os02g07190	expressed protein	0	-1.47386	-2.29547	-2.79789	0	-1.68524	-1.91312	-2.05401	GO:0000166 : nucleotide binding///GO:0005488 : binding///GO:0005575 : cellular_component///
LOC_Os07g01030	glycosyl transferase, group 1 domain containing protein, expressed	0	-1.47246	-2.57844	-3.9431	0	-1.68898	-2.66844	-3.46361	GO:0006629 : lipid metabolic process///GO:0006950 : response to stress///GO:0007154 : cell communication///GO:0008152 : metabolic process///GO:0008194 : UDP-glycosyltransferase activity///GO:0009058 : biosynthetic process///GO:0009247 : glycolipid biosynthetic process///GO:0009507 : chloroplast///GO:0009536 : plastid///GO:0009941 : chloroplast envelope///GO:0009987 : cellular process///GO:0009991…
LOC_Os07g47830	pectinesterase, putative, expressed	0	-1.46689	-2.6485	-3.48135	0	-1.66217	-2.79224	-1.30875	GO:0004857 : enzyme inhibitor activity///GO:0005576 : extracellular region///GO:0005618 : cell wall///GO:0005737 : cytoplasm///GO:0005886 : plasma membrane///GO:0008152 : metabolic process///GO:0009505 : plant-type cell wall///GO:0009607 : response to biotic stimulus///GO:0009624 : response to nematode///GO:0016787 : hydrolase activity///GO:0030599 : pectinesterase activity///GO:0042545 : cell wa…
LOC_Os05g04720	expressed protein	0	-1.46326	-3.21562	-5.94798	0	-2.71451	-6.7942	-7.45992	GO:0003824 : catalytic activity///GO:0008152 : metabolic process///GO:0009628 : response to abiotic stimulus///
LOC_Os03g01800	glycosyl hydrolases family 16, putative, expressed	0	-1.46126	-2.8678	-1.92277	0	-1.54183	-3.38923	-1.79809	GO:0004553 : hydrolase activity, hydrolyzing O-glycosyl compounds///GO:0005576 : extracellular region///GO:0005618 : cell wall///GO:0005623 : cell///GO:0005975 : carbohydrate metabolic process///GO:0006073 : cellular glucan metabolic process///GO:0008152 : metabolic process///GO:0009987 : cellular process///GO:0016023 : cytoplasmic membrane-bounded vesicle///GO:0016740 : transferase activity///GO…
LOC_Os01g04860	DUF647 domain containing protein, putative, expressed	0	-1.45211	-1.55572	-2.45374	0	-1.77565	-2.45893	-2.40684	GO:0003674 : molecular_function///GO:0005575 : cellular_component///GO:0008150 : biological_process///GO:0009536 : plastid///
LOC_Os02g26210	flowering promoting factor-like 1, putative, expressed	0	-1.44882	-2.7565	-4.58573	0	-0.289458	-1.59736	-3.99694	GO:0003674 : molecular_function///GO:0005575 : cellular_component///GO:0009719 : response to endogenous stimulus///GO:0009908 : flower development///
LOC_Os07g38790	beta-hexosaminidase precursor, putative, expressed	0	-1.44826	-2.22102	-3.85749	0	-1.61677	-1.85942	-3.54889	GO:0003824 : catalytic activity///GO:0004553 : hydrolase activity, hydrolyzing O-glycosyl compounds///GO:0004563 : beta-N-acetylhexosaminidase activity///GO:0005886 : plasma membrane///GO:0005975 : carbohydrate metabolic process///GO:0008152 : metabolic process///GO:0015929 : hexosaminidase activity///GO:0016023 : cytoplasmic membrane-bounded vesicle///GO:0016740 : transferase activity///GO:00167…
LOC_Os05g07140	zinc finger, C3HC4 type domain containing protein, expressed	0	-1.44406	-2.81548	-3.97945	0	-1.03195	-2.54017	-4.66237	GO:0005488 : binding///GO:0005515 : protein binding///GO:0008270 : zinc ion binding///GO:0046872 : metal ion binding///
LOC_Os07g49360	peroxidase precursor, putative, expressed/2 a phenolic donor + hydrogen peroxide → 2 a phenoxyl radical of a phenolic donor + 2 H2O	0	-1.44219	-2.29596	-3.2008	0	-1.63871	-2.06501	-2.39013	GO:0003824 : catalytic activity///GO:0004601 : peroxidase activity///GO:0005488 : binding///GO:0005506 : iron ion binding///GO:0005509 : calcium ion binding///GO:0005515 : protein binding///GO:0005829 : cytosol///GO:0006950 : response to stress///GO:0006979 : response to oxidative stress///GO:0008152 : metabolic process///GO:0009055 : electron carrier activity///GO:0009607 : response to biotic st…
LOC_Os08g06550	acyl CoA binding protein, putative, expressed	0	-1.4322	-2.34848	-4.15691	0	-0.955331	-1.97776	-3.34873	GO:0000062 : fatty-acyl-CoA binding///GO:0005488 : binding///GO:0005829 : cytosol///GO:0005886 : plasma membrane///GO:0006810 : transport///GO:0006869 : lipid transport///GO:0006950 : response to stress///GO:0008289 : lipid binding///GO:0009409 : response to cold///GO:0009628 : response to abiotic stimulus///GO:0031210 : phosphatidylcholine binding///GO:0050826 : response to freezing///
LOC_Os01g22560	glycerol-3-phosphate acyltransferase 1, putative, expressed/an acyl-CoA + sn-glycerol 3-phosphate → a 1-acyl-sn-glycerol 3-phosphate + coenzyme A	0	-1.43165	-2.72179	-7.05453	0	-3.34224	-4.25728	-7.24889	GO:0005739 : mitochondrion///GO:0008152 : metabolic process///GO:0016740 : transferase activity///GO:0016746 : transferase activity, transferring acyl groups///
LOC_Os03g43470	pentatricopeptide, putative, expressed	0	-1.42543	-1.87974	-3.84789	0	-2.86541	-3.39926	-3.68762	GO:0009536 : plastid///
LOC_Os01g74140	WRKY17, expressed	0	-1.41993	-2.76235	-4.46545	0	-1.70259	-3.04099	-1.18083	GO:0003677 : DNA binding///GO:0003700 : sequence-specific DNA binding transcription factor activity///GO:0005634 : nucleus///GO:0006139 : nucleobase-containing compound metabolic process///GO:0006355 : regulation of transcription, DNA-templated///GO:0009058 : biosynthetic process///GO:0043565 : sequence-specific DNA binding///
LOC_Os01g61920	Core histone H2A/H2B/H3/H4 domain containing protein, putative, expressed	0	-1.41796	-2.00296	-3.03556	0	0.231042	-1.14688	-2.59307
LOC_Os12g04500	response regulator receiver domain containing protein, expressed/CK	0	-1.41733	-2.03713	-3.86915	0	-0.937239	-1.3924	-3.38957	GO:0004871 : signal transducer activity///GO:0005515 : protein binding///GO:0005634 : nucleus///GO:0006139 : nucleobase-containing compound metabolic process///GO:0007165 : signal transduction///GO:0008150 : biological_process///GO:0009058 : biosynthetic process///GO:0009719 : response to endogenous stimulus///
LOC_Os01g12270	expressed protein	0	-1.41376	-1.99855	-2.31606	0	-2.63257	-2.45004	-4.29781
LOC_Os11g05340	transposon protein, putative, unclassified, expressed	0	-1.40933	-1.64831	-2.30187	0	-0.832829	-1.20275	-2.71545
LOC_Os01g56370	wax synthase, putative, expressed	0	-1.40696	-1.37245	-2.27616	0	-2.3303	-1.88698	-1.88711	GO:0003674 : molecular_function///GO:0004144 : diacylglycerol O-acyltransferase activity///GO:0005575 : cellular_component///GO:0008150 : biological_process///GO:0045017 : glycerolipid biosynthetic process///
LOC_Os07g49370	glycosyltransferase family 43 protein, putative, expressed	0	-1.40587	-1.74233	-2.96875	0	-1.60461	-2.27675	-1.44583	GO:0000139 : Golgi membrane///GO:0005794 : Golgi apparatus///GO:0005975 : carbohydrate metabolic process///GO:0008152 : metabolic process///GO:0009058 : biosynthetic process///GO:0009987 : cellular process///GO:0015018 : galactosylgalactosylxylosylprotein 3-beta-glucuronosyltransferase activity///GO:0016020 : membrane///GO:0016021 : integral component of membrane///GO:0016740 : transferase activi…
LOC_Os02g47200	transposon protein, putative, unclassified, expressed	0	-1.40376	-2.62258	-3.19883	0	-0.778009	-2.27304	-2.98624	GO:0003677 : DNA binding///GO:0004879 : ligand-activated sequence-specific DNA binding RNA polymerase II transcription factor activity///GO:0005506 : iron ion binding///GO:0005634 : nucleus///GO:0005739 : mitochondrion///GO:0005740 : mitochondrial envelope///GO:0006355 : regulation of transcription, DNA-templated///GO:0007585 : respiratory gaseous exchange///GO:0009916 : alternative oxidase activ…
LOC_Os11g35710	cycloartenol synthase, putative, expressed	0	-1.4031	-2.24014	-2.43134	0	-2.01064	-2.13832	-2.13099	GO:0003824 : catalytic activity///GO:0005739 : mitochondrion///GO:0005773 : vacuole///GO:0006629 : lipid metabolic process///GO:0007275 : multicellular organismal development///GO:0008152 : metabolic process///GO:0009058 : biosynthetic process///GO:0009987 : cellular process///GO:0016043 : cellular component organization///GO:0016866 : intramolecular transferase activity///
LOC_Os05g05600	ATA15 protein, putative, expressed	0	-1.40168	-2.09968	-3.0651	0	-0.997716	-2.28748	-2.87308	GO:0005488 : binding///GO:0010150 : leaf senescence///GO:0010228 : vegetative to reproductive phase transition of meristem///GO:0010264 : myo-inositol hexakisphosphate biosynthetic process///GO:0034599 : cellular response to oxidative stress///GO:0072593 : reactive oxygen species metabolic process///
LOC_Os07g48980	nicotianamine synthase, putative, expressed	0	-1.40064	-3.01564	-5.27891	0	-0.663873	-1.86558	-0.811737
LOC_Os03g11670	pentatricopeptide repeat domain containing protein, putative, expressed	0	-1.39488	-1.68438	-3.28975	0	-2.43344	-2.83176	-3.18584	GO:0009536 : plastid///GO:0009987 : cellular process///GO:0016043 : cellular component organization///
LOC_Os05g34320	beta-hexosaminidase precursor, putative, expressed	0	-1.39358	-2.10683	-2.11256	0	-1.61494	-2.47662	-2.63833	GO:0003824 : catalytic activity///GO:0004553 : hydrolase activity, hydrolyzing O-glycosyl compounds///GO:0004563 : beta-N-acetylhexosaminidase activity///GO:0005618 : cell wall///GO:0005886 : plasma membrane///GO:0005975 : carbohydrate metabolic process///GO:0008152 : metabolic process///GO:0009505 : plant-type cell wall///GO:0015929 : hexosaminidase activity///GO:0016023 : cytoplasmic membrane-b…
LOC_Os08g29200	BURP domain containing protein, expressed	0	-1.3879	-2.23082	-2.75798	0	-2.38665	-2.52639	-2.08889	GO:0005623 : cell///GO:0008150 : biological_process///GO:0008152 : metabolic process///GO:0016787 : hydrolase activity///
LOC_Os01g17402	cyclin, putative, expressed	0	-1.38584	-2.01913	-3.32628	0	-1.4348	-2.68703	-5.13571	GO:0000079 : regulation of cyclin-dependent protein serine/threonine kinase activity///GO:0005634 : nucleus///GO:0005737 : cytoplasm///GO:0006950 : response to stress///GO:0007049 : cell cycle///GO:0008152 : metabolic process///GO:0009628 : response to abiotic stimulus///GO:0009987 : cellular process///GO:0019901 : protein kinase binding///GO:0030234 : enzyme regulator activity///GO:0051301 : cel…
LOC_Os07g46420	expressed protein	0	-1.3744	-2.28356	-2.90044	0	-0.69123	-1.86026	-2.58513	GO:0003674 : molecular_function///GO:0008150 : biological_process///
LOC_Os07g37240	chlorophyll A-B binding protein, putative, expressed	0	-1.36986	-1.73044	-4.05301	0	-1.77578	-2.46989	-3.84617	GO:0005488 : binding///GO:0005515 : protein binding///GO:0005622 : intracellular///GO:0009507 : chloroplast///GO:0009535 : chloroplast thylakoid membrane///GO:0009536 : plastid///GO:0009579 : thylakoid///GO:0009628 : response to abiotic stimulus///GO:0009637 : response to blue light///GO:0009765 : photosynthesis, light harvesting///GO:0009941 : chloroplast envelope///GO:0010114 : response to red …
LOC_Os08g23410	rubredoxin family protein, putative, expressed	0	-1.36925	-1.89928	-2.94396	0	-2.04054	-2.55453	-3.15045	GO:0003674 : molecular_function///GO:0005488 : binding///GO:0005506 : iron ion binding///GO:0009055 : electron carrier activity///GO:0009507 : chloroplast///GO:0009535 : chloroplast thylakoid membrane///GO:0009536 : plastid///GO:0009579 : thylakoid///GO:0009773 : photosynthetic electron transport in photosystem I///GO:0009965 : leaf morphogenesis///GO:0016020 : membrane///GO:0030154 : cell differ…
LOC_Os03g57149	mTERF domain containing protein, expressed	0	-1.36544	-1.62228	-11.656	0	-0.596497	-0.362836	-1.04477
LOC_Os02g49550	zinc finger, C3HC4 type domain containing protein, expressed	0	-1.36234	-1.94784	-2.46204	0	-1.46391	-1.93973	-2.43617	GO:0005488 : binding///GO:0005515 : protein binding///GO:0005575 : cellular_component///GO:0008150 : biological_process///GO:0008270 : zinc ion binding///GO:0046872 : metal ion binding///
LOC_Os09g27320	ZOS9-13 - C2H2 zinc finger protein, expressed	0	-1.36134	-3.44793	-2.32932	0	-2.736	-3.11734	-1.90964	GO:0003676 : nucleic acid binding///GO:0003700 : sequence-specific DNA binding transcription factor activity///GO:0005488 : binding///GO:0005622 : intracellular///GO:0006139 : nucleobase-containing compound metabolic process///GO:0007275 : multicellular organismal development///GO:0008270 : zinc ion binding///GO:0009058 : biosynthetic process///GO:0030154 : cell differentiation///GO:0042309 : hom…
LOC_Os01g18400	CHIT10 - Chitinase family protein precursor, expressed/chitin degradation	0	-1.35882	-4.63715	-4.00819	0	-1.20227	-3.01268	-2.54816	GO:0000272 : polysaccharide catabolic process///GO:0004568 : chitinase activity///GO:0005618 : cell wall///GO:0005623 : cell///GO:0005975 : carbohydrate metabolic process///GO:0006032 : chitin catabolic process///GO:0006950 : response to stress///GO:0008152 : metabolic process///GO:0009607 : response to biotic stimulus///GO:0016787 : hydrolase activity///GO:0016798 : hydrolase activity, acting on…
LOC_Os08g20410	expressed protein	0	-1.35551	-3.89077	-4.06189	0	-0.786586	-2.69589	-3.48296	GO:0005739 : mitochondrion///
LOC_Os09g32620	dehydrogenase, putative, expressed/2 a quinone + NADPH + H+ → 2 a semiquinone + NADP+	0	-1.3534	-2.14035	-3.33158	0	-0.82025	-1.44677	-3.68782	GO:0003824 : catalytic activity///GO:0005488 : binding///GO:0005773 : vacuole///GO:0005886 : plasma membrane///GO:0008152 : metabolic process///GO:0009536 : plastid///GO:0009579 : thylakoid///GO:0016020 : membrane///
LOC_Os04g53200	exonuclease, putative, expressed	0	-1.3528	-2.26849	-1.41236	0	-1.95203	-2.32493	-1.53713	GO:0003676 : nucleic acid binding///GO:0004518 : nuclease activity///GO:0004527 : exonuclease activity///GO:0005622 : intracellular///GO:0005739 : mitochondrion///GO:0006259 : DNA metabolic process///GO:0008152 : metabolic process///GO:0009056 : catabolic process///GO:0009536 : plastid///
LOC_Os09g27890	lysM domain-containing GPI-anchored protein precursor, putative, expressed	0	-1.34964	-2.27485	-2.34979	0	-1.59766	-2.37211	-1.8269	GO:0003674 : molecular_function///GO:0005886 : plasma membrane///GO:0009056 : catabolic process///GO:0016020 : membrane///GO:0016998 : cell wall macromolecule catabolic process///GO:0046658 : anchored component of plasma membrane///
LOC_Os07g06740	CAMK_CAMK_like.31 - CAMK includes calcium/calmodulin depedent protein kinases, expressed	0	-1.34928	-2.16341	-1.61929	0	-1.51643	-2.023	-2.03791	GO:0000166 : nucleotide binding///GO:0004672 : protein kinase activity///GO:0004674 : protein serine/threonine kinase activity///GO:0004713 : protein tyrosine kinase activity///GO:0005509 : calcium ion binding///GO:0005515 : protein binding///GO:0005524 : ATP binding///GO:0005777 : peroxisome///GO:0006464 : cellular protein modification process///GO:0006468 : protein phosphorylation///GO:0009058 …
LOC_Os08g21590	phosphatidylinositol 3-kinase, root isoform, putative, expressed/a 1-phosphatidyl-1D-myo-inositol + ATP → a 1-phosphatidyl-1D-myo-inositol 3-phosphate + ADP + H+	0	-1.34925	-1.76153	-2.07279	0	-1.82141	-2.11165	-1.70978	GO:0000166 : nucleotide binding///GO:0005488 : binding///GO:0005515 : protein binding///GO:0005524 : ATP binding///GO:0005829 : cytosol///GO:0005942 : phosphatidylinositol 3-kinase complex///GO:0006464 : cellular protein modification process///GO:0006629 : lipid metabolic process///GO:0006810 : transport///GO:0006897 : endocytosis///GO:0006950 : response to stress///GO:0007275 : multicellular org…
LOC_Os01g05080	thylakoid lumenal protein, putative, expressed	0	-1.34819	-1.56427	-4.88611	0	-1.60769	-2.56739	-4.42434	GO:0003674 : molecular_function///GO:0005515 : protein binding///GO:0006098 : pentose-phosphate shunt///GO:0006636 : unsaturated fatty acid biosynthetic process///GO:0009409 : response to cold///GO:0009507 : chloroplast///GO:0009534 : chloroplast thylakoid///GO:0009535 : chloroplast thylakoid membrane///GO:0009536 : plastid///GO:0009543 : chloroplast thylakoid lumen///GO:0009579 : thylakoid///GO:…
LOC_Os08g39990	expressed protein	0	-1.3442	-1.71813	-2.57371	0	3.83825	3.73361	3.53007	GO:0003674 : molecular_function///GO:0008150 : biological_process///
LOC_Os03g39830	expressed protein	0	-1.34275	-2.35643	-2.94853	0	-0.846649	-1.8267	-2.60006	GO:0003674 : molecular_function///GO:0008150 : biological_process///GO:0009507 : chloroplast///GO:0009536 : plastid///
LOC_Os03g45619	cytochrome P450, putative, expressed	0	-1.34269	-2.30696	-4.23559	0	-2.89681	-3.52349	-3.92695	GO:0003674 : molecular_function///GO:0003824 : catalytic activity///GO:0004497 : monooxygenase activity///GO:0005488 : binding///GO:0005506 : iron ion binding///GO:0008152 : metabolic process///GO:0009055 : electron carrier activity///GO:0016023 : cytoplasmic membrane-bounded vesicle///GO:0016491 : oxidoreductase activity///GO:0016705 : oxidoreductase activity, acting on paired donors, with incor…
LOC_Os10g01080	SOR/SNZ family protein, putative, expressed	0	-1.34181	-1.97723	-2.96979	0	-0.431618	-1.59872	-2.80364	GO:0003824 : catalytic activity///GO:0005515 : protein binding///GO:0005623 : cell///GO:0005829 : cytosol///GO:0005886 : plasma membrane///GO:0006520 : cellular amino acid metabolic process///GO:0006950 : response to stress///GO:0006979 : response to oxidative stress///GO:0006982 : response to lipid hydroperoxide///GO:0008152 : metabolic process///GO:0008615 : pyridoxine biosynthetic process///GO…
LOC_Os10g09990	cytokinin-O-glucosyltransferase 3, putative, expressed	0	-1.34156	-2.52163	-2.8037	0	-1.38088	-2.42262	-3.15847	GO:0006629 : lipid metabolic process///GO:0008152 : metabolic process///GO:0016740 : transferase activity///GO:0016757 : transferase activity, transferring glycosyl groups///GO:0016758 : transferase activity, transferring hexosyl groups///
LOC_Os06g40750	expressed protein	0	-1.34074	-1.60864	-3.04124	0	-1.38747	-2.11857	-2.46476
LOC_Os11g01439	chloroplast unusual positioning protein, putative, expressed	0	-1.33794	-2.21162	-3.28393	0	-1.24084	-2.44326	-3.13675	GO:0009536 : plastid///GO:0009987 : cellular process///GO:0016020 : membrane///GO:0016043 : cellular component organization///
LOC_Os01g25484	ferredoxin--nitrite reductase, putative, expressed/nitrite + 6 a reduced ferredoxin [iron-sulfur] cluster + 8 H+ → ammonium + 6 an oxidized ferredoxin [iron-sulfur] cluster + 2 H2O	0	-1.33692	-1.0314	-3.92467	0	-0.800138	-1.3526	-4.03884	GO:0003824 : catalytic activity///GO:0005506 : iron ion binding///GO:0005515 : protein binding///GO:0005576 : extracellular region///GO:0005739 : mitochondrion///GO:0006810 : transport///GO:0008150 : biological_process///GO:0008152 : metabolic process///GO:0009055 : electron carrier activity///GO:0009507 : chloroplast///GO:0009536 : plastid///GO:0009570 : chloroplast stroma///GO:0010167 : respons…
LOC_Os03g63540	lysine-rich arabinogalactan protein 19 precursor, putative, expressed	0	-1.32939	-2.08828	-1.80739	0	-2.4409	-3.13811	-1.18959	GO:0003677 : DNA binding///GO:0004879 : ligand-activated sequence-specific DNA binding RNA polymerase II transcription factor activity///GO:0005634 : nucleus///GO:0006355 : regulation of transcription, DNA-templated///GO:0016023 : cytoplasmic membrane-bounded vesicle///
LOC_Os07g05480	photosystem I reaction center subunit, chloroplast precursor, putative, expressed	0	-1.32679	-2.80619	-4.17355	0	-1.47695	-2.47735	-4.47802	GO:0003674 : molecular_function///GO:0009507 : chloroplast///GO:0009522 : photosystem I///GO:0009534 : chloroplast thylakoid///GO:0009535 : chloroplast thylakoid membrane///GO:0009536 : plastid///GO:0009579 : thylakoid///GO:0015979 : photosynthesis///GO:0016020 : membrane///GO:0016168 : chlorophyll binding///GO:0019344 : cysteine biosynthetic process///GO:0030003 : cellular cation homeostasis///G…
LOC_Os08g33820	chlorophyll A-B binding protein, putative, expressed	0	-1.32654	-1.9211	-5.49339	0	-1.82554	-2.56286	-4.83556	GO:0005488 : binding///GO:0005622 : intracellular///GO:0005739 : mitochondrion///GO:0009507 : chloroplast///GO:0009534 : chloroplast thylakoid///GO:0009535 : chloroplast thylakoid membrane///GO:0009536 : plastid///GO:0009579 : thylakoid///GO:0009628 : response to abiotic stimulus///GO:0009765 : photosynthesis, light harvesting///GO:0009941 : chloroplast envelope///GO:0010287 : plastoglobule///GO:…
LOC_Os01g68900	zinc finger, C3HC4 type family protein, expressed	0	-1.32631	-2.52735	-3.16738	0	-2.67329	-3.38546	-2.66765	GO:0005488 : binding///GO:0005515 : protein binding///GO:0008270 : zinc ion binding///GO:0046872 : metal ion binding///
LOC_Os08g16830	retrotransposon protein, putative, SINE subclass, expressed	0	-1.32492	-2.20913	-3.43854	0	-1.69138	-2.15497	-3.76759
LOC_Os04g39610	glycerophosphoryl diester phosphodiesterase family protein, putative, expressed	0	-1.32207	-2.24947	-2.424	0	-1.63084	-2.20531	-1.79547	GO:0005575 : cellular_component///GO:0005618 : cell wall///GO:0005886 : plasma membrane///GO:0005975 : carbohydrate metabolic process///GO:0006071 : glycerol metabolic process///GO:0006629 : lipid metabolic process///GO:0007275 : multicellular organismal development///GO:0008081 : phosphoric diester hydrolase activity///GO:0008152 : metabolic process///GO:0008889 : glycerophosphodiester phosphodi…
LOC_Os08g09760	OsFBX275 - F-box domain containing protein, expressed	0	-1.31484	-1.99174	-7.85907	0	-2.08061	-2.73976	-3.10531	GO:0003674 : molecular_function///GO:0005575 : cellular_component///GO:0008150 : biological_process///
LOC_Os04g44230	cytokinin dehydrogenase precursor, putative, expressed	0	-1.3145	-2.42479	-3.70662	0	-1.98974	-2.79198	-4.49346	GO:0003824 : catalytic activity///GO:0005576 : extracellular region///GO:0005615 : extracellular space///GO:0008152 : metabolic process///GO:0008762 : UDP-N-acetylmuramate dehydrogenase activity///GO:0009056 : catabolic process///GO:0009653 : anatomical structure morphogenesis///GO:0009690 : cytokinin metabolic process///GO:0009791 : post-embryonic development///GO:0009987 : cellular process///GO…
LOC_Os04g56060	protein kinase domain containing protein, expressed	0	-1.31116	-1.56475	-2.56068	0	-1.69743	-2.14549	-2.26978	GO:0000166 : nucleotide binding///GO:0004672 : protein kinase activity///GO:0004674 : protein serine/threonine kinase activity///GO:0004713 : protein tyrosine kinase activity///GO:0005524 : ATP binding///GO:0005739 : mitochondrion///GO:0006464 : cellular protein modification process///GO:0006468 : protein phosphorylation///GO:0008152 : metabolic process///GO:0009987 : cellular process///GO:001630…
LOC_Os03g61740	sex determination protein tasselseed-2, putative, expressed	0	-1.30064	-2.10085	-2.5926	0	-2.61911	-2.56368	-3.23962	GO:0003824 : catalytic activity///GO:0004022 : alcohol dehydrogenase
LOC_Os06g36920	cytochrome P450, putative, expressed	0	-1.29898	-2.44293	-3.04135	0	-1.2078	-2.41273	-1.36923
LOC_Os02g46460	peptide transporter PTR2, putative, expressed	0	-1.29847	-3.04337	-3.15158	0	-1.371	-2.51137	-3.58987	GO:0005215 : transporter activity///GO:0005886 : plasma membrane///GO:0006810 : transport///GO:0006857 : oligopeptide transport///GO:0008150 : biological_process///GO:0009987 : cellular process///GO:0010167 : response to nitrate///GO:0015112 : nitrate transmembrane transporter activity///GO:0015706 : nitrate transport///GO:0016020 : membrane///GO:0046686 : response to cadmium ion///
LOC_Os07g02140	flavin-containing monooxygenase family protein, putative, expressed	0	-1.29814	-3.11563	-4.41887	0	-2.28273	-3.18347	-4.79721	GO:0000166 : nucleotide binding///GO:0003824 : catalytic activity///GO:0004497 : monooxygenase activity///GO:0004499 : N,N-dimethylaniline monooxygenase activity///GO:0005488 : binding///GO:0005575 : cellular_component///GO:0008152 : metabolic process///GO:0009055 : electron carrier activity///GO:0016491 : oxidoreductase activity///GO:0031227 : intrinsic component of endoplasmic reticulum membran…
LOC_Os09g18020	senescence-induced receptor-like serine/threonine-protein kinase precursor, putative, expressed	0	-1.29707	0.28763	-4.84737	0	-1.89328	-1.88598	-4.18814	GO:0000166 : nucleotide binding///GO:0004672 : protein kinase activity///GO:0004674 : protein serine/threonine kinase activity///GO:0004713 : protein tyrosine kinase activity///GO:0004872 : receptor activity///GO:0005515 : protein binding///GO:0005524 : ATP binding///GO:0005623 : cell///GO:0006464 : cellular protein modification process///GO:0006468 : protein phosphorylation///GO:0006950 : respon…
LOC_Os04g41229	helix-loop-helix DNA-binding domain containing protein, expressed	0	-1.29561	-1.21978	-2.5902	0	-1.84991	-1.93667	-3.17932	GO:0003677 : DNA binding///GO:0003700 : sequence-specific DNA binding transcription factor activity///GO:0005634 : nucleus///GO:0005739 : mitochondrion///GO:0005829 : cytosol///GO:0006139 : nucleobase-containing compound metabolic process///GO:0009058 : biosynthetic process///GO:0046983 : protein dimerization activity///
LOC_Os01g37460	zinc finger family protein, putative, expressed	0	-1.29362	-2.48427	-3.13924	0	-1.20093	-1.53825	-3.88501	GO:0005488 : binding///GO:0005622 : intracellular///GO:0008150 : biological_process///GO:0008270 : zinc ion binding///
LOC_Os12g34524	peroxidase precursor, putative, expressed/2 a phenolic donor + hydrogen peroxide → 2 a phenoxyl radical of a phenolic donor + 2 H2O	0	-1.29309	-2.11949	-2.65279	0	-2.11542	-2.21622	-1.27924	GO:0003824 : catalytic activity///GO:0004601 : peroxidase activity///GO:0005488 : binding///GO:0005506 : iron ion binding///GO:0005509 : calcium ion binding///GO:0005623 : cell///GO:0006950 : response to stress///GO:0006979 : response to oxidative stress///GO:0008152 : metabolic process///GO:0009055 : electron carrier activity///GO:0016491 : oxidoreductase activity///GO:0020037 : heme binding///G…
LOC_Os12g38640	expressed protein	0	-1.29043	-2.18075	-3.58618	0	-1.12096	-2.08915	-3.55855	GO:0003674 : molecular_function///GO:0009507 : chloroplast///GO:0009535 : chloroplast thylakoid membrane///GO:0009536 : plastid///GO:0009579 : thylakoid///GO:0009628 : response to abiotic stimulus///GO:0016020 : membrane///GO:0080167 : response to karrikin///
LOC_Os10g01044	isoflavone reductase, putative, expressed	0	-1.28899	-1.83543	-5.28761	0	-1.52088	-2.1486	-4.95984	GO:0000166 : nucleotide binding///GO:0003824 : catalytic activity///GO:0005488 : binding///GO:0006808 : regulation of nitrogen utilization///GO:0008152 : metabolic process///GO:0009507 : chloroplast///GO:0009534 : chloroplast thylakoid///GO:0009535 : chloroplast thylakoid membrane///GO:0009536 : plastid///GO:0009579 : thylakoid///GO:0009941 : chloroplast envelope///GO:0010103 : stomatal complex m…
LOC_Os07g37420	versicolorin reductase, putative, expressed	0	-1.28639	-2.70784	-1.88625	0	-0.829997	-2.25842	-2.62831	GO:0003824 : catalytic activity///GO:0004022 : alcohol dehydrogenase
LOC_Os01g12260	vacuolar ATP synthase subunit E, putative, expressed	0	-1.28357	-2.07429	-3.33112	0	-0.746624	-1.54852	-2.84887	GO:0000003 : reproduction///GO:0000325 : plant-type vacuole///GO:0005215 : transporter activity///GO:0005739 : mitochondrion///GO:0005773 : vacuole///GO:0005774 : vacuolar membrane///GO:0005829 : cytosol///GO:0005840 : ribosome///GO:0005886 : plasma membrane///GO:0006139 : nucleobase-containing compound metabolic process///GO:0006810 : transport///GO:0006950 : response to stress///GO:0007030 : Go…
LOC_Os04g43070	ammonium transporter protein, putative, expressed	0	-1.27947	-2.46603	-1.65394	0	-0.987487	-2.60762	-2.23761	GO:0005215 : transporter activity///GO:0005575 : cellular_component///GO:0005634 : nucleus///GO:0005886 : plasma membrane///GO:0006810 : transport///GO:0008519 : ammonium transmembrane transporter activity///GO:0009628 : response to abiotic stimulus///GO:0009653 : anatomical structure morphogenesis///GO:0009719 : response to endogenous stimulus///GO:0009791 : post-embryonic development///GO:00099…
LOC_Os01g70520	Os1bglu5 - beta-glucosidase homologue, similar to G. max isohydroxyurate hydrolase, expressed	0	-1.27639	-1.85838	-3.65168	0	-1.14532	-1.92558	-3.02796	GO:0003824 : catalytic activity///GO:0004553 : hydrolase activity, hydrolyzing O-glycosyl compounds///GO:0005488 : binding///GO:0005975 : carbohydrate metabolic process///GO:0008152 : metabolic process///GO:0008422 : beta-glucosidase activity///GO:0016023 : cytoplasmic membrane-bounded vesicle///GO:0016787 : hydrolase activity///GO:0016798 : hydrolase activity, acting on glycosyl bonds///GO:00431…
LOC_Os01g48680	two pore calcium channel protein 1, putative, expressed	0	-1.27605	-2.05442	-3.12545	0	-1.23147	-1.99053	-2.76015	GO:0000325 : plant-type vacuole///GO:0005215 : transporter activity///GO:0005216 : ion channel activity///GO:0005244 : voltage-gated ion channel activity///GO:0005245 : voltage-gated calcium channel activity///GO:0005249 : voltage-gated potassium channel activity///GO:0005261 : cation channel activity///GO:0005262 : calcium channel activity///GO:0005328 : neurotransmitter:sodium symporter activit…
LOC_Os02g02310	auxin-induced protein 5NG4, putative, expressed	0	-1.26995	-1.76528	-2.7976	0	-2.09683	-2.59225	-3.0628	GO:0005739 : mitochondrion///GO:0005773 : vacuole///GO:0005886 : plasma membrane///GO:0008152 : metabolic process///GO:0009653 : anatomical structure morphogenesis///GO:0009987 : cellular process///GO:0016020 : membrane///GO:0016043 : cellular component organization///GO:0016049 : cell growth///
LOC_Os07g48500	stress responsive protein, putative, expressed	0	-1.26057	-2.22771	-0.869413	0	-0.748329	-2.44447	-1.06175	GO:0003674 : molecular_function///GO:0005575 : cellular_component///GO:0008150 : biological_process///
LOC_Os09g28600	expressed protein	0	-1.26022	-2.01613	-1.99644	0	-2.31159	-2.34293	-1.13403	GO:0010413 : glucuronoxylan metabolic process///GO:0016926 : protein desumoylation///GO:0042546 : cell wall biogenesis///GO:0044036 : cell wall macromolecule metabolic process///GO:0045492 : xylan biosynthetic process///
LOC_Os10g33460	alcohol oxidase, putative, expressed::Alcohol to aldehyde	0	-1.2592	-2.21808	-4.67981	0	-1.57377	-3.04726	-2.41054	GO:0003674 : molecular_function///GO:0003824 : catalytic activity///GO:0005623 : cell///GO:0005783 : endoplasmic reticulum///GO:0008152 : metabolic process///GO:0009055 : electron carrier activity///GO:0016491 : oxidoreductase activity///GO:0016614 : oxidoreductase activity, acting on CH-OH group of donors///GO:0046577 : long-chain-alcohol oxidase activity///GO:0050660 : flavin adenine dinucleoti…
LOC_Os03g56410	expressed protein	0	-1.25771	-2.13236	-1.95958	0	-0.832612	-1.65675	-2.02234	GO:0003674 : molecular_function///GO:0005575 : cellular_component///GO:0008150 : biological_process///
LOC_Os04g42720	TMS membrane protein/tumour differentially expressed protein, putative, expressed	0	-1.25602	-2.05403	-3.73674	0	-0.0333536	-1.24185	-2.48448
LOC_Os02g54190	pectinesterase, putative, expressed	0	-1.25131	-1.98074	-3.33255	0	-1.88398	-1.97722	-3.3977	GO:0004857 : enzyme inhibitor activity///GO:0005618 : cell wall///GO:0005739 : mitochondrion///GO:0008150 : biological_process///GO:0008152 : metabolic process///GO:0016491 : oxidoreductase activity///GO:0016787 : hydrolase activity///GO:0030234 : enzyme regulator activity///GO:0030599 : pectinesterase activity///GO:0042309 : homoiothermy///GO:0042545 : cell wall modification///GO:0043086 : negat…
LOC_Os12g08770	photosystem I reaction center subunit N, chloroplast precursor, putative, expressed	0	-1.25032	-1.87416	-3.85337	0	-1.65144	-2.55464	-3.78437	GO:0005515 : protein binding///GO:0005516 : calmodulin binding///GO:0006091 : generation of precursor metabolites and energy///GO:0006098 : pentose-phosphate shunt///GO:0009522 : photosystem I///GO:0009534 : chloroplast thylakoid///GO:0009535 : chloroplast thylakoid membrane///GO:0009536 : plastid///GO:0009543 : chloroplast thylakoid lumen///GO:0009579 : thylakoid///GO:0009773 : photosynthetic el…
LOC_Os03g03990	signal recognition particle 43 kDa protein, chloroplast precursor, putative, expressed	0	-1.24678	-1.95869	-2.92079	0	-1.93546	-1.71359	-2.35878	GO:0000785 : chromatin///GO:0003682 : chromatin binding///GO:0005515 : protein binding///GO:0005634 : nucleus///GO:0005737 : cytoplasm///GO:0005786 : signal recognition particle, endoplasmic reticulum targeting///GO:0006333 : chromatin assembly or disassembly///GO:0006810 : transport///GO:0009507 : chloroplast///GO:0009535 : chloroplast thylakoid membrane///GO:0009536 : plastid///GO:0009579 : thy…
LOC_Os10g31910	pectate lyase precursor, putative, expressed	0	-1.24598	-2.02839	-2.3863	0	-1.89114	-2.13993	-2.5051	GO:0003824 : catalytic activity///GO:0008150 : biological_process///GO:0008152 : metabolic process///GO:0009814 : defense response, incompatible interaction///GO:0016020 : membrane///GO:0016023 : cytoplasmic membrane-bounded vesicle///GO:0016829 : lyase activity///GO:0042547 : cell wall modification involved in multidimensional cell growth///GO:0051260 : protein homooligomerization///
LOC_Os08g37040	gibberellin receptor GID1L2, putative, expressed	0	-1.24516	-3.25583	-3.09391	0	-1.38561	-2.8254	-2.33433	GO:0005575 : cellular_component///GO:0008152 : metabolic process///GO:0016023 : cytoplasmic membrane-bounded vesicle///GO:0016787 : hydrolase activity///
LOC_Os02g42650	expansin precursor, putative, expressed	0	-1.24345	-3.28279	-2.55627	0	-1.93446	-3.82194	-3.15096	GO:0005575 : cellular_component///GO:0005576 : extracellular region///GO:0005618 : cell wall///GO:0006949 : syncytium formation///GO:0008150 : biological_process///GO:0009653 : anatomical structure morphogenesis///GO:0009664 : plant-type cell wall organization///GO:0009987 : cellular process///GO:0016020 : membrane///GO:0016023 : cytoplasmic membrane-bounded vesicle///GO:0016043 : cellular compon…
LOC_Os09g28630	gibberellin receptor, putative, expressed	0	-1.24018	-1.63971	-2.035	0	-0.961592	-1.63841	-2.32562	GO:0005737 : cytoplasm///GO:0005829 : cytosol///GO:0008152 : metabolic process///GO:0016787 : hydrolase activity///
LOC_Os04g56990	Myb-like DNA-binding domain containing protein, putative, expressed	0	-1.23772	-1.28847	-2.01193	0	-2.00518	-1.68156	-2.38561	GO:0003677 : DNA binding///GO:0003682 : chromatin binding///GO:0003700 : sequence-specific DNA binding transcription factor activity///GO:0005634 : nucleus///GO:0006139 : nucleobase-containing compound metabolic process///GO:0006355 : regulation of transcription, DNA-templated///GO:0009058 : biosynthetic process///
LOC_Os03g12530	cation efflux family protein, putative, expressed	0	-1.23668	-2.34486	-3.10928	0	-1.29321	-2.06465	-2.8405	GO:0005215 : transporter activity///GO:0005773 : vacuole///GO:0005774 : vacuolar membrane///GO:0006810 : transport///GO:0006811 : ion transport///GO:0006812 : cation transport///GO:0008324 : cation transmembrane transporter activity///GO:0009987 : cellular process///GO:0015562 : efflux transmembrane transporter activity///GO:0016020 : membrane///GO:0016021 : integral component of membrane///GO:00…
LOC_Os07g08150	early light-induced protein, chloroplast precursor, putative, expressed	0	-1.2318	-3.56297	-3.2363	0	0.0956121	-2.40593	-2.43302	GO:0005488 : binding///GO:0006950 : response to stress///GO:0009536 : plastid///GO:0009628 : response to abiotic stimulus///
LOC_Os10g40720	expansin precursor, putative, expressed	0	-1.23027	-1.90955	-3.51313	0	-1.86096	-2.21097	-3.16286	GO:0005576 : extracellular region///GO:0005618 : cell wall///GO:0005623 : cell///GO:0009653 : anatomical structure morphogenesis///GO:0009987 : cellular process///GO:0016020 : membrane///GO:0016023 : cytoplasmic membrane-bounded vesicle///GO:0016043 : cellular component organization///GO:0016049 : cell growth///GO:0019953 : sexual reproduction///
LOC_Os04g55690	CCB4, putative, expressed	0	-1.22459	-1.93041	-2.64634	0	-1.71107	-2.28685	-2.52344	GO:0003674 : molecular_function///GO:0009507 : chloroplast///GO:0009536 : plastid///GO:0009987 : cellular process///GO:0010190 : cytochrome b6f complex assembly///GO:0010207 : photosystem II assembly///GO:0016043 : cellular component organization///
LOC_Os05g36990	ATOFP18/OFP18, putative, expressed	0	-1.223	-2.0987	-3.5843	0	-0.225792	-1.25681	-2.72731	GO:0003677 : DNA binding///GO:0004879 : ligand-activated sequence-specific DNA binding RNA polymerase II transcription factor activity///GO:0005634 : nucleus///GO:0005739 : mitochondrion///GO:0006355 : regulation of transcription, DNA-templated///GO:0008150 : biological_process///
LOC_Os03g22370	ultraviolet-B-repressible protein, putative, expressed	0	-1.22139	-1.69649	-4.23445	0	-1.66108	-2.18631	-3.84519	GO:0003735 : structural constituent of ribosome///GO:0005622 : intracellular///GO:0005840 : ribosome///GO:0006412 : translation///GO:0009523 : photosystem II///GO:0009536 : plastid///GO:0015979 : photosynthesis///GO:0016020 : membrane///GO:0042309 : homoiothermy///GO:0050825 : ice binding///GO:0050826 : response to freezing///
LOC_Os11g10990	heat shock protein DnaJ, putative, expressed	0	-1.22013	-2.07802	-3.90482	0	-0.77	-2.13248	-2.79795	GO:0005515 : protein binding///GO:0006457 : protein folding///GO:0006950 : response to stress///GO:0009507 : chloroplast///GO:0009536 : plastid///GO:0009987 : cellular process///GO:0019538 : protein metabolic process///GO:0031072 : heat shock protein binding///
LOC_Os08g06110	MYB family transcription factor, putative, expressed	0	-1.2102	-2.33978	-3.36945	0	-1.03818	-2.21426	-3.25683	GO:0000003 : reproduction///GO:0003677 : DNA binding///GO:0003682 : chromatin binding///GO:0003700 : sequence-specific DNA binding transcription factor activity///GO:0005515 : protein binding///GO:0005634 : nucleus///GO:0006139 : nucleobase-containing compound metabolic process///GO:0006950 : response to stress///GO:0008150 : biological_process///GO:0009058 : biosynthetic process///GO:0009628 : r…
LOC_Os01g60870	expressed protein	0	-1.21012	-2.99858	-2.89101	0	-2.63144	-2.0185	-1.67251
LOC_Os02g40260	uncharacterized protein At4g06744 precursor, putative, expressed	0	-1.2091	-0.413166	-1.41988	0	-1.98198	-2.05682	-1.81479
LOC_Os08g01190	ATOFP18/OFP18, putative, expressed	0	-1.2081	-3.70894	-4.50114	0	-1.68141	-2.74263	-3.40699	GO:0008150 : biological_process///GO:0042309 : homoiothermy///GO:0050825 : ice binding///GO:0050826 : response to freezing///
LOC_Os02g15120	RING-H2 finger protein, putative, expressed	0	-1.20794	-1.19782	-2.8499	0	-1.30181	-0.377546	-0.781537
LOC_Os06g28480	polygalacturonase inhibitor 1 precursor, putative, expressed	0	-1.20528	-2.00761	-3.31657	0	-1.33558	-2.5492	-2.36902	GO:0005515 : protein binding///GO:0007165 : signal transduction///GO:0016023 : cytoplasmic membrane-bounded vesicle///
LOC_Os02g51080	FAD binding domain containing protein, expressed/geranylgeranyl diphosphate + 3 NADPH + 3 H+ → phytyl diphosphate + 3 NADP+	0	-1.20452	-1.74829	-3.50555	0	-1.12652	-1.78461	-2.72864	GO:0003824 : catalytic activity///GO:0004497 : monooxygenase activity///GO:0004499 : N,N-dimethylaniline monooxygenase activity///GO:0005515 : protein binding///GO:0008152 : metabolic process///GO:0009058 : biosynthetic process///GO:0009507 : chloroplast///GO:0009534 : chloroplast thylakoid///GO:0009535 : chloroplast thylakoid membrane///GO:0009536 : plastid///GO:0009579 : thylakoid///GO:0009941 …
LOC_Os03g07400	expressed protein	0	-1.20226	-2.7982	-3.25152	0	-2.16454	-2.83186	-5.46365	GO:0003674 : molecular_function///GO:0008150 : biological_process///
LOC_Os02g30080	cytochrome P450, putative, expressed	0	-1.20157	-2.01525	-3.78328	0	-1.65654	-1.81776	-2.68336	GO:0003674 : molecular_function///GO:0003824 : catalytic activity///GO:0004497 : monooxygenase activity///GO:0005488 : binding///GO:0005506 : iron ion binding///GO:0005783 : endoplasmic reticulum///GO:0005886 : plasma membrane///GO:0008152 : metabolic process///GO:0009055 : electron carrier activity///GO:0009628 : response to abiotic stimulus///GO:0016491 : oxidoreductase activity///GO:0016705 : …
LOC_Os01g68140	expressed protein	0	-1.20022	-1.27347	-3.25271	0	-2.69634	-2.63564	-3.2175	GO:0003674 : molecular_function///GO:0005575 : cellular_component///GO:0008150 : biological_process///GO:0009536 : plastid///
LOC_Os05g44020	acetyltransferase, GNAT family, putative, expressed	0	-1.19518	-1.50042	-2.12219	0	-1.49802	-1.5752	-3.14331	GO:0006464 : cellular protein modification process///GO:0008080 : N-acetyltransferase activity///GO:0008152 : metabolic process///GO:0009058 : biosynthetic process///GO:0009965 : leaf morphogenesis///GO:0016740 : transferase activity///GO:0030154 : cell differentiation///
LOC_Os12g17530	expressed protein	0	-1.19418	-2.48856	-5.07471	0	-1.13973	-2.82015	-4.12592	GO:0003674 : molecular_function///GO:0005575 : cellular_component///GO:0008150 : biological_process///
LOC_Os01g49614	Protein kinase domain containing protein, expressed	0	-1.19324	-4.74088	-1.65854	0	-2.71283	-3.56304	-1.54056	GO:0000166 : nucleotide binding///GO:0004672 : protein kinase activity///GO:0004674 : protein serine/threonine kinase activity///GO:0004713 : protein tyrosine kinase activity///GO:0004872 : receptor activity///GO:0005524 : ATP binding///GO:0005623 : cell///GO:0005886 : plasma membrane///GO:0006464 : cellular protein modification process///GO:0006468 : protein phosphorylation///GO:0008152 : metabo…
LOC_Os04g56240	lipase, putative, expressed	0	-1.18638	-2.8695	-5.42377	0	-0.789028	-2.85559	-4.62119	GO:0004806 : triglyceride lipase activity///GO:0005215 : transporter activity///GO:0005488 : binding///GO:0006629 : lipid metabolic process///GO:0006810 : transport///GO:0016020 : membrane///GO:0016787 : hydrolase activity///
LOC_Os08g05620	cytochrome P450, putative, expressed	0	-1.1815	-1.7343	-3.06829	0	-1.10221	-1.61598	-2.3174	GO:0003674 : molecular_function///GO:0003824 : catalytic activity///GO:0004497 : monooxygenase activity///GO:0005488 : binding///GO:0005506 : iron ion binding///GO:0008152 : metabolic process///GO:0009055 : electron carrier activity///GO:0016023 : cytoplasmic membrane-bounded vesicle///GO:0016491 : oxidoreductase activity///GO:0016705 : oxidoreductase activity, acting on paired donors, with incor…
LOC_Os01g31690	oxygen-evolving enhancer protein 1, chloroplast precursor, putative, expressed	0	-1.1798	-1.45845	-3.4324	0	-1.36141	-1.94846	-3.55822	GO:0003723 : RNA binding///GO:0003824 : catalytic activity///GO:0005509 : calcium ion binding///GO:0005515 : protein binding///GO:0006091 : generation of precursor metabolites and energy///GO:0006464 : cellular protein modification process///GO:0008152 : metabolic process///GO:0008266 : poly
LOC_Os05g04740	helix-loop-helix DNA-binding domain containing protein, expressed	0	-1.17386	-2.15246	-2.26246	0	-1.23525	-2.42914	-1.97769	GO:0003677 : DNA binding///GO:0003700 : sequence-specific DNA binding transcription factor activity///GO:0005515 : protein binding///GO:0005634 : nucleus///GO:0006139 : nucleobase-containing compound metabolic process///GO:0007165 : signal transduction///GO:0009058 : biosynthetic process///GO:0009628 : response to abiotic stimulus///GO:0009719 : response to endogenous stimulus///GO:0009791 : post…
LOC_Os06g42164	expressed protein	0	-1.17257	-3.02308	-3.18849	0	-1.11883	-2.02532	-2.72203
LOC_Os04g02620	oxidoreductase, short chain dehydrogenase/reductase family, putative, expressed/ a very-long-chain oxoacyl-CoA + NADPH + H+ → a very-long-chain (3R)-3-hydroxyacyl-CoA + NADP+	0	-1.17078	-2.58194	-5.31922	0	-3.27585	-3.94569	-3.94534	GO:0003824 : catalytic activity///GO:0005488 : binding///GO:0005783 : endoplasmic reticulum///GO:0008152 : metabolic process///GO:0016491 : oxidoreductase activity///GO:0055114 : oxidation-reduction process///
LOC_Os12g16690	zinc finger, C3HC4 type domain containing protein, expressed	0	-1.17031	-1.61635	-2.13215	0	0.228772	-1.20643	-4.44608
LOC_Os10g30070	sodium/calcium exchanger protein, putative, expressed	0	-1.1668	-2.64684	-2.74561	0	-1.86774	-2.17191	-1.71896	GO:0005215 : transporter activity///GO:0005623 : cell///GO:0006810 : transport///GO:0009987 : cellular process///GO:0016020 : membrane///GO:0016021 : integral component of membrane///GO:0055085 : transmembrane transport///
LOC_Os11g20170	expressed protein	0	-1.16676	-3.61878	-2.17222	0	-1.18691	-1.64453	-2.33029
LOC_Os03g38640	expressed protein	0	-1.16658	-2.41409	-2.41503	0	-1.13784	-1.88931	-2.29926
LOC_Os07g43700	lactate/malate dehydrogenase, putative, expressed/(S)-malate + NAD+ ? oxaloacetate + NADH + H+	0	-1.16097	-2.44656	-4.86781	0	-1.15598	-2.34528	-3.65357	GO:0003824 : catalytic activity///GO:0005488 : binding///GO:0005576 : extracellular region///GO:0005739 : mitochondrion///GO:0005773 : vacuole///GO:0005975 : carbohydrate metabolic process///GO:0006096 : glycolytic process///GO:0006108 : malate metabolic process///GO:0006950 : response to stress///GO:0008152 : metabolic process///GO:0009536 : plastid///GO:0009628 : response to abiotic stimulus///…
LOC_Os02g36570	ABC1 family domain containing protein, putative, expressed	0	-1.15967	-2.10179	-2.9938	0	-1.26493	-2.27766	-2.93606	GO:0005215 : transporter activity///GO:0006810 : transport///GO:0009507 : chloroplast///GO:0009536 : plastid///GO:0009941 : chloroplast envelope///GO:0016772 : transferase activity, transferring phosphorus-containing groups///
LOC_Os12g05900	rhoGAP domain containing protein, expressed	0	-1.15808	-1.96361	-2.72755	0	-1.5504	-2.34597	-2.49019	GO:0005622 : intracellular///GO:0006139 : nucleobase-containing compound metabolic process///GO:0007165 : signal transduction///GO:0009056 : catabolic process///GO:0009536 : plastid///GO:0030234 : enzyme regulator activity///
LOC_Os07g04840	PsbP, putative, expressed	0	-1.15606	-1.71777	-3.41684	0	-1.34286	-2.01219	-3.44026	GO:0003723 : RNA binding///GO:0005515 : protein binding///GO:0005576 : extracellular region///GO:0006091 : generation of precursor metabolites and energy///GO:0006950 : response to stress///GO:0009536 : plastid///GO:0009579 : thylakoid///GO:0009607 : response to biotic stimulus///GO:0015979 : photosynthesis///GO:0016020 : membrane///
LOC_Os01g16750	flavin monooxygenase, putative, expressed/(indol-3-yl)pyruvate + NADPH + oxygen + H+ → (indol-3-yl)acetate + CO2 + NADP+ + H2O	0	-1.15561	-4.25484	-3.50129	0	-1.33638	-3.78117	-3.05348	GO:0000166 : nucleotide binding///GO:0003824 : catalytic activity///GO:0005488 : binding///GO:0008152 : metabolic process///GO:0009653 : anatomical structure morphogenesis///GO:0016020 : membrane///
LOC_Os03g22634	terpene synthase, putative, expressed	0	-1.15406	-2.46056	-4.47129	0	-2.70219	-3.09529	-4.8503	GO:0000287 : magnesium ion binding///GO:0003824 : catalytic activity///GO:0005575 : cellular_component///GO:0006629 : lipid metabolic process///GO:0008152 : metabolic process///GO:0009058 : biosynthetic process///GO:0009607 : response to biotic stimulus///GO:0009987 : cellular process///GO:0010333 : terpene synthase activity///GO:0016829 : lyase activity///GO:0046872 : metal ion binding///
LOC_Os02g10490	expressed protein	0	-1.15127	-1.90241	-3.79983	0	-1.11075	-2.15271	-3.53474	GO:0003674 : molecular_function///GO:0005575 : cellular_component///GO:0006275 : regulation of DNA replication///GO:0006342 : chromatin silencing///GO:0008150 : biological_process///GO:0010389 : regulation of G2/M transition of mitotic cell cycle///GO:0051567 : histone H3-K9 methylation///
LOC_Os06g10350	MYB family transcription factor, putative, expressed	0	-1.14877	-3.38919	-5.51979	0	-1.51302	-3.04983	-4.04219	GO:0003677 : DNA binding///GO:0003682 : chromatin binding///GO:0003700 : sequence-specific DNA binding transcription factor activity///GO:0005634 : nucleus///GO:0006139 : nucleobase-containing compound metabolic process///GO:0009058 : biosynthetic process///GO:0009719 : response to endogenous stimulus///GO:0009987 : cellular process///GO:0019748 : secondary metabolic process///GO:0042309 : homoio…
LOC_Os03g42259	hypervariable Bacillus group-specific protein, putative, expressed	0	-1.14447	-1.12518	-4.1287	0	-1.99912	-1.79744	-5.0267
LOC_Os04g31010	expressed protein	0	-1.14231	-1.20492	-2.55428	0	-1.11474	-1.45712	-2.50974	GO:0003674 : molecular_function///GO:0008150 : biological_process///GO:0009536 : plastid///GO:0010207 : photosystem II assembly///GO:0016020 : membrane///
LOC_Os12g02340	LTPL14 - Protease inhibitor/seed storage/LTP family protein precursor, expressed	0	-1.14173	-0.768838	-2.21825	0	-1.4997	-1.18023	-2.48052	GO:0005576 : extracellular region///GO:0005618 : cell wall///GO:0005886 : plasma membrane///GO:0006810 : transport///GO:0006950 : response to stress///GO:0008219 : cell death///GO:0008289 : lipid binding///GO:0009628 : response to abiotic stimulus///GO:0009719 : response to endogenous stimulus///GO:0009987 : cellular process///GO:0016023 : cytoplasmic membrane-bounded vesicle///GO:0016043 : cellu…
LOC_Os05g28320	myb-like DNA-binding domain containing protein, putative, expressed	0	-1.13816	-2.19239	-2.94155	0	-2.12869	-3.26777	-1.88428	GO:0003677 : DNA binding///GO:0003682 : chromatin binding///GO:0003700 : sequence-specific DNA binding transcription factor activity///GO:0005634 : nucleus///GO:0006139 : nucleobase-containing compound metabolic process///GO:0006950 : response to stress///GO:0008150 : biological_process///GO:0009058 : biosynthetic process///GO:0009628 : response to abiotic stimulus///GO:0009719 : response to endo…
LOC_Os10g07450	expressed protein	0	-1.13436	-2.25196	-5.02544	0	0.436963	-0.545568	-3.58714
LOC_Os02g38240	rhodanese family protein, putative, expressed	0	-1.12838	-1.96819	-3.52468	0	-1.33562	-2.13535	-3.63077	GO:0003674 : molecular_function///GO:0006364 : rRNA processing///GO:0006399 : tRNA metabolic process///GO:0008150 : biological_process///GO:0009507 : chloroplast///GO:0009536 : plastid///GO:0009658 : chloroplast organization///GO:0019288 : isopentenyl diphosphate biosynthetic process, methylerythritol 4-phosphate pathway///GO:0045036 : protein targeting to chloroplast///
LOC_Os07g38960	chlorophyll A-B binding protein, putative, expressed	0	-1.12494	-1.9409	-3.70248	0	-1.25884	-2.1476	-3.77311	GO:0005488 : binding///GO:0005622 : intracellular///GO:0006091 : generation of precursor metabolites and energy///GO:0009536 : plastid///GO:0009579 : thylakoid///GO:0009765 : photosynthesis, light harvesting///GO:0015979 : photosynthesis///GO:0016020 : membrane///
LOC_Os02g08150	CCT/B-box zinc finger protein, putative, expressed	0	-1.12333	-1.26253	-3.35924	0	-0.357622	-1.11923	-3.36639	GO:0003700 : sequence-specific DNA binding transcription factor activity///GO:0005488 : binding///GO:0005622 : intracellular///GO:0005739 : mitochondrion///GO:0006139 : nucleobase-containing compound metabolic process///GO:0008270 : zinc ion binding///GO:0009058 : biosynthetic process///GO:0046872 : metal ion binding///
LOC_Os05g43460	DUF567 domain containing protein, putative, expressed	0	-1.11877	-2.37728	-2.3435	0	-0.463409	-1.81953	-1.97779
LOC_Os08g14440	uridylyltransferase-related, putative, expressed	0	-1.10722	-1.57573	-3.60266	0	-0.601135	-1.78438	-3.02865	GO:0006950 : response to stress///GO:0009409 : response to cold///GO:0009507 : chloroplast///GO:0009535 : chloroplast thylakoid membrane///GO:0009536 : plastid///GO:0009570 : chloroplast stroma///GO:0009579 : thylakoid///GO:0009628 : response to abiotic stimulus///GO:0009941 : chloroplast envelope///GO:0010319 : stromule///GO:0016020 : membrane///
LOC_Os07g43370	amine oxidase family protein, putative, expressed	0	-1.10508	-0.515419	-2.83955	0	-1.85992	-1.6772	-2.65529	GO:0005739 : mitochondrion///GO:0008152 : metabolic process///GO:0009055 : electron carrier activity///GO:0009507 : chloroplast///GO:0009536 : plastid///GO:0009941 : chloroplast envelope///GO:0010103 : stomatal complex morphogenesis///GO:0016491 : oxidoreductase activity///GO:0016556 : mRNA modification///GO:0055114 : oxidation-reduction process///
LOC_Os07g33350	hsp20/alpha crystallin family protein, putative, expressed	0	-1.10445	0.472562	-3.39135	0	-1.47346	-0.733182	-3.81209	GO:0005575 : cellular_component///GO:0005737 : cytoplasm///GO:0006950 : response to stress///GO:0009408 : response to heat///GO:0009628 : response to abiotic stimulus///GO:0009644 : response to high light intensity///GO:0042542 : response to hydrogen peroxide///
LOC_Os02g01150	erythronate-4-phosphate dehydrogenase domain containing protein, expressed/hydroxypyruvate + NADH + H+ → D-glycerate + NAD+	0	-1.10364	-1.51561	-2.05524	0	-0.816392	-1.86693	-2.61502	GO:0003723 : RNA binding///GO:0003824 : catalytic activity///GO:0005488 : binding///GO:0005576 : extracellular region///GO:0005777 : peroxisome///GO:0006364 : rRNA processing///GO:0008152 : metabolic process///GO:0008266 : poly
LOC_Os01g49740	expressed protein	0	-1.1021	-1.71207	-2.72945	0	-1.31091	-1.71323	-2.53299	GO:0005515 : protein binding///GO:0005829 : cytosol///GO:0009628 : response to abiotic stimulus///GO:0009987 : cellular process///GO:0016043 : cellular component organization///
LOC_Os04g36070	OsRR1 type-A response regulator, expressed/CK	0	-1.09703	-1.39283	-3.1066	0	-1.15706	-2.44302	-2.29525	GO:0000156 : phosphorelay response regulator activity///GO:0000160 : phosphorelay signal transduction system///GO:0004871 : signal transducer activity///GO:0005515 : protein binding///GO:0005634 : nucleus///GO:0005737 : cytoplasm///GO:0006139 : nucleobase-containing compound metabolic process///GO:0006355 : regulation of transcription, DNA-templated///GO:0007165 : signal transduction///GO:0008150…
LOC_Os12g39370	expressed protein	0	-1.08175	-1.56364	-2.06072	0	-0.796832	-1.68629	-2.25464	GO:0003674 : molecular_function///GO:0008150 : biological_process///GO:0009536 : plastid///GO:0009579 : thylakoid///GO:0016020 : membrane///
LOC_Os06g04590	OsSAUR24 - Auxin-responsive SAUR gene family member, expressed	0	-1.07701	-2.56188	-3.68967	0	-2.96841	-3.51827	-3.12299	GO:0005515 : protein binding///GO:0005516 : calmodulin binding///GO:0005575 : cellular_component///GO:0005739 : mitochondrion///GO:0009719 : response to endogenous stimulus///GO:0009734 : auxin-activated signaling pathway///GO:0050896 : response to stimulus///
LOC_Os03g48270	CAMK_CAMK_like.21 - CAMK includes calcium/calmodulin depedent protein kinases, expressed	0	-1.07426	-1.552	-2.4452	0	-0.993499	-1.92689	-2.38613	GO:0000166 : nucleotide binding///GO:0004672 : protein kinase activity///GO:0004674 : protein serine/threonine kinase activity///GO:0004713 : protein tyrosine kinase activity///GO:0005509 : calcium ion binding///GO:0005515 : protein binding///GO:0005524 : ATP binding///GO:0005886 : plasma membrane///GO:0006464 : cellular protein modification process///GO:0006468 : protein phosphorylation///GO:000…
LOC_Os10g39930	cytochrome P450 97B2, putative, expressed/α-carotene + a reduced electron acceptor + oxygen → α-cryptoxanthin + an oxidized electron acceptor + H2O	0	-1.07418	-0.88365	-2.19042	0	-1.68964	-1.85317	-2.70019	GO:0003824 : catalytic activity///GO:0004497 : monooxygenase activity///GO:0005506 : iron ion binding///GO:0006629 : lipid metabolic process///GO:0006636 : unsaturated fatty acid biosynthetic process///GO:0008152 : metabolic process///GO:0009055 : electron carrier activity///GO:0009058 : biosynthetic process///GO:0009507 : chloroplast///GO:0009536 : plastid///GO:0009941 : chloroplast envelope///G…
LOC_Os04g43760	phenylalanine ammonia-lyase, putative, expressed/L-phenylalanine → trans-cinnamate + ammonium	0	-1.07198	-1.33511	-4.01953	0	-0.603634	-0.922067	-0.680029
LOC_Os02g52730	ferredoxin--nitrite reductase, putative, expressed/nitrite + 6 a reduced ferredoxin [iron-sulfur] cluster + 8 H+ → ammonium + 6 an oxidized ferredoxin [iron-sulfur] cluster + 2 H2O	0	-1.06979	-1.11849	-4.08827	0	-1.24739	-2.49617	-5.40212	GO:0003824 : catalytic activity///GO:0005515 : protein binding///GO:0005576 : extracellular region///GO:0005739 : mitochondrion///GO:0008150 : biological_process///GO:0008152 : metabolic process///GO:0009536 : plastid///GO:0016020 : membrane///
LOC_Os05g02200	cysteine-rich repeat secretory protein 55 precursor, putative, expressed	0	-1.06772	-2.59478	-1.113	0	-0.721641	-2.3559	-1.57417	GO:0003674 : molecular_function///GO:0005623 : cell///GO:0009628 : response to abiotic stimulus///GO:0016023 : cytoplasmic membrane-bounded vesicle///
LOC_Os08g43654	MATE efflux family protein, putative, expressed	0	-1.06334	-3.67793	-3.59419	0	-0.98083	-1.49303	-2.28729
LOC_Os09g35980	expressed protein	0	-1.06167	-1.38896	-2.06162	0	-0.843142	-1.67731	-2.24938	GO:0005739 : mitochondrion///
LOC_Os02g01355	MADS-box transcription factor, putative, expressed	0	-1.05904	-2.57828	-4.57406	0	-1.07013	-5.81914	-4.69781	GO:0003700 : sequence-specific DNA binding transcription factor activity///GO:0005515 : protein binding///GO:0005634 : nucleus///GO:0005737 : cytoplasm///GO:0006139 : nucleobase-containing compound metabolic process///GO:0006810 : transport///GO:0006950 : response to stress///GO:0007275 : multicellular organismal development///GO:0009058 : biosynthetic process///GO:0009628 : response to abiotic s…
LOC_Os10g39150	expressed protein	0	-1.05432	-1.85923	-2.46139	0	-1.52031	-2.711	-3.73297	GO:0003677 : DNA binding///GO:0004185 : serine-type carboxypeptidase activity///GO:0005622 : intracellular///GO:0006091 : generation of precursor metabolites and energy///GO:0006098 : pentose-phosphate shunt///GO:0006364 : rRNA processing///GO:0006508 : proteolysis///GO:0009295 : nucleoid///GO:0009508 : plastid chromosome///GO:0009534 : chloroplast thylakoid///GO:0009535 : chloroplast thylakoid m…
LOC_Os11g47970	AAA-type ATPase family protein, putative, expressed	0	-1.04666	-2.06929	-5.00323	0	-0.636323	-2.1209	-4.00006	GO:0000166 : nucleotide binding///GO:0005515 : protein binding///GO:0005524 : ATP binding///GO:0005576 : extracellular region///GO:0005618 : cell wall///GO:0005634 : nucleus///GO:0006950 : response to stress///GO:0007275 : multicellular organismal development///GO:0008152 : metabolic process///GO:0009409 : response to cold///GO:0009416 : response to light stimulus///GO:0009507 : chloroplast///GO:…
LOC_Os04g27430	terpene synthase, putative, expressed	0	-1.04362	-1.98207	-8.28093	0	-2.37182	-1.81817	-4.61255	GO:0000287 : magnesium ion binding///GO:0003824 : catalytic activity///GO:0005488 : binding///GO:0008152 : metabolic process///GO:0009536 : plastid///GO:0010333 : terpene synthase activity///GO:0016829 : lyase activity///GO:0046872 : metal ion binding///
LOC_Os10g38940	fatty acid hydroxylase, putative, expressed/ Beta-carotene hydroxylase is involved in zeaxanthin synthesis by hydroxylating beta-carotene, but the enzyme may be involved in other pathways	0	-1.04345	-1.93646	-3.31575	0	-0.807621	-0.602364	-2.68766
LOC_Os12g26880	plastocyanin-like domain containing protein, putative, expressed	0	-1.04335	-2.44222	-2.54863	0	-2.70258	-3.58108	-2.72489	GO:0003674 : molecular_function///GO:0005488 : binding///GO:0005507 : copper ion binding///GO:0009055 : electron carrier activity///GO:0016020 : membrane///GO:0016023 : cytoplasmic membrane-bounded vesicle///
LOC_Os07g06860	gibberellin receptor GID1L2, putative, expressed	0	-1.04097	-2.5599	-4.40666	0	-0.356761	-2.19427	-2.08511
LOC_Os08g02600	methyltransferase domain containing protein, expressed	0	-1.03931	-1.58466	-3.01885	0	-1.6151	-0.914923	-0.734934
LOC_Os02g45460	expressed protein	0	-1.03381	-1.25915	-3.10308	0	-0.601744	-1.3986	-2.67375	GO:0003674 : molecular_function///GO:0008150 : biological_process///GO:0009507 : chloroplast///GO:0009536 : plastid///
LOC_Os02g06290	rhodanese-like domain containing protein, putative, expressed	0	-1.0282	-1.99021	-3.45678	0	-1.70654	-3.4336	-2.15	GO:0003674 : molecular_function///GO:0005506 : iron ion binding///GO:0005623 : cell///GO:0005739 : mitochondrion///GO:0008150 : biological_process///GO:0015671 : oxygen transport///GO:0019825 : oxygen binding///GO:0020037 : heme binding///
LOC_Os09g31490	reductase, putative, expressed	0	-1.02779	-2.0085	-3.1554	0	-1.04019	-2.17123	-2.64332	GO:0003824 : catalytic activity///GO:0003854 : 3-beta-hydroxy-delta5-steroid dehydrogenase activity///GO:0005488 : binding///GO:0005575 : cellular_component///GO:0006694 : steroid biosynthetic process///GO:0008150 : biological_process///GO:0008152 : metabolic process///GO:0009058 : biosynthetic process///GO:0009987 : cellular process///GO:0016491 : oxidoreductase activity///GO:0019748 : secondary…
LOC_Os06g01210	plastocyanin, chloroplast precursor, putative, expressed	0	-1.02739	-1.42652	-3.40583	0	-0.898024	-1.55678	-3.36202	GO:0003674 : molecular_function///GO:0005488 : binding///GO:0005507 : copper ion binding///GO:0006412 : translation///GO:0006810 : transport///GO:0008150 : biological_process///GO:0009055 : electron carrier activity///GO:0009411 : response to UV///GO:0009507 : chloroplast///GO:0009535 : chloroplast thylakoid membrane///GO:0009536 : plastid///GO:0009543 : chloroplast thylakoid lumen///GO:0009570 :…
LOC_Os12g03860	major facilitator superfamily antiporter, putative, expressed	0	-1.02457	-2.61305	-3.40762	0	-1.17591	-2.82675	-3.47256	GO:0005215 : transporter activity///GO:0006810 : transport///GO:0009624 : response to nematode///GO:0009628 : response to abiotic stimulus///GO:0009705 : plant-type vacuole membrane///GO:0009987 : cellular process///GO:0010043 : response to zinc ion///GO:0015520 : tetracycline:hydrogen antiporter activity///GO:0015904 : tetracycline transport///GO:0016020 : membrane///GO:0016021 : integral compon…
LOC_Os01g72100	OsCML10 - Calmodulin-related calcium sensor protein, expressed	0	-1.02449	-2.40731	-2.52719	0	-1.3417	-2.64113	-2.88166	GO:0001539 : cilium or flagellum-dependent cell motility///GO:0005488 : binding///GO:0005509 : calcium ion binding///GO:0005634 : nucleus///GO:0005737 : cytoplasm///GO:0005739 : mitochondrion///GO:0006950 : response to stress///GO:0007275 : multicellular organismal development///GO:0009288 : bacterial-type flagellum///GO:0009628 : response to abiotic stimulus///GO:0009653 : anatomical structure m…
LOC_Os01g39790	esterase/lipase/thioesterase, putative, expressed	0	-1.02206	-2.04268	-3.59067	0	-1.06428	-2.05588	-3.13933	GO:0003824 : catalytic activity///GO:0005575 : cellular_component///GO:0005777 : peroxisome///GO:0008150 : biological_process///GO:0008152 : metabolic process///GO:0009536 : plastid///
LOC_Os01g66980	expressed protein	0	-1.02169	-1.56161	-4.21198	0	-1.0114	-2.28717	-4.65806	GO:0003674 : molecular_function///GO:0006457 : protein folding///GO:0006810 : transport///GO:0009536 : plastid///GO:0009987 : cellular process///GO:0015031 : protein transport///GO:0019538 : protein metabolic process///
LOC_Os04g48330	ethylene-responsive transcription factor ERF027, putative, expressed	0	-1.02108	-2.43062	-3.66491	0	-0.678463	-1.13214	-2.93313
LOC_Os05g44070	ras-related protein, putative, expressed	0	-1.01954	-2.32304	-2.13637	0	-1.18254	-2.29173	-1.64635	GO:0000166 : nucleotide binding///GO:0003924 : GTPase activity///GO:0004871 : signal transducer activity///GO:0005515 : protein binding///GO:0005524 : ATP binding///GO:0005525 : GTP binding///GO:0005622 : intracellular///GO:0005773 : vacuole///GO:0005794 : Golgi apparatus///GO:0005886 : plasma membrane///GO:0006355 : regulation of transcription, DNA-templated///GO:0006810 : transport///GO:0006886…
LOC_Os12g23200	photosystem I reaction center subunit XI, chloroplast precursor, putative, expressed	0	-1.01921	-1.19009	-3.18435	0	-1.03838	-1.49102	-2.93768	GO:0003674 : molecular_function///GO:0005506 : iron ion binding///GO:0006091 : generation of precursor metabolites and energy///GO:0006364 : rRNA processing///GO:0009055 : electron carrier activity///GO:0009507 : chloroplast///GO:0009522 : photosystem I///GO:0009534 : chloroplast thylakoid///GO:0009535 : chloroplast thylakoid membrane///GO:0009536 : plastid///GO:0009538 : photosystem I reaction c…
LOC_Os07g46480	eukaryotic aspartyl protease domain containing protein, expressed	0	-1.01687	-1.18318	-3.04689	0	-0.674259	-1.66809	-2.08351	GO:0003677 : DNA binding///GO:0004190 : aspartic-type endopeptidase activity///GO:0005618 : cell wall///GO:0006508 : proteolysis///GO:0009505 : plant-type cell wall///GO:0009507 : chloroplast///GO:0016023 : cytoplasmic membrane-bounded vesicle///GO:0016068 : type I hypersensitivity///GO:0016787 : hydrolase activity///GO:0019538 : protein metabolic process///GO:0042309 : homoiothermy///GO:0048046 …
LOC_Os01g55570	expressed protein	0	-1.00622	-1.8504	-2.90878	0	-0.874914	-1.66178	-2.96922	GO:0003674 : molecular_function///GO:0006364 : rRNA processing///GO:0008150 : biological_process///GO:0009535 : chloroplast thylakoid membrane///GO:0009536 : plastid///GO:0009579 : thylakoid///GO:0009657 : plastid organization///GO:0010103 : stomatal complex morphogenesis///GO:0010207 : photosystem II assembly///GO:0016020 : membrane///GO:0019684 : photosynthesis, light reaction///GO:0035304 : re…
LOC_Os01g04900	peptidase M50 family protein, putative, expressed	0	-1.00252	-1.29226	-2.76198	0	-0.915839	-1.61193	-2.62498	GO:0004222 : metalloendopeptidase activity///GO:0005247 : voltage-gated chloride channel activity///GO:0006508 : proteolysis///GO:0006821 : chloride transport///GO:0008237 : metallopeptidase activity///GO:0008270 : zinc ion binding///GO:0009507 : chloroplast///GO:0009535 : chloroplast thylakoid membrane///GO:0009536 : plastid///GO:0009579 : thylakoid///GO:0016020 : membrane///GO:0016787 : hydrola…
LOC_Os05g13320	C4-dicarboxylate transporter/malic acid transport protein, expressed	0	-0.998695	-3.26434	-5.7617	0	-1.88201	-3.65037	-4.11019	GO:0005215 : transporter activity///GO:0005886 : plasma membrane///GO:0006810 : transport///GO:0006873 : cellular ion homeostasis///GO:0016020 : membrane///GO:0016021 : integral component of membrane///GO:0019725 : cellular homeostasis///GO:0055085 : transmembrane transport///
LOC_Os04g53730	expressed protein	0	-0.996799	-2.54409	-2.45362	0	-1.1432	-1.57664	-2.71945
LOC_Os11g39990	patatin, putative, expressed	0	-0.992235	-2.87694	-3.50561	0	-1.76695	-2.11975	-3.92194	GO:0003674 : molecular_function///GO:0005575 : cellular_component///GO:0006629 : lipid metabolic process///GO:0008152 : metabolic process///GO:0009719 : response to endogenous stimulus///GO:0016042 : lipid catabolic process///GO:0016787 : hydrolase activity///
LOC_Os01g04910	TP53RK-binding protein, putative, expressed	0	-0.991718	-2.03322	-2.43892	0	-0.992706	-2.28743	-2.1865	GO:0003674 : molecular_function///GO:0005634 : nucleus///GO:0005829 : cytosol///GO:0008150 : biological_process///
LOC_Os07g47640	ultraviolet-B-repressible protein, putative, expressed	0	-0.987946	-1.47273	-3.26022	0	-1.42576	-2.11551	-3.53534	GO:0009523 : photosystem II///GO:0009535 : chloroplast thylakoid membrane///GO:0009536 : plastid///GO:0015979 : photosynthesis///GO:0016020 : membrane///GO:0042309 : homoiothermy///GO:0050825 : ice binding///GO:0050826 : response to freezing///
LOC_Os03g07440	putativ eribonuclease P, putative, expressed	0	-0.984095	-2.52117	-3.81862	0	-1.11139	-1.96151	-3.08948	GO:0003824 : catalytic activity///GO:0008152 : metabolic process///GO:0009536 : plastid///GO:0009579 : thylakoid///GO:0016020 : membrane///
LOC_Os01g25990	expressed protein	0	-0.981012	-2.06339	-2.53624	0	-1.41862	-2.31984	-3.2101	GO:0003824 : catalytic activity///GO:0008152 : metabolic process///GO:0009507 : chloroplast///GO:0009536 : plastid///GO:0010287 : plastoglobule///GO:0016740 : transferase activity///GO:0016746 : transferase activity, transferring acyl groups///GO:0016747 : transferase activity, transferring acyl groups other than amino-acyl groups///
LOC_Os01g72470	expressed protein	0	-0.971132	-1.10744	-3.90937	0	-1.13773	-1.13126	-3.60347
LOC_Os04g52880	expressed protein	0	-0.971128	-2.59662	-2.88852	0	-1.59724	-2.27525	-2.00361	GO:0016068 : type I hypersensitivity///GO:0042309 : homoiothermy///GO:0050825 : ice binding///GO:0050826 : response to freezing///
LOC_Os10g10170	PPR repeat domain containing protein, putative, expressed	0	-0.970119	-1.03646	-2.9224	0	-1.10638	-1.58127	-2.69472	GO:0006139 : nucleobase-containing compound metabolic process///GO:0009536 : plastid///GO:0009902 : chloroplast relocation///GO:0010027 : thylakoid membrane organization///GO:0010103 : stomatal complex morphogenesis///GO:0016556 : mRNA modification///GO:0016740 : transferase activity///GO:0019288 : isopentenyl diphosphate biosynthetic process, methylerythritol 4-phosphate pathway///GO:0034660 : n…
LOC_Os03g21400	cytochrome P450, putative, expressed	0	-0.968054	-2.28579	-3.6639	0	-0.958668	-1.31082	-2.3706	GO:0003674 : molecular_function///GO:0003824 : catalytic activity///GO:0004497 : monooxygenase activity///GO:0005488 : binding///GO:0005506 : iron ion binding///GO:0005623 : cell///GO:0008152 : metabolic process///GO:0009055 : electron carrier activity///GO:0016491 : oxidoreductase activity///GO:0016705 : oxidoreductase activity, acting on paired donors, with incorporation or reduction of molecul…
LOC_Os11g05730	histone H3, putative, expressed	0	-0.962794	-2.63945	-4.35723	0	-0.42891	-1.19916	-5.27973
LOC_Os06g25439	NAD dependent epimerase/dehydratase family protein, putative, expressed	0	-0.962023	-1.54676	-2.0849	0	-0.964626	-1.84129	-2.55939	GO:0003824 : catalytic activity///GO:0005488 : binding///GO:0008152 : metabolic process///GO:0009536 : plastid///GO:0009579 : thylakoid///GO:0016020 : membrane///
LOC_Os07g06840	gibberellin receptor GID1L2, putative, expressed	0	-0.959561	-2.12925	-2.55577	0	-0.842841	-2.03492	-2.59906	GO:0005575 : cellular_component///GO:0008152 : metabolic process///GO:0016787 : hydrolase activity///
LOC_Os11g34210	aspartyl/glutamyl-tRNA amidotransferase subunit B, putative, expressed	0	-0.955246	-1.44682	-2.3431	0	-1.37128	-1.86856	-2.39652	GO:0000166 : nucleotide binding///GO:0003824 : catalytic activity///GO:0005524 : ATP binding///GO:0005739 : mitochondrion///GO:0006139 : nucleobase-containing compound metabolic process///GO:0006412 : translation///GO:0006424 : glutamyl-tRNA aminoacylation///GO:0009507 : chloroplast///GO:0009536 : plastid///GO:0009570 : chloroplast stroma///GO:0016556 : mRNA modification///GO:0016740 : transferas…
LOC_Os03g56070	expressed protein	0	-0.952826	-2.80283	-5.17544	0	-0.818858	-2.42853	-4.55543	GO:0000226 : microtubule cytoskeleton organization///GO:0000911 : cytokinesis by cell plate formation///GO:0003674 : molecular_function///GO:0005575 : cellular_component///GO:0008150 : biological_process///
LOC_Os05g12640	BURP domain containing protein, expressed	0	-0.948588	-1.88693	-4.11385	0	-2.18098	-2.24451	-2.34031	GO:0003674 : molecular_function///GO:0003677 : DNA binding///GO:0004879 : ligand-activated sequence-specific DNA binding RNA polymerase II transcription factor activity///GO:0005623 : cell///GO:0005634 : nucleus///GO:0006355 : regulation of transcription, DNA-templated///GO:0006950 : response to stress///GO:0009628 : response to abiotic stimulus///GO:0009719 : response to endogenous stimulus///GO…
LOC_Os11g05320	AGC_PVPK_like_kin82y.1 - ACG kinases include homologs to PKA, PKG and PKC, expressed	0	-0.948583	-2.93014	-3.00051	0	-2.54389	-4.21536	-2.57255	GO:0004672 : protein kinase activity///GO:0004674 : protein serine/threonine kinase activity///GO:0004713 : protein tyrosine kinase activity///GO:0005524 : ATP binding///GO:0006464 : cellular protein modification process///GO:0006468 : protein phosphorylation///GO:0008152 : metabolic process///GO:0009507 : chloroplast///GO:0009536 : plastid///GO:0009987 : cellular process///GO:0016301 : kinase ac…
LOC_Os11g09680	expressed protein	0	-0.946718	-2.39126	-2.87709	0	-1.04304	-2.23624	-3.55164
LOC_Os03g39020	Kinesin motor domain domain containing protein, expressed	0	-0.939345	-1.65281	-4.30517	0	-0.66328	-1.62513	-3.89584	GO:0000166 : nucleotide binding///GO:0000287 : magnesium ion binding///GO:0003774 : motor activity///GO:0003777 : microtubule motor activity///GO:0004427 : inorganic diphosphatase activity///GO:0005524 : ATP binding///GO:0005737 : cytoplasm///GO:0005871 : kinesin complex///GO:0005874 : microtubule///GO:0005875 : microtubule associated complex///GO:0006260 : DNA replication///GO:0006270 : DNA repl…
LOC_Os01g68450	expressed protein	0	-0.938362	-1.58203	-2.73842	0	-0.493254	-1.55824	-2.57398	GO:0003674 : molecular_function///GO:0006098 : pentose-phosphate shunt///GO:0008150 : biological_process///GO:0009507 : chloroplast///GO:0009536 : plastid///GO:0009902 : chloroplast relocation///GO:0010027 : thylakoid membrane organization///GO:0015979 : photosynthesis///GO:0016117 : carotenoid biosynthetic process///GO:0019252 : starch biosynthetic process///GO:0019288 : isopentenyl diphosphate …
LOC_Os06g16200	proteins of unknown function domain containing protein, expressed	0	-0.931753	-2.02224	-3.9255	0	-1.79132	-0.950505	-0.779241
LOC_Os02g43940	AP2 domain containing protein, expressed	0	-0.929576	-2.32994	-2.86473	0	-1.26568	-2.71466	-2.76444	GO:0003677 : DNA binding///GO:0003700 : sequence-specific DNA binding transcription factor activity///GO:0005634 : nucleus///GO:0006139 : nucleobase-containing compound metabolic process///GO:0006351 : transcription, DNA-templated///GO:0006355 : regulation of transcription, DNA-templated///GO:0009058 : biosynthetic process///GO:0009536 : plastid///GO:0016068 : type I hypersensitivity///GO:0042309…
LOC_Os05g41390	cyclin, putative, expressed	0	-0.929453	-2.31065	-4.87668	0	-0.893521	-2.20241	-4.87727	GO:0000079 : regulation of cyclin-dependent protein serine/threonine kinase activity///GO:0001558 : regulation of cell growth///GO:0005634 : nucleus///GO:0005737 : cytoplasm///GO:0005739 : mitochondrion///GO:0006950 : response to stress///GO:0007049 : cell cycle///GO:0008152 : metabolic process///GO:0009628 : response to abiotic stimulus///GO:0009987 : cellular process///GO:0010332 : response to …
LOC_Os06g01972	auxin-induced protein 5NG4, putative, expressed	0	-0.925886	-2.93147	-3.38197	0	-0.719444	-2.56232	-3.59376	GO:0005623 : cell///GO:0015520 : tetracycline:hydrogen antiporter activity///GO:0015904 : tetracycline transport///GO:0016020 : membrane///GO:0016021 : integral component of membrane///GO:0046677 : response to antibiotic///
LOC_Os07g49000	DNAJ heat shock N-terminal domain-containing protein, putative, expressed	0	-0.924003	-2.52169	-2.30774	0	-1.78879	-2.60443	-2.48873	GO:0005488 : binding///GO:0005515 : protein binding///GO:0005575 : cellular_component///GO:0005739 : mitochondrion///GO:0005773 : vacuole///GO:0009987 : cellular process///GO:0019538 : protein metabolic process///GO:0031072 : heat shock protein binding///GO:0042309 : homoiothermy///GO:0050825 : ice binding///GO:0050826 : response to freezing///
LOC_Os02g16030	harpin-induced protein 1 domain containing protein, expressed	0	-0.920916	-2.0693	-2.51554	0	-2.07604	-2.40292	-1.50133	GO:0003674 : molecular_function///GO:0007186 : G-protein coupled receptor signaling pathway///GO:0008150 : biological_process///GO:0009536 : plastid///GO:0016021 : integral component of membrane///
LOC_Os08g20570	chloride channel protein, putative, expressed	0	-0.920034	-1.03707	-2.32905	0	-1.65299	-1.67565	-2.42815	GO:0005215 : transporter activity///GO:0005216 : ion channel activity///GO:0005247 : voltage-gated chloride channel activity///GO:0005515 : protein binding///GO:0005622 : intracellular///GO:0006810 : transport///GO:0006821 : chloride transport///GO:0009987 : cellular process///GO:0016020 : membrane///GO:0016021 : integral component of membrane///GO:0030554 : adenyl nucleotide binding///GO:0055085…
LOC_Os02g42570	ferredoxin-thioredoxin reductase, variable chain, putative, expressed	0	-0.91692	-1.45872	-2.36661	0	-0.838861	-1.67932	-2.22126	GO:0003824 : catalytic activity///GO:0006091 : generation of precursor metabolites and energy///GO:0008152 : metabolic process///GO:0008937 : ferredoxin-NAD
LOC_Os02g51710	wound/stress protein, putative, expressed	0	-0.916379	-2.91195	-3.25723	0	-1.25871	-1.35945	-3.06642	GO:0003674 : molecular_function///GO:0005773 : vacuole///GO:0005886 : plasma membrane///GO:0008150 : biological_process///GO:0009536 : plastid///GO:0009579 : thylakoid///GO:0016020 : membrane///
LOC_Os04g02960	OsSub32 - Putative Subtilisin homologue, expressed	0	-0.914716	-1.59467	-3.36762	0	-0.646817	-1.72368	-7.53769
LOC_Os09g30410	expressed protein	0	-0.912893	-2.00561	-3.86697	0	-1.20448	-2.37682	-3.69291	GO:0003674 : molecular_function///GO:0005506 : iron ion binding///GO:0006098 : pentose-phosphate shunt///GO:0008150 : biological_process///GO:0009073 : aromatic amino acid family biosynthetic process///GO:0009536 : plastid///GO:0009570 : chloroplast stroma///GO:0016226 : iron-sulfur cluster assembly///GO:0045893 : positive regulation of transcription, DNA-templated///GO:0051536 : iron-sulfur clus…
LOC_Os12g10640	uncharacterized protein ycf45, putative, expressed	0	-0.912402	-0.206638	-2.57954	0	-1.31186	-1.06389	-2.37778	GO:0000166 : nucleotide binding///GO:0005524 : ATP binding///GO:0006139 : nucleobase-containing compound metabolic process///GO:0008152 : metabolic process///GO:0009536 : plastid///GO:0016787 : hydrolase activity///GO:0017111 : nucleoside-triphosphatase activity///GO:0019205 : nucleobase-containing compound kinase activity///
LOC_Os08g30020	membrane protein, putative, expressed	0	-0.90927	-2.13758	-0.777885	0	-1.94195	-1.52396	-2.41573	GO:0004930 : G-protein coupled receptor activity///GO:0005623 : cell///GO:0007186 : G-protein coupled receptor signaling pathway///GO:0016020 : membrane///GO:0016021 : integral component of membrane///GO:0016023 : cytoplasmic membrane-bounded vesicle///
LOC_Os07g23640	retrotransposon protein, putative, Ty3-gypsy subclass, expressed	0	-0.908943	-1.08064	-2.0988	0	-0.333591	-0.656252	-1.44154
LOC_Os05g42100	expressed protein	0	-0.905685	-1.48652	-2.3691	0	-1.88105	-2.06627	-2.82618	GO:0003674 : molecular_function///GO:0008150 : biological_process///GO:0009507 : chloroplast///GO:0009536 : plastid///GO:0009965 : leaf morphogenesis///GO:0030154 : cell differentiation///GO:0045893 : positive regulation of transcription, DNA-templated///
LOC_Os01g13690	ligA, putative, expressed	0	-0.901011	-1.54522	-2.84854	0	-0.670201	-1.5194	-2.50421	GO:0003824 : catalytic activity///GO:0008152 : metabolic process///GO:0008483 : transaminase activity///GO:0009058 : biosynthetic process///GO:0009536 : plastid///GO:0009987 : cellular process///GO:0016740 : transferase activity///
LOC_Os12g01700	inactive receptor kinase At2g26730 precursor, putative, expressed	0	-0.894575	-2.03257	-5.55155	0	-0.887634	-2.15055	-4.44428	GO:0000166 : nucleotide binding///GO:0005575 : cellular_component///GO:0005618 : cell wall///GO:0005886 : plasma membrane///GO:0006464 : cellular protein modification process///GO:0007165 : signal transduction///GO:0016020 : membrane///GO:0016023 : cytoplasmic membrane-bounded vesicle///GO:0016301 : kinase activity///
LOC_Os01g64860	OsSub11 - Putative Subtilisin homologue, expressed	0	-0.893266	-1.24379	-2.06471	0	-1.73454	-2.007	-2.02196	GO:0004252 : serine-type endopeptidase activity///GO:0005515 : protein binding///GO:0005618 : cell wall///GO:0005623 : cell///GO:0006508 : proteolysis///GO:0008152 : metabolic process///GO:0008233 : peptidase activity///GO:0008236 : serine-type peptidase activity///GO:0016023 : cytoplasmic membrane-bounded vesicle///GO:0016787 : hydrolase activity///GO:0019538 : protein metabolic process///GO:004…
LOC_Os12g08790	TPR domain protein, putative, expressed	0	-0.889047	-0.858424	-3.56286	0	-0.902621	-1.65601	-3.6013	GO:0009536 : plastid///GO:0042309 : homoiothermy///GO:0050825 : ice binding///GO:0050826 : response to freezing///
LOC_Os04g54240	wound induced protein, putative, expressed	0	-0.885522	0.0676361	-2.74592	0	-2.1418	-0.788901	-3.07772	GO:0003674 : molecular_function///GO:0006950 : response to stress///
LOC_Os01g39860	1-aminocyclopropane-1-carboxylate oxidase protein, putative, expressed/L-methionine-Ethylene synthesis	0	-0.876309	-1.74045	-2.43131	0	-0.749435	-1.75064	-2.57917	GO:0003824 : catalytic activity///GO:0005506 : iron ion binding///GO:0005575 : cellular_component///GO:0008152 : metabolic process///GO:0009058 : biosynthetic process///GO:0009987 : cellular process///GO:0016491 : oxidoreductase activity///GO:0016706 : oxidoreductase activity, acting on paired donors, with incorporation or reduction of molecular oxygen, 2-oxoglutarate as one donor, and incorporat…
LOC_Os10g04429	transferase family protein, putative, expressed	0	-0.87504	-2.39674	-2.91085	0	-2.9539	-2.90247	-2.28385	GO:0005575 : cellular_component///GO:0005739 : mitochondrion///GO:0008150 : biological_process///GO:0008152 : metabolic process///GO:0016740 : transferase activity///GO:0016747 : transferase activity, transferring acyl groups other than amino-acyl groups///
LOC_Os02g36210	ent-kaurene synthase, chloroplast precursor, putative, expressed	0	-0.872879	-2.05964	-3.58077	0	-1.58871	-0.603759	-5.04085	GO:0000287 : magnesium ion binding///GO:0003824 : catalytic activity///GO:0005488 : binding///GO:0005739 : mitochondrion///GO:0006629 : lipid metabolic process///GO:0006952 : defense response///GO:0007165 : signal transduction///GO:0008152 : metabolic process///GO:0009058 : biosynthetic process///GO:0009536 : plastid///GO:0009685 : gibberellin metabolic process///GO:0009719 : response to endogeno…
LOC_Os01g64270	expressed protein	0	-0.872744	-0.885326	-2.07845	0	-0.844716	-1.39598	-2.17286	GO:0000023 : maltose metabolic process///GO:0003674 : molecular_function///GO:0005739 : mitochondrion///GO:0006098 : pentose-phosphate shunt///GO:0008150 : biological_process///GO:0009507 : chloroplast///GO:0009535 : chloroplast thylakoid membrane///GO:0009536 : plastid///GO:0009570 : chloroplast stroma///GO:0009579 : thylakoid///GO:0016020 : membrane///GO:0019252 : starch biosynthetic process///…
LOC_Os05g43880	gibberellin 2-beta-dioxygenase, putative, expressed/gibberellin A29 + 2-oxoglutarate + oxygen → gibberellin A29-catabolite + succinate + CO2 + H+ + H2O	0	-0.865585	-2.38991	-3.79215	0	0.951142	-0.627608	-2.6083	GO:0003824 : catalytic activity///GO:0005506 : iron ion binding///GO:0006629 : lipid metabolic process///GO:0008152 : metabolic process///GO:0009056 : catabolic process///GO:0009628 : response to abiotic stimulus///GO:0009639 : response to red or far red light///GO:0009685 : gibberellin metabolic process///GO:0009987 : cellular process///GO:0010114 : response to red light///GO:0016023 : cytoplasm…
LOC_Os12g05550	sialyltransferase family domain containing protein, expressed	0	-0.861622	-1.89986	-2.72841	0	-0.409996	-1.98595	-1.91858
LOC_Os02g58620	pentatricopeptide, putative, expressed	0	-0.851012	-1.32203	-2.25352	0	-1.00392	-1.41917	-2.01585	GO:0006464 : cellular protein modification process///GO:0009058 : biosynthetic process///
LOC_Os04g44780	beta-expansin precursor, putative, expressed	0	-0.85092	-1.93834	-3.12496	0	-0.425345	-1.5605	-1.9715
LOC_Os09g12290	bifunctional aspartokinase/homoserine dehydrogenase, chloroplast precursor, putative, expressed/L-aspartate-semialdehyde + NAD(P)H + H+ → L-homoserine + NAD(P)+ L-aspartate + ATP → L-aspartyl-4-phosphate + ADP	0	-0.850845	-1.12562	-5.01472	0	-0.277353	-1.28082	-3.50561	GO:0000166 : nucleotide binding///GO:0003824 : catalytic activity///GO:0004072 : aspartate kinase activity///GO:0004412 : homoserine dehydrogenase activity///GO:0004812 : aminoacyl-tRNA ligase activity///GO:0005488 : binding///GO:0005524 : ATP binding///GO:0005737 : cytoplasm///GO:0006412 : translation///GO:0006418 : tRNA aminoacylation for protein translation///GO:0006520 : cellular amino acid m…
LOC_Os09g31502	dehydrogenase, putative, expressed/ feruloyl-CoA + NADPH + H+ → coniferaldehyde + coenzyme A + NADP+/ phenylpropanoid biosynthesis	0	-0.849539	-1.5965	-5.10316	0	-0.48156	-1.62076	-3.55982	GO:0000166 : nucleotide binding///GO:0003824 : catalytic activity///GO:0003854 : 3-beta-hydroxy-delta5-steroid dehydrogenase activity///GO:0005488 : binding///GO:0005575 : cellular_component///GO:0006694 : steroid biosynthetic process///GO:0008150 : biological_process///GO:0008152 : metabolic process///GO:0009058 : biosynthetic process///GO:0009987 : cellular process///GO:0016491 : oxidoreductase…
LOC_Os02g13290	phosphoethanolamine/phosphocholine phosphatase, putative, expressed	0	-0.849325	-0.644453	-2.76971	0	-1.19235	-1.30336	-3.15413	GO:0006950 : response to stress///GO:0007154 : cell communication///GO:0008152 : metabolic process///GO:0009991 : response to extracellular stimulus///GO:0016043 : cellular component organization///GO:0016311 : dephosphorylation///GO:0016787 : hydrolase activity///GO:0016791 : phosphatase activity///
LOC_Os01g08150	expressed protein	0	-0.847068	-2.11792	-5.46124	0	-0.574808	-2.03102	-4.79979	GO:0003674 : molecular_function///GO:0005575 : cellular_component///GO:0008150 : biological_process///
LOC_Os08g09110	NB-ARC domain containing protein, expressed	0	-0.845819	-2.49217	-3.85199	0	-0.962155	-2.11959	-2.88999	GO:0000166 : nucleotide binding///GO:0005524 : ATP binding///GO:0005623 : cell///GO:0006915 : apoptotic process///GO:0006950 : response to stress///GO:0006952 : defense response///GO:0017111 : nucleoside-triphosphatase activity///GO:0043531 : ADP binding///
LOC_Os02g57060	OsCttP2 - Putative C-terminal processing peptidase homologue, expressed	0	-0.84523	-2.58699	-3.00399	0	-0.895383	-2.35103	-2.87723	GO:0005739 : mitochondrion///GO:0006508 : proteolysis///GO:0007165 : signal transduction///GO:0008236 : serine-type peptidase activity///GO:0009536 : plastid///GO:0009543 : chloroplast thylakoid lumen///GO:0009579 : thylakoid///GO:0016023 : cytoplasmic membrane-bounded vesicle///GO:0016787 : hydrolase activity///GO:0019538 : protein metabolic process///GO:0031977 : thylakoid lumen///
LOC_Os11g18110	POT family protein, expressed	0	-0.840581	-2.31336	-3.04497	0	-0.630882	-1.54218	-3.2219	GO:0005215 : transporter activity///GO:0006810 : transport///GO:0006857 : oligopeptide transport///GO:0016020 : membrane///
LOC_Os02g37600	expressed protein	0	-0.836866	-1.36278	-2.79493	0	-0.766753	-1.60112	-3.04954	GO:0003674 : molecular_function///GO:0008150 : biological_process///GO:0009536 : plastid///
LOC_Os04g08280	retrotransposon protein, putative, Ty3-gypsy subclass, expressed	0	-0.836816	-1.04109	-2.90598	0	-2.47389	-2.69769	-1.86406	GO:0004952 : dopamine neurotransmitter receptor activity///GO:0007186 : G-protein coupled receptor signaling pathway///GO:0016021 : integral component of membrane///GO:0042309 : homoiothermy///GO:0050825 : ice binding///GO:0050826 : response to freezing///
LOC_Os05g33840	transketolase, putative, expressed/pyruvate + D-glyceraldehyde 3-phosphate + H+ → 1-deoxy-D-xylulose 5-phosphate + CO2	0	-0.836354	-1.47128	-2.57405	0	-1.11897	-1.60654	-2.20707	GO:0003824 : catalytic activity///GO:0005975 : carbohydrate metabolic process///GO:0006629 : lipid metabolic process///GO:0008152 : metabolic process///GO:0008299 : isoprenoid biosynthetic process///GO:0008661 : 1-deoxy-D-xylulose-5-phosphate synthase activity///GO:0009058 : biosynthetic process///GO:0009228 : thiamine biosynthetic process///GO:0009507 : chloroplast///GO:0009536 : plastid///GO:00…
LOC_Os10g42780	lrgB-like family protein, expressed	0	-0.834405	-1.32209	-3.67324	0	-1.04745	-1.16488	-2.668	GO:0009507 : chloroplast///GO:0009536 : plastid///GO:0009706 : chloroplast inner membrane///GO:0009941 : chloroplast envelope///GO:0016020 : membrane///GO:0016023 : cytoplasmic membrane-bounded vesicle///
LOC_Os01g53240	BURP domain containing protein, expressed	0	-0.833011	-2.48324	-2.55108	0	-1.28959	-1.96533	-2.31521	GO:0003674 : molecular_function///GO:0005623 : cell///GO:0006950 : response to stress///GO:0009628 : response to abiotic stimulus///GO:0009719 : response to endogenous stimulus///
LOC_Os01g12130	nodulin MtN3 family protein, putative, expressed	0	-0.820179	-0.959274	-5.79706	0	-1.45355	-1.73578	-4.0188	GO:0005215 : transporter activity///GO:0005886 : plasma membrane///GO:0005887 : integral component of plasma membrane///GO:0006810 : transport///GO:0008150 : biological_process///GO:0008643 : carbohydrate transport///GO:0009987 : cellular process///GO:0016020 : membrane///GO:0016021 : integral component of membrane///GO:0051119 : sugar transmembrane transporter activity///
LOC_Os03g19220	expressed protein	0	-0.820087	-1.61458	-2.39575	0	-1.7459	-1.82164	-2.94483	GO:0003674 : molecular_function///GO:0005575 : cellular_component///GO:0005886 : plasma membrane///GO:0008150 : biological_process///
LOC_Os09g26810	chlorophyll A-B binding protein, putative, expressed	0	-0.817637	-1.60627	-2.91574	0	-1.64729	-1.90076	-3.41892	GO:0005488 : binding///GO:0005622 : intracellular///GO:0006098 : pentose-phosphate shunt///GO:0006364 : rRNA processing///GO:0009507 : chloroplast///GO:0009536 : plastid///GO:0009628 : response to abiotic stimulus///GO:0009637 : response to blue light///GO:0009644 : response to high light intensity///GO:0009744 : response to sucrose///GO:0009765 : photosynthesis, light harvesting///GO:0010114 : r…
LOC_Os07g09040	peptidyl-prolyl cis-trans isomerase, FKBP-type, putative, expressed	0	-0.816394	-1.37915	-2.90115	0	-0.844919	-1.7099	-2.94598	GO:0000413 : protein peptidyl-prolyl isomerization///GO:0003755 : peptidyl-prolyl cis-trans isomerase activity///GO:0003824 : catalytic activity///GO:0005488 : binding///GO:0006457 : protein folding///GO:0006464 : cellular protein modification process///GO:0009536 : plastid///GO:0009579 : thylakoid///GO:0016020 : membrane///GO:0016853 : isomerase activity///
LOC_Os02g17330	aminotransferase domain containing protein, putative, expressed/2-oxoglutarate + D-alanine ? D-glutamate + pyruvate	0	-0.814238	-0.745624	-2.82882	0	-0.367516	-0.920152	-2.57232	GO:0003824 : catalytic activity///GO:0006814 : sodium ion transport///GO:0006885 : regulation of pH///GO:0008152 : metabolic process///GO:0008153 : para-aminobenzoic acid biosynthetic process///GO:0008483 : transaminase activity///GO:0008696 : 4-amino-4-deoxychorismate lyase activity///GO:0009058 : biosynthetic process///GO:0009507 : chloroplast///GO:0009536 : plastid///GO:0009570 : chloroplast s…
LOC_Os12g10320	plant-specific domain TIGR01627 family protein, expressed	0	-0.813863	-1.11911	-2.48701	0	-1.64219	-1.46414	-1.63806
LOC_Os10g41820	dynamin family protein, putative, expressed	0	-0.813605	-2.25628	-2.6152	0	-0.856976	-1.55716	-2.00677	GO:0000166 : nucleotide binding///GO:0003924 : GTPase activity///GO:0005525 : GTP binding///GO:0005575 : cellular_component///GO:0005739 : mitochondrion///GO:0005773 : vacuole///GO:0005886 : plasma membrane///GO:0006139 : nucleobase-containing compound metabolic process///GO:0006184 : GTP catabolic process///GO:0006810 : transport///GO:0006950 : response to stress///GO:0008150 : biological_proces…
LOC_Os10g35370	oxidoreductase, short chain dehydrogenase/reductase family domain containing family, expressed/chlorophyllide a + NADP+ = protochlorophyllide a + NADPH + H+	0	-0.812189	-0.258203	-2.99217	0	-1.21695	-0.926553	-2.50922	GO:0003824 : catalytic activity///GO:0003959 : NADPH dehydrogenase activity///GO:0005488 : binding///GO:0008152 : metabolic process///GO:0008667 : 2,3-dihydro-2,3-dihydroxybenzoate dehydrogenase activity///GO:0009058 : biosynthetic process///GO:0009239 : enterobactin biosynthetic process///GO:0009507 : chloroplast///GO:0009535 : chloroplast thylakoid membrane///GO:0009536 : plastid///GO:0009579 :…
LOC_Os07g32660	monocopper oxidase, putative, expressed	0	-0.807367	-2.14549	-2.93289	0	-0.857659	-1.5648	-2.3272	GO:0003824 : catalytic activity///GO:0005488 : binding///GO:0005507 : copper ion binding///GO:0005575 : cellular_component///GO:0005576 : extracellular region///GO:0005618 : cell wall///GO:0008152 : metabolic process///GO:0009505 : plant-type cell wall///GO:0016020 : membrane///GO:0016023 : cytoplasmic membrane-bounded vesicle///GO:0016491 : oxidoreductase activity///GO:0055114 : oxidation-reduct…
LOC_Os01g63480	transferase family protein, putative, expressed	0	-0.806847	-2.48073	-3.7055	0	-0.0626668	-1.10375	-2.34695	GO:0005575 : cellular_component///GO:0008150 : biological_process///GO:0008152 : metabolic process///GO:0016740 : transferase activity///GO:0016747 : transferase activity, transferring acyl groups other than amino-acyl groups///
LOC_Os03g17760	RNA recognition motif containing protein, putative, expressed	0	-0.806123	-1.85593	-2.1678	0	-0.721699	-1.42028	-2.15326	GO:0000166 : nucleotide binding///GO:0000398 : mRNA splicing, via spliceosome///GO:0003676 : nucleic acid binding///GO:0003723 : RNA binding///GO:0005575 : cellular_component///GO:0005634 : nucleus///GO:0009414 : response to water deprivation///GO:0009651 : response to salt stress///GO:0010029 : regulation of seed germination///
LOC_Os03g01720	protein binding protein, putative, expressed	0	-0.805928	-2.28419	-3.91888	0	-1.0892	-1.73472	-2.649	GO:0005488 : binding///GO:0005515 : protein binding///GO:0008150 : biological_process///GO:0008270 : zinc ion binding///GO:0046872 : metal ion binding///
LOC_Os01g67950	ubiquitin family protein, putative, expressed	0	-0.805352	-0.997059	-2.41046	0	-1.12788	-1.20307	-3.04101	GO:0003674 : molecular_function///GO:0005575 : cellular_component///GO:0009536 : plastid///
LOC_Os02g16540	WRKY39, expressed	0	-0.805065	-2.66046	-2.84924	0	-0.950816	-1.60068	-2.18365	GO:0003677 : DNA binding///GO:0003700 : sequence-specific DNA binding transcription factor activity///GO:0003824 : catalytic activity///GO:0005488 : binding///GO:0005515 : protein binding///GO:0005634 : nucleus///GO:0006139 : nucleobase-containing compound metabolic process///GO:0006355 : regulation of transcription, DNA-templated///GO:0006950 : response to stress///GO:0007165 : signal transducti…
LOC_Os08g05790	caffeoyl-CoA O-methyltransferase, putative, expressed/S-adenosyl-L-methionine + trans-caffeoyl-CoA → feruloyl-CoA + S-adenosyl-L-homocysteine + H+	0	-0.800903	-1.50516	-2.55458	0	-1.33999	-2.47533	-2.16516	GO:0005829 : cytosol///GO:0008152 : metabolic process///GO:0008168 : methyltransferase activity///GO:0008171 : O-methyltransferase activity///GO:0009987 : cellular process///GO:0016068 : type I hypersensitivity///GO:0016740 : transferase activity///GO:0032259 : methylation///GO:0042309 : homoiothermy///GO:0050825 : ice binding///GO:0050826 : response to freezing///
LOC_Os03g51150	expressed protein	0	-0.792495	-1.5674	-2.23821	0	-1.50961	-2.4906	-1.89629	GO:0003674 : molecular_function///GO:0005575 : cellular_component///GO:0008150 : biological_process///
LOC_Os04g33830	membrane protein, putative, expressed	0	-0.79128	-1.31564	-3.7733	0	-0.997559	-1.75549	-3.68164	GO:0003674 : molecular_function///GO:0006091 : generation of precursor metabolites and energy///GO:0006098 : pentose-phosphate shunt///GO:0006364 : rRNA processing///GO:0009507 : chloroplast///GO:0009522 : photosystem I///GO:0009536 : plastid///GO:0009579 : thylakoid///GO:0009657 : plastid organization///GO:0009768 : photosynthesis, light harvesting in photosystem I///GO:0010207 : photosystem II …
LOC_Os08g39420	uncharacterized protein yeiN, putative, expressed	0	-0.782897	-2.09008	-2.95442	0	-0.71398	-2.08039	-2.52154	GO:0005777 : peroxisome///GO:0005886 : plasma membrane///GO:0008150 : biological_process///GO:0016798 : hydrolase activity, acting on glycosyl bonds///
LOC_Os12g31460	heat shock protein DnaJ, putative, expressed	0	-0.777123	-1.17111	-2.9955	0	-1.02304	-1.82347	-2.90502	GO:0005515 : protein binding///GO:0006457 : protein folding///GO:0009507 : chloroplast///GO:0009535 : chloroplast thylakoid membrane///GO:0009536 : plastid///GO:0009579 : thylakoid///GO:0016020 : membrane///GO:0031072 : heat shock protein binding///GO:0042309 : homoiothermy///GO:0050825 : ice binding///GO:0050826 : response to freezing///GO:0051082 : unfolded protein binding///
LOC_Os02g33060	expressed protein	0	-0.776042	-2.21707	-3.3498	0	-2.66922	-2.08816	-2.74698
LOC_Os01g22336	peroxidase precursor, putative, expressed/2 a phenolic donor + hydrogen peroxide → 2 a phenoxyl radical of a phenolic donor + 2 H2O	0	-0.775346	-2.49625	-1.53147	0	-1.00029	-1.17072	-0.299668
LOC_Os04g45210	peroxisomal biogenesis factor 11, putative, expressed	0	-0.77336	-2.07091	-2.65093	0	-0.714738	-2.23849	-2.60097	GO:0003674 : molecular_function///GO:0005515 : protein binding///GO:0005777 : peroxisome///GO:0005778 : peroxisomal membrane///GO:0005779 : integral component of peroxisomal membrane///GO:0006098 : pentose-phosphate shunt///GO:0007031 : peroxisome organization///GO:0009987 : cellular process///GO:0016020 : membrane///GO:0016021 : integral component of membrane///GO:0016043 : cellular component or…
LOC_Os11g25990	indole-3-acetate beta-glucosyltransferase, putative, expressed	0	-0.765939	-1.02261	-4.33791	0	-2.70734	-2.33676	-3.15708	GO:0008152 : metabolic process///GO:0009536 : plastid///GO:0016740 : transferase activity///GO:0016757 : transferase activity, transferring glycosyl groups///GO:0016758 : transferase activity, transferring hexosyl groups///
LOC_Os06g11500	MCM9 - Putative minichromosome maintenance MCM family subunit 9, expressed	0	-0.763322	-2.1424	-1.64398	0	-1.0626	-2.04457	-1.55446	GO:0000166 : nucleotide binding///GO:0003677 : DNA binding///GO:0005524 : ATP binding///GO:0006139 : nucleobase-containing compound metabolic process///GO:0006259 : DNA metabolic process///GO:0006260 : DNA replication///GO:0006270 : DNA replication initiation///GO:0008094 : DNA-dependent ATPase activity///GO:0009056 : catabolic process///GO:0009058 : biosynthetic process///GO:0015979 : photosynth…
LOC_Os08g29170	dehydrogenase, putative, expressed/4-hydroxy-5-methyl-2-methylene-3(2H)-furanone + NAD(P)H + H+ → furaneol + NAD(P)+	0	-0.762117	-1.29146	-3.11076	0	-0.898903	-2.00356	-2.51637	GO:0000096 : sulfur amino acid metabolic process///GO:0000166 : nucleotide binding///GO:0003824 : catalytic activity///GO:0005488 : binding///GO:0005576 : extracellular region///GO:0006546 : glycine catabolic process///GO:0006636 : unsaturated fatty acid biosynthetic process///GO:0006733 : oxidoreduction coenzyme metabolic process///GO:0006766 : vitamin metabolic process///GO:0006950 : response t…
LOC_Os06g49160	thylakoid lumenal 16.5 kDa protein, chloroplast precursor, putative, expressed	0	-0.755002	-1.37821	-3.06117	0	-0.963675	-1.70336	-3.24762	GO:0003674 : molecular_function///GO:0006098 : pentose-phosphate shunt///GO:0006364 : rRNA processing///GO:0006636 : unsaturated fatty acid biosynthetic process///GO:0008150 : biological_process///GO:0009409 : response to cold///GO:0009507 : chloroplast///GO:0009534 : chloroplast thylakoid///GO:0009535 : chloroplast thylakoid membrane///GO:0009536 : plastid///GO:0009543 : chloroplast thylakoid lu…
LOC_Os05g48630	expressed protein	0	-0.754503	-1.06995	-2.73496	0	-0.946749	-1.48634	-3.18223	GO:0003674 : molecular_function///GO:0009507 : chloroplast///GO:0009522 : photosystem I///GO:0009535 : chloroplast thylakoid membrane///GO:0009536 : plastid///GO:0009538 : photosystem I reaction center///GO:0009579 : thylakoid///GO:0015979 : photosynthesis///GO:0016020 : membrane///GO:0016021 : integral component of membrane///
LOC_Os08g05610	cytochrome P450, putative, expressed	0	-0.754269	-1.10141	-6.52493	0	-4.29444	-4.3753	-5.8457	GO:0003674 : molecular_function///GO:0003824 : catalytic activity///GO:0005488 : binding///GO:0008152 : metabolic process///GO:0019825 : oxygen binding///
LOC_Os08g41960	OsMADS37 - MADS-box family gene with MIKC* type-box, expressed	0	-0.752642	-2.62066	-4.39514	0	-1.01082	-2.55632	-3.92192	GO:0003677 : DNA binding///GO:0003700 : sequence-specific DNA binding transcription factor activity///GO:0005515 : protein binding///GO:0005634 : nucleus///GO:0006139 : nucleobase-containing compound metabolic process///GO:0006351 : transcription, DNA-templated///GO:0006355 : regulation of transcription, DNA-templated///GO:0007275 : multicellular organismal development///GO:0009058 : biosynthetic…
LOC_Os12g14220	expressed protein	0	-0.751822	-1.85449	-4.24558	0	-0.509408	-1.4524	-3.4416	GO:0005739 : mitochondrion///
LOC_Os11g13890	chlorophyll A-B binding protein, putative, expressed	0	-0.751343	-1.13222	-3.54518	0	-0.903675	-1.41026	-3.74249	GO:0005488 : binding///GO:0005622 : intracellular///GO:0005739 : mitochondrion///GO:0006364 : rRNA processing///GO:0009507 : chloroplast///GO:0009517 : PSII associated light-harvesting complex II///GO:0009533 : chloroplast stromal thylakoid///GO:0009534 : chloroplast thylakoid///GO:0009535 : chloroplast thylakoid membrane///GO:0009536 : plastid///GO:0009579 : thylakoid///GO:0009628 : response to …
LOC_Os02g11700	cytokinin-O-glucosyltransferase 3, putative, expressed	0	-0.751308	-1.94364	-3.9639	0	-3.07156	-5.15215	-3.63397	GO:0008152 : metabolic process///GO:0009536 : plastid///GO:0009628 : response to abiotic stimulus///GO:0016740 : transferase activity///
LOC_Os04g18090	histone H1, putative, expressed	0	-0.750494	-2.44781	-3.03857	0	-0.0177435	-0.855047	-2.74529	GO:0000786 : nucleosome///GO:0003677 : DNA binding///GO:0003682 : chromatin binding///GO:0005622 : intracellular///GO:0005634 : nucleus///GO:0005694 : chromosome///GO:0006259 : DNA metabolic process///GO:0006334 : nucleosome assembly///GO:0006950 : response to stress///GO:0009628 : response to abiotic stimulus///GO:0016043 : cellular component organization///
LOC_Os03g14669	core histone H2A/H2B/H3/H4, putative, expressed	0	-0.744293	-0.772061	-2.75109	0	-1.53546	-1.43546	-2.28687	GO:0003677 : DNA binding///GO:0003700 : sequence-specific DNA binding transcription factor activity///GO:0005622 : intracellular///GO:0005634 : nucleus///GO:0006139 : nucleobase-containing compound metabolic process///GO:0006355 : regulation of transcription, DNA-templated///GO:0007165 : signal transduction///GO:0009058 : biosynthetic process///GO:0009719 : response to endogenous stimulus///GO:00…
LOC_Os06g45340	peptidyl-prolyl cis-trans isomerase, FKBP-type, putative, expressed	0	-0.742417	-1.66708	-3.06839	0	-1.18199	-1.84127	-3.4801	GO:0000413 : protein peptidyl-prolyl isomerization///GO:0003755 : peptidyl-prolyl cis-trans isomerase activity///GO:0003824 : catalytic activity///GO:0005488 : binding///GO:0005515 : protein binding///GO:0005528 : FK506 binding///GO:0006457 : protein folding///GO:0006464 : cellular protein modification process///GO:0006636 : unsaturated fatty acid biosynthetic process///GO:0009507 : chloroplast//…
LOC_Os05g28040	DUF640 domain containing protein, putative, expressed	0	-0.741847	-2.44448	-2.53704	0	-1.07292	-1.37629	-0.997435
LOC_Os01g56680	photosystem II reaction center W protein, chloroplast precursor, putative, expressed	0	-0.736867	-1.04194	-2.40249	0	-1.12304	-1.67381	-2.71468	GO:0006364 : rRNA processing///GO:0009507 : chloroplast///GO:0009523 : photosystem II///GO:0009535 : chloroplast thylakoid membrane///GO:0009536 : plastid///GO:0009579 : thylakoid///GO:0009657 : plastid organization///GO:0010207 : photosystem II assembly///GO:0015979 : photosynthesis///GO:0016020 : membrane///GO:0016021 : integral component of membrane///GO:0042549 : photosystem II stabilization/…
LOC_Os01g66850	pectinacetylesterase domain containing protein, expressed	0	-0.735047	-1.0745	-3.8096	0	-0.405755	-1.26986	-3.24207	GO:0005623 : cell///GO:0008150 : biological_process///GO:0008152 : metabolic process///GO:0016023 : cytoplasmic membrane-bounded vesicle///GO:0016787 : hydrolase activity///
LOC_Os03g39610	chlorophyll A-B binding protein, putative, expressed	0	-0.734382	-1.26904	-4.31011	0	-0.648184	-1.63919	-3.68098	GO:0000287 : magnesium ion binding///GO:0005488 : binding///GO:0005622 : intracellular///GO:0005773 : vacuole///GO:0005886 : plasma membrane///GO:0006091 : generation of precursor metabolites and energy///GO:0009507 : chloroplast///GO:0009522 : photosystem I///GO:0009523 : photosystem II///GO:0009535 : chloroplast thylakoid membrane///GO:0009536 : plastid///GO:0009579 : thylakoid///GO:0009628 : r…
LOC_Os12g39130	fibroin heavy chain precursor, putative, expressed	0	-0.73286	-1.75621	-2.43081	0	-1.38456	-1.93903	-0.593075
LOC_Os07g47750	POEI49 - Pollen Ole e I allergen and extensin family protein precursor, expressed	0	-0.728848	-1.53245	-2.43128	0	-1.56983	-1.68601	-0.931511
LOC_Os12g04424	strictosidine synthase, putative, expressed	0	-0.725457	-1.47443	-2.82151	0	-2.11297	-2.07146	-2.57643	GO:0003824 : catalytic activity///GO:0005506 : iron ion binding///GO:0005575 : cellular_component///GO:0005618 : cell wall///GO:0005783 : endoplasmic reticulum///GO:0005886 : plasma membrane///GO:0009055 : electron carrier activity///GO:0009058 : biosynthetic process///GO:0009987 : cellular process///GO:0016023 : cytoplasmic membrane-bounded vesicle///GO:0016705 : oxidoreductase activity, acting …
LOC_Os03g37411	MATE efflux family protein, putative, expressed	0	-0.724431	-2.27116	-3.90429	0	-0.628943	-1.0385	-2.89853	GO:0005215 : transporter activity///GO:0005773 : vacuole///GO:0005886 : plasma membrane///GO:0006810 : transport///GO:0006855 : drug transmembrane transport///GO:0009987 : cellular process///GO:0015238 : drug transmembrane transporter activity///GO:0015297 : antiporter activity///GO:0016020 : membrane///GO:0055085 : transmembrane transport///GO:0080167 : response to karrikin///
LOC_Os10g20080	expressed protein	0	-0.720363	-0.891324	-2.73722	0	-0.658299	-0.926404	-2.23858
LOC_Os04g10460	amidase, putative, expressed	0	-0.720115	-1.50139	-3.7159	0	-0.806658	-1.68125	-2.96861	GO:0003824 : catalytic activity///GO:0005623 : cell///GO:0008152 : metabolic process///GO:0009056 : catabolic process///GO:0009987 : cellular process///GO:0016023 : cytoplasmic membrane-bounded vesicle///GO:0016787 : hydrolase activity///GO:0016884 : carbon-nitrogen ligase activity, with glutamine as amido-N-donor///
LOC_Os02g32450	expressed protein	0	-0.715963	-2.77693	-2.88023	0	-1.34085	-1.43787	-2.7659
LOC_Os06g37510	tetraspanin family protein, putative, expressed	0	-0.709097	-2.12696	-2.66894	0	-1.46202	-2.10915	-1.82955
LOC_Os03g03470	expressed protein	0	-0.703205	-0.326545	-2.64389	0	-0.730275	-1.27992	-2.12093	GO:0008150 : biological_process///GO:0009536 : plastid///
LOC_Os03g12700	expressed protein	0	-0.701331	-3.02923	-3.97828	0	-1.01007	-2.88043	-3.68051	GO:0003674 : molecular_function///GO:0005575 : cellular_component///GO:0008150 : biological_process///GO:0009536 : plastid///
LOC_Os04g58800	ubiquitin-conjugating enzyme, putative, expressed	0	-0.698657	-0.967623	-2.51561	0	-0.193593	-0.402924	-2.70179	GO:0003824 : catalytic activity///GO:0005515 : protein binding///GO:0005622 : intracellular///GO:0005829 : cytosol///GO:0006259 : DNA metabolic process///GO:0006464 : cellular protein modification process///GO:0006950 : response to stress///GO:0016881 : acid-amino acid ligase activity///GO:0019787 : small conjugating protein ligase activity///GO:0043687 : post-translational protein modification//…
LOC_Os03g25500	cytochrome P450 72A1, putative, expressed	0	-0.692903	-0.370419	-3.18618	0	-1.6625	-1.11909	-3.61549	GO:0003674 : molecular_function///GO:0003824 : catalytic activity///GO:0004497 : monooxygenase activity///GO:0005488 : binding///GO:0005506 : iron ion binding///GO:0005623 : cell///GO:0006520 : cellular amino acid metabolic process///GO:0008152 : metabolic process///GO:0009055 : electron carrier activity///GO:0009536 : plastid///GO:0016023 : cytoplasmic membrane-bounded vesicle///GO:0016705 : oxi…
LOC_Os01g13390	expressed protein	0	-0.674939	-1.74615	-2.70346	0	-0.589922	-1.56803	-2.78527	GO:0003674 : molecular_function///GO:0008150 : biological_process///GO:0009507 : chloroplast///GO:0009535 : chloroplast thylakoid membrane///GO:0009536 : plastid///GO:0009579 : thylakoid///GO:0009965 : leaf morphogenesis///GO:0016020 : membrane///GO:0030154 : cell differentiation///GO:0045893 : positive regulation of transcription, DNA-templated///
LOC_Os01g52260	serine acetyltransferase protein, putative, expressed/cystein synthesis	0	-0.6741	-1.94776	-2.65203	0	-0.512197	-1.6136	-3.09237	GO:0005737 : cytoplasm///GO:0005829 : cytosol///GO:0006535 : cysteine biosynthetic process from serine///GO:0008152 : metabolic process///GO:0008652 : cellular amino acid biosynthetic process///GO:0009001 : serine O-acetyltransferase activity///GO:0009058 : biosynthetic process///GO:0009987 : cellular process///GO:0016740 : transferase activity///GO:0016746 : transferase activity, transferring ac…
LOC_Os01g07770	peroxidase precursor, putative, expressed/2 a phenolic donor + hydrogen peroxide → 2 a phenoxyl radical of a phenolic donor + 2 H2O	0	-0.673182	-2.74248	-3.45683	0	-0.447142	-2.13211	-2.99662	GO:0003824 : catalytic activity///GO:0005488 : binding///GO:0006950 : response to stress///GO:0008152 : metabolic process///GO:0016023 : cytoplasmic membrane-bounded vesicle///
LOC_Os02g33380	pectinesterase inhibitor domain containing protein, putative, expressed	0	-0.672771	-1.67552	-3.92012	0	-0.161485	-1.92738	-1.13855
LOC_Os12g16220	nmrA-like family domain containing protein, expressed	0	-0.667442	-1.46177	-3.4966	0	-0.473039	-1.40502	-3.47628	GO:0003824 : catalytic activity///GO:0005575 : cellular_component///GO:0008152 : metabolic process///GO:0009058 : biosynthetic process///GO:0009987 : cellular process///GO:0019748 : secondary metabolic process///
LOC_Os02g44108	expansin precursor, putative, expressed	0	-0.666535	-2.29314	-5.0761	0	0.57516	-0.0349354	-3.6759	GO:0005576 : extracellular region///GO:0005618 : cell wall///GO:0005623 : cell///GO:0009653 : anatomical structure morphogenesis///GO:0009664 : plant-type cell wall organization///GO:0009987 : cellular process///GO:0016020 : membrane///GO:0016043 : cellular component organization///GO:0016049 : cell growth///GO:0019953 : sexual reproduction///
LOC_Os03g28130	OsFBX94 - F-box domain containing protein, expressed	0	-0.663695	-2.26956	-2.46578	0	-1.69998	-1.83527	-1.57583
LOC_Os04g49690	FERONIA receptor-like kinase, putative, expressed	0	-0.660632	-1.0328	-2.04241	0	-0.841692	-1.65672	-2.3138	GO:0005575 : cellular_component///GO:0005618 : cell wall///GO:0005886 : plasma membrane///GO:0006464 : cellular protein modification process///GO:0006950 : response to stress///GO:0008152 : metabolic process///GO:0009607 : response to biotic stimulus///GO:0009791 : post-embryonic development///GO:0009856 : pollination///GO:0009987 : cellular process///GO:0016020 : membrane///GO:0016023 : cytoplas…
LOC_Os08g16660	aspartic proteinase nepenthesin precursor, putative, expressed	0	-0.65935	-1.41878	-3.02165	0	-1.4367	-2.0783	-1.49968
LOC_Os10g39750	inducer of CBF expression 2, putative, expressed	0	-0.657732	-2.0655	-2.91919	0	-1.62762	-2.53738	-2.97413	GO:0003677 : DNA binding///GO:0003700 : sequence-specific DNA binding transcription factor activity///GO:0005634 : nucleus///GO:0006139 : nucleobase-containing compound metabolic process///GO:0009058 : biosynthetic process///GO:0046983 : protein dimerization activity///
LOC_Os03g03670	expressed protein	0	-0.65313	-1.48403	-2.47178	0	-0.657211	-1.7472	-2.90673	GO:0003674 : molecular_function///GO:0008150 : biological_process///GO:0009507 : chloroplast///GO:0009536 : plastid///
LOC_Os01g33040	kinesin motor domain containing protein, expressed	0	-0.649137	-1.85262	-4.81292	0	-0.276688	-2.12961	-4.22304	GO:0000166 : nucleotide binding///GO:0000226 : microtubule cytoskeleton organization///GO:0000910 : cytokinesis///GO:0000911 : cytokinesis by cell plate formation///GO:0003774 : motor activity///GO:0003777 : microtubule motor activity///GO:0005524 : ATP binding///GO:0005575 : cellular_component///GO:0005871 : kinesin complex///GO:0005874 : microtubule///GO:0005875 : microtubule associated complex…
LOC_Os06g18010	UDP-glucoronosyl and UDP-glucosyl transferase domain containing protein, expressed	0	-0.646639	-1.62554	-2.43436	0	-0.619114	-2.2236	-2.748	GO:0005829 : cytosol///GO:0008152 : metabolic process///GO:0016740 : transferase activity///GO:0016757 : transferase activity, transferring glycosyl groups///GO:0016758 : transferase activity, transferring hexosyl groups///
LOC_Os05g13360	expressed protein	0	-0.645766	-3.309	-4.03128	0	-0.823079	-3.98953	-3.53262
LOC_Os01g12830	erythronate-4-phosphate dehydrogenase domain containing protein, expressed/hydroxypyruvate + NADH + H+ → D-glycerate + NAD+	0	-0.631216	-1.2383	-2.0196	0	-0.521839	-1.42099	-2.02377	GO:0000166 : nucleotide binding///GO:0003824 : catalytic activity///GO:0005488 : binding///GO:0005829 : cytosol///GO:0008152 : metabolic process///GO:0009854 : oxidative photosynthetic carbon pathway///GO:0016491 : oxidoreductase activity///GO:0016616 : oxidoreductase activity, acting on the CH-OH group of donors, NAD or NADP as acceptor///GO:0016618 : hydroxypyruvate reductase activity///GO:0030…
LOC_Os02g33720	RING-H2 finger protein, putative, expressed	0	-0.627012	-2.08844	-4.75496	0	-0.642625	-0.71911	-1.21054
LOC_Os05g07130	6PF-2-K/Fru-2,6-P2ASE liver isozyme, putative, expressed/β-D-fructofuranose 6-phosphate + ATP → β-D-fructose 2,6-bisphosphate + ADP + H+	0	-0.624178	-1.02831	-3.46766	0	-0.275278	-1.25088	-3.0543	GO:0003824 : catalytic activity///GO:0003873 : 6-phosphofructo-2-kinase activity///GO:0004331 : fructose-2,6-bisphosphate 2-phosphatase activity///GO:0005524 : ATP binding///GO:0005829 : cytosol///GO:0005886 : plasma membrane///GO:0005975 : carbohydrate metabolic process///GO:0006000 : fructose metabolic process///GO:0006003 : fructose 2,6-bisphosphate metabolic process///GO:0006464 : cellular pr…
LOC_Os04g21350	flowering promoting factor-like 1, putative, expressed	0	-0.613465	-2.09908	-4.12754	0	0.403741	-0.531167	-3.46508	GO:0003674 : molecular_function///GO:0005623 : cell///
LOC_Os04g26870	oxidoreductase, aldo/keto reductase family protein, putative, expressed	0	-0.612287	-1.41515	-5.33327	0	-1.70475	-2.34361	-4.62407	GO:0003824 : catalytic activity///GO:0005886 : plasma membrane///GO:0008152 : metabolic process///GO:0009536 : plastid///GO:0009941 : chloroplast envelope///GO:0016491 : oxidoreductase activity///GO:0046686 : response to cadmium ion///GO:0055114 : oxidation-reduction process///
LOC_Os02g51570	peptidyl-prolyl cis-trans isomerase, FKBP-type, putative, expressed	0	-0.611021	-0.773395	-2.28945	0	-0.810989	-0.896378	-2.05011	GO:0000413 : protein peptidyl-prolyl isomerization///GO:0003755 : peptidyl-prolyl cis-trans isomerase activity///GO:0003824 : catalytic activity///GO:0005488 : binding///GO:0005515 : protein binding///GO:0005528 : FK506 binding///GO:0006457 : protein folding///GO:0006464 : cellular protein modification process///GO:0009507 : chloroplast///GO:0009535 : chloroplast thylakoid membrane///GO:0009536 :…
LOC_Os07g36080	oxygen evolving enhancer protein 3 domain containing protein, expressed	0	-0.602495	-1.31059	-3.73073	0	-0.850867	-1.66148	-3.63546	GO:0005488 : binding///GO:0005509 : calcium ion binding///GO:0006464 : cellular protein modification process///GO:0009507 : chloroplast///GO:0009523 : photosystem II///GO:0009535 : chloroplast thylakoid membrane///GO:0009536 : plastid///GO:0009543 : chloroplast thylakoid lumen///GO:0009570 : chloroplast stroma///GO:0009579 : thylakoid///GO:0009654 : photosystem II oxygen evolving complex///GO:001…
LOC_Os09g10750	rhodanese-like, putative, expressed	0	-0.60009	-0.976607	-2.21924	0	-1.06389	-1.58449	-2.39115	GO:0003674 : molecular_function///GO:0008150 : biological_process///GO:0009507 : chloroplast///GO:0009534 : chloroplast thylakoid///GO:0009535 : chloroplast thylakoid membrane///GO:0009536 : plastid///GO:0009579 : thylakoid///GO:0010103 : stomatal complex morphogenesis///GO:0016020 : membrane///GO:0019344 : cysteine biosynthetic process///GO:0019684 : photosynthesis, light reaction///
LOC_Os06g10990	DnaK family protein, putative, expressed	0	-0.597093	-2.66128	-4.76872	0	-0.815619	-3.90689	-0.881989	GO:0000166 : nucleotide binding///GO:0005524 : ATP binding///GO:0005575 : cellular_component///GO:0005618 : cell wall///GO:0005773 : vacuole///GO:0005783 : endoplasmic reticulum///GO:0005829 : cytosol///GO:0005886 : plasma membrane///GO:0006950 : response to stress///GO:0007275 : multicellular organismal development///GO:0009056 : catabolic process///GO:0009536 : plastid///GO:0009628 : response t…
LOC_Os03g01270	expansin precursor, putative, expressed	0	-0.59131	-1.90322	-3.02069	0	-0.268991	-1.44802	-1.99949
LOC_Os09g28880	DUF617 domain containing protein, expressed	0	-0.590887	-2.97719	-1.79421	0	-1.14512	-1.03588	-2.29502
LOC_Os03g52660	ATP synthase F1, delta subunit family protein, putative, expressed	0	-0.590007	-0.833399	-4.01916	0	-0.512173	-0.930179	-3.51568	GO:0005215 : transporter activity///GO:0006091 : generation of precursor metabolites and energy///GO:0006754 : ATP biosynthetic process///GO:0006810 : transport///GO:0006811 : ion transport///GO:0006950 : response to stress///GO:0009536 : plastid///GO:0009579 : thylakoid///GO:0009607 : response to biotic stimulus///GO:0009628 : response to abiotic stimulus///GO:0009987 : cellular process///GO:001…
LOC_Os08g06530	rubredoxin family protein, putative, expressed	0	-0.588145	-1.1228	-3.88925	0	-0.727054	-1.75397	-3.68834	GO:0003674 : molecular_function///GO:0005488 : binding///GO:0005506 : iron ion binding///GO:0005515 : protein binding///GO:0006098 : pentose-phosphate shunt///GO:0006364 : rRNA processing///GO:0009055 : electron carrier activity///GO:0009507 : chloroplast///GO:0009534 : chloroplast thylakoid///GO:0009535 : chloroplast thylakoid membrane///GO:0009536 : plastid///GO:0009579 : thylakoid///GO:0009637…
LOC_Os12g42020	AGC_PVPK_like_kin82y.20 - ACG kinases include homologs to PKA, PKG and PKC, expressed	0	-0.587971	-2.55433	-2.62672	0	-1.22206	-2.65573	-1.99545
LOC_Os01g40310	expressed protein	0	-0.585561	-1.58763	-2.0858	0	-0.893503	-1.83664	-2.50622	GO:0003674 : molecular_function///GO:0008150 : biological_process///GO:0009507 : chloroplast///GO:0009534 : chloroplast thylakoid///GO:0009535 : chloroplast thylakoid membrane///GO:0009536 : plastid///GO:0009579 : thylakoid///GO:0016020 : membrane///GO:0030003 : cellular cation homeostasis///GO:0070838 : divalent metal ion transport///
LOC_Os08g19140	adenylate kinase family protein, putative, expressed/AMP + ATP → 2 ADP	0	-0.579879	-0.8883	-2.28716	0	-0.78556	-1.40491	-2.14922	GO:0000166 : nucleotide binding///GO:0004017 : adenylate kinase activity///GO:0005524 : ATP binding///GO:0006091 : generation of precursor metabolites and energy///GO:0006139 : nucleobase-containing compound metabolic process///GO:0006354 : DNA-templated transcription, elongation///GO:0008152 : metabolic process///GO:0009507 : chloroplast///GO:0009534 : chloroplast thylakoid///GO:0009535 : chloro…
LOC_Os03g12290	glutamine synthetase, catalytic domain containing protein, expressed	0	-0.575278	-1.08713	-2.9679	0	-0.975957	-1.7579	-2.54057	GO:0000166 : nucleotide binding///GO:0003824 : catalytic activity///GO:0004356 : glutamate-ammonia ligase activity///GO:0005488 : binding///GO:0005515 : protein binding///GO:0005524 : ATP binding///GO:0005575 : cellular_component///GO:0005618 : cell wall///GO:0005737 : cytoplasm///GO:0005829 : cytosol///GO:0005840 : ribosome///GO:0005886 : plasma membrane///GO:0006542 : glutamine biosynthetic pro…
LOC_Os01g08710	WRKY102, expressed	0	-0.574524	-2.86159	-2.96826	0	-0.993069	-2.05198	-0.211143
LOC_Os03g19120	MYB family transcription factor, putative, expressed	0	-0.574008	-3.33424	-4.09252	0	-0.352128	-1.81681	-2.42661	GO:0003677 : DNA binding///GO:0003682 : chromatin binding///GO:0003700 : sequence-specific DNA binding transcription factor activity///GO:0005634 : nucleus///GO:0006139 : nucleobase-containing compound metabolic process///GO:0009058 : biosynthetic process///GO:0009987 : cellular process///GO:0019748 : secondary metabolic process///
LOC_Os12g16250	nmrA-like family domain containing protein, expressed	0	-0.572649	-1.14508	-3.68287	0	-1.29041	-1.69738	-2.43657
LOC_Os07g34950	uncharacterized membrane protein, putative, expressed	0	-0.571379	-0.753816	-3.36909	0	-1.13947	-1.58662	-3.50822	GO:0003674 : molecular_function///GO:0008150 : biological_process///GO:0009507 : chloroplast///GO:0009536 : plastid///GO:0009543 : chloroplast thylakoid lumen///GO:0009579 : thylakoid///GO:0031977 : thylakoid lumen///
LOC_Os05g40180	serine/threonine-protein kinase stt7, chloroplast precursor, putative, expressed	0	-0.565294	-0.861704	-2.83677	0	-0.317792	-0.952402	-2.6191	GO:0000166 : nucleotide binding///GO:0004672 : protein kinase activity///GO:0004674 : protein serine/threonine kinase activity///GO:0004713 : protein tyrosine kinase activity///GO:0005524 : ATP binding///GO:0006091 : generation of precursor metabolites and energy///GO:0006464 : cellular protein modification process///GO:0006468 : protein phosphorylation///GO:0008152 : metabolic process///GO:00095…
LOC_Os06g44460	D-3-phosphoglycerate dehydrogenase, chloroplast precursor, putative, expressed/3-phospho-D-glycerate + NAD+ → 3-phosphooxypyruvate + NADH + H+	0	-0.561476	-1.42801	-2.20899	0	-0.954607	-1.76299	-2.11136	GO:0000166 : nucleotide binding///GO:0003824 : catalytic activity///GO:0004617 : phosphoglycerate dehydrogenase activity///GO:0005488 : binding///GO:0005739 : mitochondrion///GO:0006564 : L-serine biosynthetic process///GO:0007275 : multicellular organismal development///GO:0008152 : metabolic process///GO:0009536 : plastid///GO:0016020 : membrane///GO:0016491 : oxidoreductase activity///GO:00165…
LOC_Os01g37040	retrotransposon protein, putative, Ty1-copia subclass, expressed	0	-0.558128	-2.2663	-2.17152	0	-0.8144	-2.62468	-2.81702
LOC_Os02g33830	expressed protein	0	-0.547785	-3.24019	-1.57262	0	-0.925677	-1.41738	-0.432004
LOC_Os06g43370	cytochrome P450, putative, expressed	0	-0.542043	-1.49697	-5.6519	0	-2.61221	-2.84148	-3.5601	GO:0003674 : molecular_function///GO:0003824 : catalytic activity///GO:0004497 : monooxygenase activity///GO:0005488 : binding///GO:0005506 : iron ion binding///GO:0005623 : cell///GO:0008152 : metabolic process///GO:0009055 : electron carrier activity///GO:0009607 : response to biotic stimulus///GO:0016491 : oxidoreductase activity///GO:0016705 : oxidoreductase activity, acting on paired donors,…
LOC_Os04g56430	cysteine-rich receptor-like protein kinase, putative, expressed	0	-0.538714	0.99864	3.62949	0	1.08169	3.76474	3.72241	GO:0004872 : receptor activity///GO:0005515 : protein binding///GO:0005886 : plasma membrane///GO:0006464 : cellular protein modification process///GO:0008152 : metabolic process///GO:0009987 : cellular process///GO:0016023 : cytoplasmic membrane-bounded vesicle///GO:0016301 : kinase activity///GO:0016310 : phosphorylation///
LOC_Os02g52650	chlorophyll A-B binding protein, putative, expressed	0	-0.536189	-1.06812	-2.64833	0	-1.31055	-1.43331	-2.92684	GO:0005488 : binding///GO:0005622 : intracellular///GO:0006091 : generation of precursor metabolites and energy///GO:0006364 : rRNA processing///GO:0009507 : chloroplast///GO:0009535 : chloroplast thylakoid membrane///GO:0009536 : plastid///GO:0009579 : thylakoid///GO:0009657 : plastid organization///GO:0009765 : photosynthesis, light harvesting///GO:0009768 : photosynthesis, light harvesting in …
LOC_Os04g33070	expressed protein	0	-0.535345	-2.42922	-1.60856	0	-0.894066	-1.55515	-3.01951
LOC_Os06g15400	expressed protein	0	-0.533727	-1.23732	-3.24965	0	-1.24006	-1.81849	-3.18395	GO:0003674 : molecular_function///GO:0008150 : biological_process///GO:0009536 : plastid///GO:0009579 : thylakoid///GO:0016020 : membrane///
LOC_Os01g25010	flavonol synthase/flavanone 3-hydroxylase, putative, expressed	0	-0.530199	-1.34289	-4.80468	0	-0.606888	-2.06641	-4.00266	GO:0003824 : catalytic activity///GO:0005506 : iron ion binding///GO:0005575 : cellular_component///GO:0007275 : multicellular organismal development///GO:0008152 : metabolic process///GO:0009058 : biosynthetic process///GO:0009987 : cellular process///GO:0016491 : oxidoreductase activity///GO:0016706 : oxidoreductase activity, acting on paired donors, with incorporation or reduction of molecular…
LOC_Os11g42220	laccase precursor protein, putative, expressed	0	-0.526805	-0.993415	-4.4557	0	-2.70196	-3.26465	-3.52491	GO:0005507 : copper ion binding///GO:0005576 : extracellular region///GO:0005623 : cell///GO:0008152 : metabolic process///GO:0009056 : catabolic process///GO:0009987 : cellular process///GO:0016023 : cytoplasmic membrane-bounded vesicle///GO:0016491 : oxidoreductase activity///GO:0019748 : secondary metabolic process///GO:0046274 : lignin catabolic process///GO:0046872 : metal ion binding///GO:0…
LOC_Os02g09460	GA16396-PA, putative, expressed	0	-0.524816	-1.16828	-2.61999	0	-0.456181	-1.50527	-2.53343	GO:0008150 : biological_process///GO:0009507 : chloroplast///GO:0009536 : plastid///
LOC_Os08g39430	thylakoid lumenal 19 kDa protein, chloroplast precursor, putative, expressed	0	-0.523905	-0.0445975	-2.3463	0	-1.17443	-0.916726	-2.3048	GO:0005488 : binding///GO:0009536 : plastid///GO:0009579 : thylakoid///GO:0015979 : photosynthesis///GO:0016020 : membrane///
LOC_Os04g38026	transporter family protein, putative, expressed	0	-0.523718	-0.761568	-2.65628	0	-0.953268	-0.78127	-2.06616	GO:0005215 : transporter activity///GO:0006810 : transport///GO:0009987 : cellular process///GO:0016020 : membrane///GO:0016021 : integral component of membrane///GO:0022857 : transmembrane transporter activity///GO:0022891 : substrate-specific transmembrane transporter activity///GO:0055085 : transmembrane transport///
LOC_Os02g40820	expressed protein	0	-0.522215	-0.861904	-2.00827	0	-0.90556	-1.11965	-2.17134	GO:0003674 : molecular_function///GO:0005096 : GTPase activator activity///GO:0005198 : structural molecule activity///GO:0007155 : cell adhesion///GO:0008150 : biological_process///GO:0015629 : actin cytoskeleton///GO:0016020 : membrane///
LOC_Os10g42700	CS domain containing protein, putative, expressed	0	-0.521928	-0.558272	-2.43847	0	-0.637474	-1.17611	-2.30138	GO:0000096 : sulfur amino acid metabolic process///GO:0004765 : shikimate kinase activity///GO:0005524 : ATP binding///GO:0006546 : glycine catabolic process///GO:0006636 : unsaturated fatty acid biosynthetic process///GO:0006733 : oxidoreduction coenzyme metabolic process///GO:0006766 : vitamin metabolic process///GO:0008652 : cellular amino acid biosynthetic process///GO:0009058 : biosynthetic …
LOC_Os04g53230	aminomethyltransferase, putative, expressed/ a [glycine-cleavage complex H protein] N6-aminomethyldihydrolipoyl-L-lysine + a tetrahydrofolate ? a [glycine-cleavage complex H protein] N6-dihydrolipoyl-L-lysine + a 5,10-methylene-tetrahydrofolate + ammonium	0	-0.519766	-1.1115	-2.55193	0	-0.863519	-1.4032	-2.4273	GO:0004047 : aminomethyltransferase activity///GO:0005576 : extracellular region///GO:0005737 : cytoplasm///GO:0005739 : mitochondrion///GO:0005829 : cytosol///GO:0005840 : ribosome///GO:0006546 : glycine catabolic process///GO:0007389 : pattern specification process///GO:0008150 : biological_process///GO:0008152 : metabolic process///GO:0008361 : regulation of cell size///GO:0008483 : transamina…
LOC_Os11g02450	elongation factor P, putative, expressed	0	-0.515477	-0.583202	-2.6488	0	-0.965173	-1.41823	-2.86291	GO:0003746 : translation elongation factor activity///GO:0005737 : cytoplasm///GO:0005739 : mitochondrion///GO:0006412 : translation///GO:0006414 : translational elongation///GO:0008135 : translation factor activity, nucleic acid binding///GO:0009507 : chloroplast///GO:0009536 : plastid///GO:0009570 : chloroplast stroma///GO:0043043 : peptide biosynthetic process///
LOC_Os01g73580	glycosyl hydrolases, putative, expressed/a β-D-fructofuranoside + H2O → β-D-fructofuranose + a glycoside	0	-0.515072	-1.21439	-2.2864	0	-1.08461	-1.79109	-2.32152	GO:0004553 : hydrolase activity, hydrolyzing O-glycosyl compounds///GO:0004564 : beta-fructofuranosidase activity///GO:0004575 : sucrose alpha-glucosidase activity///GO:0005576 : extracellular region///GO:0005618 : cell wall///GO:0005773 : vacuole///GO:0005975 : carbohydrate metabolic process///GO:0005982 : starch metabolic process///GO:0006950 : response to stress///GO:0008152 : metabolic proces…
LOC_Os03g63930	acyl carrier protein, putative, expressed	0	-0.513697	-1.06716	-3.41856	0	-0.665149	-1.30191	-3.07817	GO:0000036 : ACP phosphopantetheine attachment site binding involved in fatty acid biosynthetic process///GO:0005215 : transporter activity///GO:0005829 : cytosol///GO:0006629 : lipid metabolic process///GO:0006633 : fatty acid biosynthetic process///GO:0006810 : transport///GO:0008610 : lipid biosynthetic process///GO:0009058 : biosynthetic process///GO:0009507 : chloroplast///GO:0009536 : plast…
LOC_Os03g59090	retrotransposon protein, putative, unclassified, expressed	0	-0.51135	-1.19211	-2.95799	0	-0.517624	-1.57575	-2.7949
LOC_Os05g14270	expressed protein	0	-0.508997	-0.787909	-2.63697	0	-1.13849	-1.63326	-2.56662	GO:0005575 : cellular_component///GO:0009506 : plasmodesma///GO:0016556 : mRNA modification///
LOC_Os11g07680	dirigent, putative, expressed	0	-0.506597	-2.15876	-2.57422	0	-1.57114	-2.31784	-2.74168	GO:0003674 : molecular_function///GO:0005618 : cell wall///GO:0005623 : cell///GO:0006950 : response to stress///GO:0009058 : biosynthetic process///GO:0009987 : cellular process///GO:0016023 : cytoplasmic membrane-bounded vesicle///GO:0019748 : secondary metabolic process///GO:0042309 : homoiothermy///GO:0050825 : ice binding///GO:0050826 : response to freezing///
LOC_Os01g71170	classical arabinogalactan protein 26 precursor, putative, expressed	0	-0.49587	-1.96106	-2.78821	0	-1.32624	-1.73047	-2.69886
LOC_Os06g28950	expressed protein	0	-0.492953	-1.39266	-2.59222	0	-0.961961	-1.68104	-2.69269	GO:0009536 : plastid///
LOC_Os03g14730	gibberellin receptor GID1L2, putative, expressed	0	-0.492812	-2.33602	-4.43057	0	-1.05052	-2.08594	-3.81253	GO:0008152 : metabolic process///GO:0016787 : hydrolase activity///
LOC_Os02g49680	arsenate reductase, putative, expressed	0	-0.490671	-1.54256	-2.8394	0	-0.655957	-1.55352	-2.81688	GO:0000023 : maltose metabolic process///GO:0004872 : receptor activity///GO:0005739 : mitochondrion///GO:0006098 : pentose-phosphate shunt///GO:0006364 : rRNA processing///GO:0006636 : unsaturated fatty acid biosynthetic process///GO:0009416 : response to light stimulus///GO:0009507 : chloroplast///GO:0009534 : chloroplast thylakoid///GO:0009535 : chloroplast thylakoid membrane///GO:0009536 : pl…
LOC_Os03g56670	photosystem I reaction center subunit III, chloroplast precursor, putative, expressed	0	-0.484748	-0.738627	-2.05477	0	-0.544266	-1.23194	-2.91078	GO:0003674 : molecular_function///GO:0009507 : chloroplast///GO:0009522 : photosystem I///GO:0009534 : chloroplast thylakoid///GO:0009535 : chloroplast thylakoid membrane///GO:0009536 : plastid///GO:0009538 : photosystem I reaction center///GO:0009579 : thylakoid///GO:0009941 : chloroplast envelope///GO:0010287 : plastoglobule///GO:0015979 : photosynthesis///GO:0016020 : membrane///GO:0019344 : c…
LOC_Os08g10020	photosystem II 10 kDa polypeptide, chloroplast precursor, putative, expressed	0	-0.482249	-0.516154	-2.19637	0	-0.463201	-1.36931	-2.85946	GO:0003674 : molecular_function///GO:0006091 : generation of precursor metabolites and energy///GO:0009523 : photosystem II///GO:0009536 : plastid///GO:0009579 : thylakoid///GO:0009654 : photosystem II oxygen evolving complex///GO:0015979 : photosynthesis///GO:0016020 : membrane///GO:0016043 : cellular component organization///GO:0042651 : thylakoid membrane///
LOC_Os01g72170	glutathione S-transferase, putative, expressed/glutathione + RX = a glutathione-toxin conjugate + HX	0	-0.477605	1.56056	2.15017	0	-0.407326	1.39079	2.37344	GO:0005515 : protein binding///GO:0005737 : cytoplasm///GO:0008150 : biological_process///GO:0008152 : metabolic process///GO:0009056 : catabolic process///GO:0009987 : cellular process///GO:0016740 : transferase activity///GO:0019748 : secondary metabolic process///
LOC_Os06g47220	expressed protein	0	-0.475669	-1.58445	-2.7155	0	-1.14837	-1.46441	-2.02881	GO:0003674 : molecular_function///GO:0005575 : cellular_component///GO:0008150 : biological_process///
LOC_Os05g22614	PTAC16, putative, expressed	0	-0.474623	-0.798196	-3.40782	0	-0.469068	-1.23148	-3.35524	GO:0000166 : nucleotide binding///GO:0003824 : catalytic activity///GO:0005488 : binding///GO:0005622 : intracellular///GO:0006098 : pentose-phosphate shunt///GO:0006364 : rRNA processing///GO:0008150 : biological_process///GO:0008152 : metabolic process///GO:0009295 : nucleoid///GO:0009507 : chloroplast///GO:0009508 : plastid chromosome///GO:0009534 : chloroplast thylakoid///GO:0009535 : chlorop…
LOC_Os02g15810	HMG1/2, putative, expressed	0	-0.467871	-2.35035	-5.39785	0	-0.761026	-2.30852	-5.01749	GO:0003677 : DNA binding///GO:0003700 : sequence-specific DNA binding transcription factor activity///GO:0005634 : nucleus///GO:0006139 : nucleobase-containing compound metabolic process///GO:0009058 : biosynthetic process///GO:0009536 : plastid///GO:0042309 : homoiothermy///GO:0050825 : ice binding///GO:0050826 : response to freezing///
LOC_Os09g32964	peroxidase precursor, putative, expressed/2 a phenolic donor + hydrogen peroxide → 2 a phenoxyl radical of a phenolic donor + 2 H2O	0	-0.466094	-2.63872	-2.41904	0	-1.61574	-2.39573	-3.75913	GO:0003824 : catalytic activity///GO:0004601 : peroxidase activity///GO:0005488 : binding///GO:0005506 : iron ion binding///GO:0005509 : calcium ion binding///GO:0005623 : cell///GO:0006950 : response to stress///GO:0006979 : response to oxidative stress///GO:0008152 : metabolic process///GO:0009055 : electron carrier activity///GO:0016023 : cytoplasmic membrane-bounded vesicle///GO:0016491 : oxi…
LOC_Os03g36750	cbbY, putative, expressed	0	-0.465648	-0.559883	-2.30563	0	-0.552532	-1.25358	-2.5915	GO:0003824 : catalytic activity///GO:0006098 : pentose-phosphate shunt///GO:0008152 : metabolic process///GO:0009507 : chloroplast///GO:0009536 : plastid///GO:0009570 : chloroplast stroma///GO:0009941 : chloroplast envelope///GO:0010027 : thylakoid membrane organization///GO:0010103 : stomatal complex morphogenesis///GO:0016117 : carotenoid biosynthetic process///GO:0016787 : hydrolase activity//…
LOC_Os03g01600	aminotransferase domain containing protein, putative, expressed/leucine + 2-oxoglutarate ? L-glutamate + 4-methyl-2-oxopentanoate	0	-0.457965	-0.921498	-2.82638	0	-0.291426	-1.14963	-2.91903	GO:0003824 : catalytic activity///GO:0004084 : branched-chain-amino-acid transaminase activity///GO:0005739 : mitochondrion///GO:0008152 : metabolic process///GO:0008483 : transaminase activity///GO:0009081 : branched-chain amino acid metabolic process///GO:0009507 : chloroplast///GO:0009536 : plastid///GO:0009987 : cellular process///GO:0016740 : transferase activity///GO:0052654 : L-leucine tra…
LOC_Os04g36800	3-oxoacyl-synthase, putative, expressed/Beta-ketoacyl synthase	0	-0.456951	-0.527844	-4.37842	0	-0.987501	-1.15757	-3.73197	GO:0003824 : catalytic activity///GO:0006633 : fatty acid biosynthetic process///GO:0008152 : metabolic process///GO:0009058 : biosynthetic process///GO:0009507 : chloroplast///GO:0009536 : plastid///GO:0009570 : chloroplast stroma///GO:0009790 : embryo development///GO:0009941 : chloroplast envelope///GO:0009987 : cellular process///GO:0010020 : chloroplast fission///GO:0016020 : membrane///GO:0…
LOC_Os01g32830	expressed protein	0	-0.452929	-0.639574	-2.49195	0	-1.05993	-1.68416	-2.98279	GO:0009507 : chloroplast///GO:0009536 : plastid///GO:0009706 : chloroplast inner membrane///GO:0009941 : chloroplast envelope///GO:0016020 : membrane///
LOC_Os01g65110	POT family protein, expressed	0	-0.452565	-3.75346	-0.0846286	0	1.19276	-0.515612	1.62691
LOC_Os09g31031	ubiquitin family protein, putative, expressed	0	-0.449446	3.43517	6.32734	0	0.143019	0.769845	6.22413	GO:0003735 : structural constituent of ribosome///GO:0005198 : structural molecule activity///GO:0005622 : intracellular///GO:0005730 : nucleolus///GO:0005829 : cytosol///GO:0005840 : ribosome///GO:0006412 : translation///
LOC_Os07g37550	chlorophyll A-B binding protein, putative, expressed	0	-0.447251	-1.04882	-3.74241	0	-0.771309	-1.54107	-3.36075	GO:0005198 : structural molecule activity///GO:0005622 : intracellular///GO:0009507 : chloroplast///GO:0009534 : chloroplast thylakoid///GO:0009535 : chloroplast thylakoid membrane///GO:0009536 : plastid///GO:0009579 : thylakoid///GO:0009765 : photosynthesis, light harvesting///GO:0015979 : photosynthesis///GO:0016020 : membrane///GO:0030076 : light-harvesting complex///GO:0046872 : metal ion bin…
LOC_Os06g44980	expressed protein	0	-0.445313	-2.33597	-2.82439	0	-1.01233	-2.40171	-3.58328	GO:0003674 : molecular_function///GO:0005575 : cellular_component///GO:0008150 : biological_process///
LOC_Os01g08220	gibberellin 3-beta-dioxygenase 2-2, putative, expressed/gibberellin44 (open lactone form) + 2-oxoglutarate + H+ + oxygen → gibberellin A38 + succinate + CO2 + H2O	0	-0.435657	-1.49613	-3.63042	0	-0.378717	-0.565797	-2.30023	GO:0003824 : catalytic activity///GO:0005488 : binding///GO:0005575 : cellular_component///GO:0008152 : metabolic process///GO:0009685 : gibberellin metabolic process///
LOC_Os02g09940	peroxiredoxin, putative, expressed	0	-0.429472	-0.872186	-3.63024	0	-1.14459	-1.77624	-3.26884	GO:0003674 : molecular_function///GO:0003824 : catalytic activity///GO:0004601 : peroxidase activity///GO:0005515 : protein binding///GO:0005618 : cell wall///GO:0006464 : cellular protein modification process///GO:0006950 : response to stress///GO:0008152 : metabolic process///GO:0009505 : plant-type cell wall///GO:0009507 : chloroplast///GO:0009536 : plastid///GO:0009570 : chloroplast stroma///…
LOC_Os03g01920	expressed protein	0	-0.425528	-0.666131	-2.90493	0	-0.499745	-1.33575	-2.83225	GO:0003674 : molecular_function///GO:0005739 : mitochondrion///GO:0008150 : biological_process///GO:0009507 : chloroplast///GO:0009536 : plastid///GO:0009570 : chloroplast stroma///
LOC_Os10g37180	glycine cleavage system H protein, putative, expressed	0	-0.421863	-0.823938	-2.334	0	-0.75103	-1.5842	-3.05104	GO:0003824 : catalytic activity///GO:0005634 : nucleus///GO:0005737 : cytoplasm///GO:0005739 : mitochondrion///GO:0005960 : glycine cleavage complex///GO:0006546 : glycine catabolic process///GO:0008152 : metabolic process///GO:0009056 : catabolic process///GO:0009507 : chloroplast///GO:0009536 : plastid///GO:0009579 : thylakoid///GO:0009987 : cellular process///GO:0019464 : glycine decarboxylati…
LOC_Os11g05400	Ser/Thr protein phosphatase family protein, putative, expressed	0	-0.417875	-1.39188	-2.2595	0	0.0780046	-1.31667	-2.53837	GO:0003993 : acid phosphatase activity///GO:0005623 : cell///GO:0005783 : endoplasmic reticulum///GO:0008150 : biological_process///GO:0008152 : metabolic process///GO:0009987 : cellular process///GO:0016787 : hydrolase activity///GO:0046872 : metal ion binding///
LOC_Os03g15870	ribosomal protein L4, putative, expressed	0	-0.417056	-0.382373	-2.90096	0	-0.856894	-1.14885	-2.60092	GO:0000311 : plastid large ribosomal subunit///GO:0003723 : RNA binding///GO:0003735 : structural constituent of ribosome///GO:0003774 : motor activity///GO:0005198 : structural molecule activity///GO:0005215 : transporter activity///GO:0005622 : intracellular///GO:0005634 : nucleus///GO:0005829 : cytosol///GO:0005840 : ribosome///GO:0006412 : translation///GO:0006810 : transport///GO:0008266 : p…
LOC_Os01g69080	acyl-desaturase, chloroplast precursor, putative, expressed	0	-0.415327	-0.737506	-2.21396	0	-0.583598	-1.26317	-2.04954	GO:0002213 : defense response to insect///GO:0003824 : catalytic activity///GO:0004768 : stearoyl-CoA 9-desaturase activity///GO:0005739 : mitochondrion///GO:0006629 : lipid metabolic process///GO:0006631 : fatty acid metabolic process///GO:0006633 : fatty acid biosynthetic process///GO:0006950 : response to stress///GO:0006952 : defense response///GO:0007165 : signal transduction///GO:0008152 : …
LOC_Os07g46510	expressed protein	0	-0.403301	-1.35499	-3.27651	0	0.0639867	-1.4809	-3.62417	GO:0003674 : molecular_function///GO:0008150 : biological_process///
LOC_Os09g21450	cyclin, putative, expressed	0	-0.398598	-1.14145	-2.81313	0	-0.816539	-1.59141	-2.28823	GO:0005515 : protein binding///GO:0005634 : nucleus///GO:0007049 : cell cycle///GO:0008152 : metabolic process///GO:0009987 : cellular process///GO:0030234 : enzyme regulator activity///
LOC_Os03g03020	L11 domain containing ribosomal protein, putative, expressed	0	-0.395281	-0.600205	-2.01741	0	-1.00715	-1.30713	-2.09548	GO:0003735 : structural constituent of ribosome///GO:0005198 : structural molecule activity///GO:0005622 : intracellular///GO:0005829 : cytosol///GO:0005840 : ribosome///GO:0006412 : translation///GO:0009507 : chloroplast///GO:0009536 : plastid///GO:0009570 : chloroplast stroma///GO:0009941 : chloroplast envelope///GO:0009987 : cellular process///GO:0016020 : membrane///GO:0022626 : cytosolic rib…
LOC_Os07g47300	spo0B-associated GTP-binding protein, putative, expressed	0	-0.392487	-0.742351	-2.25899	0	-0.732838	-1.08561	-2.10737	GO:0000003 : reproduction///GO:0000166 : nucleotide binding///GO:0000287 : magnesium ion binding///GO:0003924 : GTPase activity///GO:0004812 : aminoacyl-tRNA ligase activity///GO:0005524 : ATP binding///GO:0005525 : GTP binding///GO:0005622 : intracellular///GO:0005737 : cytoplasm///GO:0006139 : nucleobase-containing compound metabolic process///GO:0006184 : GTP catabolic process///GO:0006364 : r…
LOC_Os03g24860	transporter family protein, putative, expressed	0	-0.389838	-0.934371	-2.59661	0	-0.993646	-1.59892	-2.84583	GO:0005215 : transporter activity///GO:0006810 : transport///GO:0008643 : carbohydrate transport///GO:0009536 : plastid///GO:0009987 : cellular process///GO:0016020 : membrane///GO:0016021 : integral component of membrane///GO:0022857 : transmembrane transporter activity///GO:0022891 : substrate-specific transmembrane transporter activity///GO:0055085 : transmembrane transport///
LOC_Os04g36720	ferric-chelate reductase, putative, expressed	0	-0.384132	-1.51174	-2.94364	0	-0.536627	-1.74282	-2.51874	GO:0000293 : ferric-chelate reductase activity///GO:0003824 : catalytic activity///GO:0005506 : iron ion binding///GO:0005886 : plasma membrane///GO:0006091 : generation of precursor metabolites and energy///GO:0008152 : metabolic process///GO:0009055 : electron carrier activity///GO:0009416 : response to light stimulus///GO:0009507 : chloroplast///GO:0009536 : plastid///GO:0009767 : photosynthet…
LOC_Os01g74650	cysteine synthase, mitochondrial precursor, putative, expressed/cystein synthesis	0	-0.384033	-0.683541	-2.87901	0	-0.494671	-0.976121	-2.43878	GO:0000166 : nucleotide binding///GO:0003824 : catalytic activity///GO:0004124 : cysteine synthase activity///GO:0005488 : binding///GO:0005515 : protein binding///GO:0005524 : ATP binding///GO:0005739 : mitochondrion///GO:0006535 : cysteine biosynthetic process from serine///GO:0007275 : multicellular organismal development///GO:0008152 : metabolic process///GO:0008270 : zinc ion binding///GO:00…
LOC_Os04g51300	peroxidase precursor, putative, expressed/2 L-ascorbate + hydrogen peroxide + H+ → L-ascorbate + L-dehydro-ascorbate + 2 H2O	0	-0.383042	-0.890402	-2.59323	0	-0.563497	-1.25976	-2.47813	GO:0003824 : catalytic activity///GO:0004601 : peroxidase activity///GO:0005488 : binding///GO:0005515 : protein binding///GO:0005634 : nucleus///GO:0005737 : cytoplasm///GO:0006098 : pentose-phosphate shunt///GO:0006364 : rRNA processing///GO:0006950 : response to stress///GO:0006979 : response to oxidative stress///GO:0008152 : metabolic process///GO:0009507 : chloroplast///GO:0009534 : chlorop…
LOC_Os12g10660	B-box zinc finger family protein, putative, expressed	0	-0.380121	3.37381	2.38505	0	-2.2103	1.14286	0.421515
LOC_Os04g12390	transposon protein, putative, CACTA, En/Spm sub-class, expressed	0	-0.378975	-1.13914	-4.76252	0	-0.916707	-0.66612	-3.50922
LOC_Os12g08220	histone deacetylase, putative, expressed	0	-0.374423	-0.576707	-2.69502	0	-0.178338	-0.881329	-2.16524	GO:0000023 : maltose metabolic process///GO:0004407 : histone deacetylase activity///GO:0005829 : cytosol///GO:0006098 : pentose-phosphate shunt///GO:0006464 : cellular protein modification process///GO:0009507 : chloroplast///GO:0009536 : plastid///GO:0010027 : thylakoid membrane organization///GO:0016043 : cellular component organization///GO:0016556 : mRNA modification///GO:0016575 : histone d…
LOC_Os01g43370	CPuORF17 - conserved peptide uORF-containing transcript, expressed	0	-0.371194	-1.22505	-2.96662	0	0.438478	0.258121	-0.856028
LOC_Os03g11960	copper/zinc superoxide dismutase, putative, expressed	0	-0.368587	-0.856565	-2.0547	0	-0.102253	-0.865363	-2.01205	GO:0003824 : catalytic activity///GO:0004784 : superoxide dismutase activity///GO:0005488 : binding///GO:0005507 : copper ion binding///GO:0005576 : extracellular region///GO:0005773 : vacuole///GO:0005777 : peroxisome///GO:0006801 : superoxide metabolic process///GO:0006950 : response to stress///GO:0006979 : response to oxidative stress///GO:0008152 : metabolic process///GO:0008270 : zinc ion b…
LOC_Os07g49110	D-alanine--D-alanine ligase family, putative, expressed	0	-0.367772	-0.566956	-2.78014	0	-0.0763244	-0.878866	-2.41125	GO:0000166 : nucleotide binding///GO:0003824 : catalytic activity///GO:0005524 : ATP binding///GO:0005618 : cell wall///GO:0005737 : cytoplasm///GO:0005975 : carbohydrate metabolic process///GO:0008152 : metabolic process///GO:0008716 : D-alanine-D-alanine ligase activity///GO:0009058 : biosynthetic process///GO:0009252 : peptidoglycan biosynthetic process///GO:0009507 : chloroplast///GO:0009536 …
LOC_Os07g08160	early light-induced protein, chloroplast precursor, putative, expressed	0	-0.361763	-2.15687	-0.543092	0	1.31301	-0.957261	0.105967
LOC_Os03g52310	transposon protein, putative, unclassified, expressed	0	-0.358858	-1.23222	-3.53189	0	-0.0176485	-1.17152	-2.07242	GO:0003676 : nucleic acid binding///GO:0003677 : DNA binding///GO:0009791 : post-embryonic development///GO:0046983 : protein dimerization activity///
LOC_Os06g35480	peroxidase precursor, putative, expressed/2 a phenolic donor + hydrogen peroxide → 2 a phenoxyl radical of a phenolic donor + 2 H2O	0	-0.352867	-1.22466	-2.45799	0	-0.653528	-0.51204	-2.83182	GO:0003824 : catalytic activity///GO:0004601 : peroxidase activity///GO:0005506 : iron ion binding///GO:0005509 : calcium ion binding///GO:0005515 : protein binding///GO:0005576 : extracellular region///GO:0005618 : cell wall///GO:0005829 : cytosol///GO:0006950 : response to stress///GO:0006979 : response to oxidative stress///GO:0008152 : metabolic process///GO:0009055 : electron carrier activit…
LOC_Os06g51110	cyclin, putative, expressed	0	-0.348996	-1.67702	-4.28523	0	-0.249616	-1.53294	-4.03081	GO:0000079 : regulation of cyclin-dependent protein serine/threonine kinase activity///GO:0005634 : nucleus///GO:0007049 : cell cycle///GO:0007067 : mitosis///GO:0008152 : metabolic process///GO:0009987 : cellular process///GO:0019901 : protein kinase binding///GO:0030234 : enzyme regulator activity///GO:0051301 : cell division///GO:0051726 : regulation of cell cycle///
LOC_Os03g52840	serine hydroxymethyltransferase, mitochondrial precursor, putative, expressed/L-serine + a tetrahydrofolate ? glycine + a 5,10-methylene-tetrahydrofolate + H2O	0	-0.343796	-0.799143	-2.88669	0	-0.0164793	-1.11167	-2.53832	GO:0003723 : RNA binding///GO:0003824 : catalytic activity///GO:0004372 : glycine hydroxymethyltransferase activity///GO:0005515 : protein binding///GO:0005576 : extracellular region///GO:0005634 : nucleus///GO:0005739 : mitochondrion///GO:0005747 : mitochondrial respiratory chain complex I///GO:0005829 : cytosol///GO:0005840 : ribosome///GO:0005886 : plasma membrane///GO:0006544 : glycine metabo…
LOC_Os01g06280	TKL_IRAK_CrRLK1L-1.4 - The CrRLK1L-1 subfamily has homology to the CrRLK1L homolog, expressed	0	-0.340132	-0.33138	-1.07272	0	-0.29933	-1.2543	-2.05534
LOC_Os08g34360	AP2 domain containing protein, expressed	0	-0.333392	-2.21892	-2.63031	0	-0.377266	-1.83373	-2.33276	GO:0003677 : DNA binding///GO:0003700 : sequence-specific DNA binding transcription factor activity///GO:0005634 : nucleus///GO:0006139 : nucleobase-containing compound metabolic process///GO:0006351 : transcription, DNA-templated///GO:0006355 : regulation of transcription, DNA-templated///GO:0006950 : response to stress///GO:0007275 : multicellular organismal development///GO:0009058 : biosynthe…
LOC_Os06g01790	expressed protein	0	-0.330254	-0.52974	-2.89608	0	-1.1767	-1.5728	-2.42798	GO:0009536 : plastid///GO:0009941 : chloroplast envelope///GO:0016020 : membrane///
LOC_Os10g40730	expansin precursor, putative, expressed	0	-0.319471	-2.18687	-1.92638	0	-0.111576	-1.21339	-1.73937
LOC_Os09g28640	gibberellin receptor GID1L2, putative, expressed	0	-0.314323	-1.18519	-2.61515	0	-0.0629985	-1.25649	-2.60608	GO:0005737 : cytoplasm///GO:0005829 : cytosol///GO:0008152 : metabolic process///GO:0016787 : hydrolase activity///
LOC_Os03g49720	PAP fibrillin family domain containing protein, expressed	0	-0.312955	-0.747407	-2.36647	0	-0.0516887	-1.01723	-2.41992	GO:0005198 : structural molecule activity///GO:0008150 : biological_process///GO:0009507 : chloroplast///GO:0009535 : chloroplast thylakoid membrane///GO:0009536 : plastid///GO:0009579 : thylakoid///GO:0010287 : plastoglobule///GO:0016020 : membrane///
LOC_Os05g50700	WRKY111, expressed	0	-0.308627	-2.21803	-2.33855	0	-0.894743	-0.863941	-3.7182	GO:0003677 : DNA binding///GO:0003700 : sequence-specific DNA binding transcription factor activity///GO:0005515 : protein binding///GO:0005634 : nucleus///GO:0006139 : nucleobase-containing compound metabolic process///GO:0006355 : regulation of transcription, DNA-templated///GO:0006950 : response to stress///GO:0007165 : signal transduction///GO:0009058 : biosynthetic process///GO:0009607 : res…
LOC_Os01g64430	DUF623 domain containing protein, expressed	0	-0.307057	-1.84061	-2.35263	0	-0.643115	-0.606845	-0.852299
LOC_Os01g10210	lachrymatory factor synthase, putative, expressed	0	-0.304583	-2.02929	-4.55992	0	-0.0309436	-1.33296	-3.2459	GO:0003674 : molecular_function///GO:0005575 : cellular_component///GO:0008150 : biological_process///
LOC_Os03g44820	glutamyl-tRNA, putative, expressed	0	-0.302586	-0.74129	-2.20599	0	-0.762561	-1.1667	-2.61593	GO:0000166 : nucleotide binding///GO:0003674 : molecular_function///GO:0005524 : ATP binding///GO:0005739 : mitochondrion///GO:0006412 : translation///GO:0006450 : regulation of translational fidelity///GO:0009507 : chloroplast///GO:0009536 : plastid///GO:0016740 : transferase activity///GO:0016874 : ligase activity///GO:0016884 : carbon-nitrogen ligase activity, with glutamine as amido-N-donor//…
LOC_Os04g16680	fructose-1,6-bisphosphatase, putative, expressed	0	-0.298802	-0.60451	-2.71882	0	-0.467599	-1.2019	-2.93597	GO:0000023 : maltose metabolic process///GO:0000165 : MAPK cascade///GO:0005515 : protein binding///GO:0005576 : extracellular region///GO:0005975 : carbohydrate metabolic process///GO:0005986 : sucrose biosynthetic process///GO:0006098 : pentose-phosphate shunt///GO:0006364 : rRNA processing///GO:0006612 : protein targeting to membrane///GO:0006950 : response to stress///GO:0008152 : metabolic p…
LOC_Os05g49320	ribosomal protein L7/L12 C-terminal domain containing protein, expressed	0	-0.294069	-0.273187	-2.66235	0	-1.55698	-1.37093	-2.76778	GO:0003735 : structural constituent of ribosome///GO:0005198 : structural molecule activity///GO:0005622 : intracellular///GO:0005840 : ribosome///GO:0006412 : translation///GO:0006950 : response to stress///GO:0009295 : nucleoid///GO:0009507 : chloroplast///GO:0009535 : chloroplast thylakoid membrane///GO:0009536 : plastid///GO:0009570 : chloroplast stroma///GO:0009579 : thylakoid///GO:0009607 :…
LOC_Os01g47360	GATA zinc finger domain containing protein, expressed	0	-0.29176	-2.40406	-5.34993	0	-0.633707	-0.966964	-3.53323
LOC_Os02g15750	expressed protein	0	-0.288812	-0.779722	-3.48977	0	-0.722504	-1.12672	-3.04541	GO:0000096 : sulfur amino acid metabolic process///GO:0000165 : MAPK cascade///GO:0005515 : protein binding///GO:0006091 : generation of precursor metabolites and energy///GO:0006364 : rRNA processing///GO:0006546 : glycine catabolic process///GO:0006612 : protein targeting to membrane///GO:0006636 : unsaturated fatty acid biosynthetic process///GO:0006733 : oxidoreduction coenzyme metabolic proc…
LOC_Os08g41830	sulfite oxidase, putative, expressed	0	-0.28717	-0.760825	-2.24039	0	-0.10633	-0.999362	-2.25619	GO:0003824 : catalytic activity///GO:0005739 : mitochondrion///GO:0005777 : peroxisome///GO:0008150 : biological_process///GO:0008152 : metabolic process///GO:0009055 : electron carrier activity///GO:0009987 : cellular process///GO:0010477 : response to sulfur dioxide///GO:0015994 : chlorophyll metabolic process///GO:0016491 : oxidoreductase activity///GO:0030151 : molybdenum ion binding///GO:004…
LOC_Os07g06880	gibberellin receptor GID1L2, putative, expressed	0	-0.28298	-1.4685	-2.50702	0	-0.227523	-1.12442	-2.91206	GO:0005575 : cellular_component///GO:0008152 : metabolic process///GO:0016787 : hydrolase activity///
LOC_Os03g23980	NAD dependent epimerase/dehydratase family protein, putative, expressed	0	-0.277132	-1.49306	-3.04102	0	0.172143	-1.20625	-2.47975	GO:0000166 : nucleotide binding///GO:0003824 : catalytic activity///GO:0003854 : 3-beta-hydroxy-delta5-steroid dehydrogenase activity///GO:0005488 : binding///GO:0006629 : lipid metabolic process///GO:0006694 : steroid biosynthetic process///GO:0006808 : regulation of nitrogen utilization///GO:0008152 : metabolic process///GO:0009058 : biosynthetic process///GO:0009507 : chloroplast///GO:0009536 …
LOC_Os02g15900	50S ribosomal protein L21, chloroplast precursor, putative, expressed	0	-0.27048	-0.552671	-2.32619	0	-0.712244	-1.08573	-2.33756	GO:0003723 : RNA binding///GO:0003735 : structural constituent of ribosome///GO:0005198 : structural molecule activity///GO:0005622 : intracellular///GO:0005634 : nucleus///GO:0005840 : ribosome///GO:0006364 : rRNA processing///GO:0006412 : translation///GO:0006950 : response to stress///GO:0009409 : response to cold///GO:0009507 : chloroplast///GO:0009536 : plastid///GO:0009570 : chloroplast str…
LOC_Os04g37990	transporter family protein, putative, expressed	0	-0.268247	-1.51397	-2.93763	0	-1.58919	-1.94878	-2.65462	GO:0005215 : transporter activity///GO:0006810 : transport///GO:0009987 : cellular process///GO:0016020 : membrane///GO:0016021 : integral component of membrane///GO:0022857 : transmembrane transporter activity///GO:0022891 : substrate-specific transmembrane transporter activity///GO:0055085 : transmembrane transport///
LOC_Os03g21900	uroporphyrinogen decarboxylase, putative, expressed/ uroporphyrinogen-III + 4 H+ → coproporphyrinogen III + 4 CO2	0	-0.267734	-0.392624	-3.32323	0	-0.360008	-0.743833	-2.50482	GO:0003824 : catalytic activity///GO:0004853 : uroporphyrinogen decarboxylase activity///GO:0006779 : porphyrin-containing compound biosynthetic process///GO:0006782 : protoporphyrinogen IX biosynthetic process///GO:0008152 : metabolic process///GO:0009058 : biosynthetic process///GO:0009507 : chloroplast///GO:0009536 : plastid///GO:0009570 : chloroplast stroma///GO:0009941 : chloroplast envelope…
LOC_Os06g39330	UDP-glucoronosyl and UDP-glucosyl transferase domain containing protein, expressed	0	-0.267355	-1.77934	-5.29355	0	0.294985	-1.36428	-3.30837	GO:0008152 : metabolic process///GO:0009399 : nitrogen fixation///GO:0009536 : plastid///GO:0016163 : nitrogenase activity///GO:0016740 : transferase activity///GO:0016757 : transferase activity, transferring glycosyl groups///GO:0016758 : transferase activity, transferring hexosyl groups///
LOC_Os06g08340	AP2 domain containing protein, expressed	0	-0.261534	-3.00008	-3.79072	0	-0.915995	-1.13385	-1.33621
LOC_Os04g55180	hydrolase, alpha/beta fold family domain containing protein, expressed	0	-0.259743	-0.65195	-2.35433	0	-0.310889	-1.22008	-2.30616	GO:0003824 : catalytic activity///GO:0008152 : metabolic process///GO:0009507 : chloroplast///GO:0009536 : plastid///GO:0009570 : chloroplast stroma///GO:0009941 : chloroplast envelope///GO:0016556 : mRNA modification///GO:0016787 : hydrolase activity///
LOC_Os04g56400	glutamine synthetase, catalytic domain containing protein, expressed	0	-0.251407	-0.811674	-4.36571	0	-0.492514	-1.8299	-4.09003	GO:0000166 : nucleotide binding///GO:0003824 : catalytic activity///GO:0004356 : glutamate-ammonia ligase activity///GO:0005515 : protein binding///GO:0005524 : ATP binding///GO:0005576 : extracellular region///GO:0005739 : mitochondrion///GO:0005829 : cytosol///GO:0005840 : ribosome///GO:0006096 : glycolytic process///GO:0006098 : pentose-phosphate shunt///GO:0006542 : glutamine biosynthetic pro…
LOC_Os05g33510	peptide methionine sulfoxide reductase msrB, putative, expressed	0	-0.249395	-0.302719	-2.14144	0	-0.270924	-0.889915	-2.1999	GO:0003824 : catalytic activity///GO:0005634 : nucleus///GO:0005783 : endoplasmic reticulum///GO:0006950 : response to stress///GO:0008113 : peptide-methionine
LOC_Os03g22780	DVR, putative, expressed	0	-0.247812	-0.573096	-2.15484	0	-0.520722	-0.870088	-2.09166	GO:0000166 : nucleotide binding///GO:0003824 : catalytic activity///GO:0005488 : binding///GO:0006098 : pentose-phosphate shunt///GO:0006364 : rRNA processing///GO:0006636 : unsaturated fatty acid biosynthetic process///GO:0006808 : regulation of nitrogen utilization///GO:0008152 : metabolic process///GO:0009058 : biosynthetic process///GO:0009073 : aromatic amino acid family biosynthetic process…
LOC_Os02g17920	glyoxalase family protein, putative, expressed/methylglyoxal + glutathione → (R)-S-lactoylglutathione	0	-0.24572	-0.739287	-2.86807	0	-0.828781	-1.55676	-2.76177	GO:0003824 : catalytic activity///GO:0004462 : lactoylglutathione lyase activity///GO:0005488 : binding///GO:0005739 : mitochondrion///GO:0005975 : carbohydrate metabolic process///GO:0006950 : response to stress///GO:0008152 : metabolic process///GO:0009409 : response to cold///GO:0009507 : chloroplast///GO:0009536 : plastid///GO:0009570 : chloroplast stroma///GO:0009579 : thylakoid///GO:0009628…
LOC_Os02g32990	expressed protein	0	-0.244575	-1.93728	-2.78796	0	-0.0551186	-1.52513	-2.33449	GO:0003674 : molecular_function///GO:0005575 : cellular_component///GO:0009628 : response to abiotic stimulus///
LOC_Os02g01340	ferredoxin--NADP reductase, chloroplast precursor, putative, expressed	0	-0.24311	-0.177335	-2.36458	0	-0.206135	-0.897243	-2.46536	GO:0003674 : molecular_function///GO:0003723 : RNA binding///GO:0003824 : catalytic activity///GO:0003959 : NADPH dehydrogenase activity///GO:0004324 : ferredoxin-NADP+ reductase activity///GO:0005576 : extracellular region///GO:0006091 : generation of precursor metabolites and energy///GO:0006950 : response to stress///GO:0008152 : metabolic process///GO:0008266 : poly
LOC_Os01g49710	glutathione S-transferase, putative, expressed/glutathione + RX = a glutathione-toxin conjugate + HX	0	-0.242851	2.59287	1.6527	0	1.09061	2.50662	0.741536	GO:0004364 : glutathione transferase activity///GO:0005515 : protein binding///GO:0005737 : cytoplasm///GO:0008152 : metabolic process///GO:0009056 : catabolic process///GO:0009507 : chloroplast///GO:0009704 : de-etiolation///GO:0009987 : cellular process///GO:0016740 : transferase activity///GO:0019748 : secondary metabolic process///GO:0048527 : lateral root development///GO:0060416 : response …
LOC_Os05g30250	Os5bglu19 - beta-glucosidase homologue, similar to G. max isohydroxyurate hydrolase, expressed	0	-0.238189	-1.59317	-3.06823	0	-0.0991225	-1.63612	-3.00783	GO:0003824 : catalytic activity///GO:0004553 : hydrolase activity, hydrolyzing O-glycosyl compounds///GO:0005488 : binding///GO:0005975 : carbohydrate metabolic process///GO:0008152 : metabolic process///GO:0008422 : beta-glucosidase activity///GO:0016023 : cytoplasmic membrane-bounded vesicle///GO:0016787 : hydrolase activity///GO:0016798 : hydrolase activity, acting on glycosyl bonds///GO:00431…
LOC_Os10g07440	expressed protein	0	-0.235667	-1.10991	-2.16249	0	-0.0987353	-1.15129	-2.31096	GO:0003674 : molecular_function///GO:0008150 : biological_process///GO:0016023 : cytoplasmic membrane-bounded vesicle///
LOC_Os05g32970	expressed protein	0	-0.235068	-1.6392	-2.45711	0	-0.688686	-1.57563	-2.60601	GO:0003674 : molecular_function///GO:0005575 : cellular_component///GO:0008150 : biological_process///GO:0008152 : metabolic process///GO:0016791 : phosphatase activity///
LOC_Os01g19990	expressed protein	0	-0.233088	-1.74571	-3.7041	0	-0.750163	-1.67019	-3.38131
LOC_Os05g40630	DUF567 domain containing protein, putative, expressed	0	-0.232509	-2.01679	-2.56251	0	-0.320174	-1.25788	-2.98482	GO:0003674 : molecular_function///GO:0005575 : cellular_component///GO:0008150 : biological_process///
LOC_Os07g28610	expressed protein	0	-0.232364	-0.503248	-2.99958	0	-0.368546	-0.898009	-3.00936	GO:0003677 : DNA binding///GO:0005622 : intracellular///GO:0005739 : mitochondrion///GO:0006091 : generation of precursor metabolites and energy///GO:0009295 : nucleoid///GO:0009507 : chloroplast///GO:0009508 : plastid chromosome///GO:0009535 : chloroplast thylakoid membrane///GO:0009536 : plastid///GO:0009579 : thylakoid///GO:0009719 : response to endogenous stimulus///GO:0009737 : response to a…
LOC_Os12g25490	O-methyltransferase, putative, expressed	0	-0.217975	-1.30596	-4.18401	0	-0.962006	-2.67251	-4.09157	GO:0005515 : protein binding///GO:0005829 : cytosol///GO:0008152 : metabolic process///GO:0008168 : methyltransferase activity///GO:0008171 : O-methyltransferase activity///GO:0009987 : cellular process///GO:0016740 : transferase activity///GO:0032259 : methylation///GO:0046983 : protein dimerization activity///
LOC_Os03g56370	methyltransferase, putative, expressed	0	-0.213975	-1.35855	-2.91551	0	-0.168446	-1.34135	-2.79894	GO:0005575 : cellular_component///GO:0008150 : biological_process///GO:0008152 : metabolic process///GO:0008168 : methyltransferase activity///GO:0009987 : cellular process///GO:0016740 : transferase activity///GO:0032259 : methylation///
LOC_Os03g08790	aspartic proteinase nepenthesin precursor, putative, expressed	0	-0.207535	-0.0644151	-2.26645	0	-0.527485	-0.521544	-1.55764
LOC_Os01g45274	carbonic anhydrase, chloroplast precursor, putative, expressed/carbonic acid ? CO2 + H2O	0	-0.200608	-0.263578	-3.1412	0	-0.226967	-0.925387	-3.29179	GO:0003735 : structural constituent of ribosome///GO:0003824 : catalytic activity///GO:0004089 : carbonate dehydratase activity///GO:0005488 : binding///GO:0005515 : protein binding///GO:0005576 : extracellular region///GO:0005622 : intracellular///GO:0005737 : cytoplasm///GO:0005829 : cytosol///GO:0005840 : ribosome///GO:0006412 : translation///GO:0006950 : response to stress///GO:0008150 : biol…
LOC_Os06g09340	pectinesterase, putative, expressed	0	-0.196179	-0.697838	-2.28094	0	-1.41427	-1.25566	-3.08066	GO:0004857 : enzyme inhibitor activity///GO:0005618 : cell wall///GO:0005623 : cell///GO:0006835 : dicarboxylic acid transport///GO:0008150 : biological_process///GO:0008152 : metabolic process///GO:0009505 : plant-type cell wall///GO:0016020 : membrane///GO:0016787 : hydrolase activity///GO:0017153 : sodium:dicarboxylate symporter activity///GO:0030234 : enzyme regulator activity///GO:0030599 : …
LOC_Os08g38220	dof zinc finger domain containing protein, putative, expressed	0	-0.193711	-0.0686533	-2.06874	0	0.105475	-0.517137	-1.89399
LOC_Os09g06464	CCT/B-box zinc finger protein, putative, expressed	0	-0.185961	-1.05078	-2.46136	0	-0.26052	-1.253	-2.95046	GO:0003677 : DNA binding///GO:0003700 : sequence-specific DNA binding transcription factor activity///GO:0005488 : binding///GO:0005622 : intracellular///GO:0006139 : nucleobase-containing compound metabolic process///GO:0008270 : zinc ion binding///GO:0009058 : biosynthetic process///GO:0009908 : flower development///GO:0046872 : metal ion binding///
LOC_Os02g57030	expressed protein	0	-0.185687	-0.260579	-2.75888	0	-0.18357	-0.746445	-2.93076	GO:0003674 : molecular_function///GO:0003677 : DNA binding///GO:0004879 : ligand-activated sequence-specific DNA binding RNA polymerase II transcription factor activity///GO:0005634 : nucleus///GO:0005739 : mitochondrion///GO:0006355 : regulation of transcription, DNA-templated///GO:0008150 : biological_process///GO:0009507 : chloroplast///GO:0009535 : chloroplast thylakoid membrane///GO:0009536 …
LOC_Os02g58790	cell division inhibitor, putative, expressed	0	-0.18451	-0.489788	-2.80231	0	-0.839184	-1.20543	-3.71876	GO:0000166 : nucleotide binding///GO:0003824 : catalytic activity///GO:0005488 : binding///GO:0005739 : mitochondrion///GO:0006098 : pentose-phosphate shunt///GO:0008152 : metabolic process///GO:0009507 : chloroplast///GO:0009536 : plastid///GO:0009941 : chloroplast envelope///GO:0009987 : cellular process///GO:0010020 : chloroplast fission///GO:0010027 : thylakoid membrane organization///GO:0016…
LOC_Os05g42340	ubiquitin E3 ligase ICP0, putative, expressed	0	-0.176834	-1.69654	-3.32501	0	-1.24441	-1.52118	-1.74938
LOC_Os01g65420	expressed protein	0	-0.169416	-1.37297	-2.34304	0	-0.625295	-0.788331	-0.46214
LOC_Os02g33790	expressed protein	0	-0.158454	-1.85931	-2.73857	0	-0.744106	-1.92149	-1.37909
LOC_Os03g18830	programmed cell death protein 2, putative, expressed	0	-0.155375	1.63823	2.52393	0	-0.47218	1.22893	2.01369	GO:0005488 : binding///GO:0005737 : cytoplasm///GO:0008270 : zinc ion binding///GO:0046872 : metal ion binding///
LOC_Os03g60100	50S ribosomal protein L17, putative, expressed	0	-0.152194	-0.19732	-2.50927	0	-0.50859	-0.804881	-2.59907	GO:0003735 : structural constituent of ribosome///GO:0005198 : structural molecule activity///GO:0005622 : intracellular///GO:0005840 : ribosome///GO:0006412 : translation///GO:0009507 : chloroplast///GO:0009536 : plastid///GO:0009570 : chloroplast stroma///GO:0009941 : chloroplast envelope///GO:0019288 : isopentenyl diphosphate biosynthetic process, methylerythritol 4-phosphate pathway///GO:0030…
LOC_Os02g47020	phosphoribulokinase/Uridine kinase family protein, expressed/D-ribulose 5-phosphate + ATP → D-ribulose-1,5-bisphosphate + ADP + H+	0	-0.152064	-0.516169	-2.97346	0	-0.1765	-1.15307	-2.91953	GO:0000166 : nucleotide binding///GO:0005515 : protein binding///GO:0005524 : ATP binding///GO:0005576 : extracellular region///GO:0005975 : carbohydrate metabolic process///GO:0006464 : cellular protein modification process///GO:0006950 : response to stress///GO:0008152 : metabolic process///GO:0008974 : phosphoribulokinase activity///GO:0009058 : biosynthetic process///GO:0009409 : response to …
LOC_Os07g44770	expressed protein	0	-0.144403	-2.89355	0.14494	0	-0.273371	-0.334683	-0.252398
LOC_Os06g39240	endothelial differentiation-related factor 1, putative, expressed	0	-0.143695	3.73564	3.65993	0	0.288744	2.7783	2.84613	GO:0003674 : molecular_function///GO:0003677 : DNA binding///GO:0003700 : sequence-specific DNA binding transcription factor activity///GO:0003713 : transcription coactivator activity///GO:0005730 : nucleolus///GO:0006139 : nucleobase-containing compound metabolic process///GO:0006351 : transcription, DNA-templated///GO:0006457 : protein folding///GO:0006950 : response to stress///GO:0007165 : si…
LOC_Os02g02520	expressed protein	0	-0.140656	-0.700038	-2.3125	0	-0.184509	-0.855205	-2.16033	GO:0003674 : molecular_function///GO:0003824 : catalytic activity///GO:0006091 : generation of precursor metabolites and energy///GO:0008299 : isoprenoid biosynthetic process///GO:0009073 : aromatic amino acid family biosynthetic process///GO:0009507 : chloroplast///GO:0009536 : plastid///GO:0009570 : chloroplast stroma///GO:0009571 : proplastid stroma///GO:0010207 : photosystem II assembly///GO:…
LOC_Os01g44210	50S ribosomal protein L31, putative, expressed	0	-0.138128	-0.395108	-2.00883	0	-0.626935	-1.09428	-2.17345	GO:0000003 : reproduction///GO:0003735 : structural constituent of ribosome///GO:0005198 : structural molecule activity///GO:0005622 : intracellular///GO:0005840 : ribosome///GO:0006098 : pentose-phosphate shunt///GO:0006364 : rRNA processing///GO:0006412 : translation///GO:0009507 : chloroplast///GO:0009536 : plastid///GO:0009570 : chloroplast stroma///GO:0009657 : plastid organization///GO:0009…
LOC_Os02g18840	phosphatidylinositol 3- and 4-kinase family protein, putative, expressed/a 1-phosphatidyl-1D-myo-inositol + ATP → a 1-phosphatidyl-1D-myo-inositol 4-phosphate + ADP + H+	0	-0.134331	2.46426	1.19814	0	0.597115	2.24846	1.90004	GO:0005777 : peroxisome///GO:0005829 : cytosol///GO:0008152 : metabolic process///GO:0009987 : cellular process///GO:0016301 : kinase activity///GO:0016310 : phosphorylation///GO:0016772 : transferase activity, transferring phosphorus-containing groups///GO:0016773 : phosphotransferase activity, alcohol group as acceptor///
LOC_Os01g44970	polygalacturonase, putative, expressed	0	-0.129797	-1.52434	-2.35881	0	0.17466	-1.42937	-1.26064
LOC_Os07g09800	expressed protein	0	-0.124264	-1.20665	-2.378	0	-0.519541	-1.4562	-2.59494	GO:0003674 : molecular_function///GO:0008150 : biological_process///GO:0009507 : chloroplast///GO:0009534 : chloroplast thylakoid///GO:0009535 : chloroplast thylakoid membrane///GO:0009536 : plastid///GO:0009579 : thylakoid///GO:0009637 : response to blue light///GO:0010155 : regulation of proton transport///GO:0016020 : membrane///GO:0030003 : cellular cation homeostasis///GO:0046777 : protein a…
LOC_Os04g53680	cyclin, putative, expressed	0	-0.124128	-1.71993	-2.21491	0	-0.284373	-1.98786	-2.88831	GO:0000079 : regulation of cyclin-dependent protein serine/threonine kinase activity///GO:0004693 : cyclin-dependent protein serine/threonine kinase activity///GO:0005515 : protein binding///GO:0006464 : cellular protein modification process///GO:0007049 : cell cycle///GO:0010440 : stomatal lineage progression///GO:0016301 : kinase activity///GO:0019901 : protein kinase binding///GO:0042309 : hom…
LOC_Os02g43700	triacylglycerol lipase like protein, putative, expressed	0	-0.11605	-2.14426	-1.73102	0	-0.334694	-1.59796	-2.51346	GO:0003824 : catalytic activity///GO:0004806 : triglyceride lipase activity///GO:0006629 : lipid metabolic process///GO:0008152 : metabolic process///GO:0009536 : plastid///GO:0016787 : hydrolase activity///
LOC_Os08g36480	nitrate reductase, putative, expressed	0	-0.115673	-1.23336	-3.5711	0	0.469323	-0.989268	-2.80497	GO:0003824 : catalytic activity///GO:0005506 : iron ion binding///GO:0005515 : protein binding///GO:0005773 : vacuole///GO:0005829 : cytosol///GO:0005886 : plasma membrane///GO:0006809 : nitric oxide biosynthetic process///GO:0008152 : metabolic process///GO:0008940 : nitrate reductase activity///GO:0009055 : electron carrier activity///GO:0009058 : biosynthetic process///GO:0009416 : response to…
LOC_Os01g51030	expressed protein	0	-0.0934772	1.42289	3.96488	0	-1.3254	1.46365	2.36234
LOC_Os03g52170	4-hydroxy-3-methylbut-2-enyl diphosphate reductase, putative, expressed/(E)-4-hydroxy-3-methylbut-2-en-1-yl diphosphate + 2 a reduced ferredoxin [iron-sulfur] cluster + 2 H+ → isopentenyl diphosphate + 2 an oxidized ferredoxin [iron-sulfur] cluster + H2O	0	-0.0870589	-0.557001	-2.00376	0	0.0341762	-0.807083	-2.02855	GO:0003824 : catalytic activity///GO:0005975 : carbohydrate metabolic process///GO:0006629 : lipid metabolic process///GO:0008150 : biological_process///GO:0008152 : metabolic process///GO:0008299 : isoprenoid biosynthetic process///GO:0009058 : biosynthetic process///GO:0009507 : chloroplast///GO:0009536 : plastid///GO:0009570 : chloroplast stroma///GO:0009987 : cellular process///GO:0016114 : t…
LOC_Os06g04150	magnesium-protoporphyrin O-methyltransferase, putative, expressed/S-adenosyl-L-methionine + Mg-protoporphyrin → S-adenosyl-L-homocysteine + magnesium-protoporphyrin IX 13-monomethyl ester	0	-0.0844088	-0.294084	-2.19757	0	-0.648204	-1.03587	-2.12621	GO:0003676 : nucleic acid binding///GO:0004519 : endonuclease activity///GO:0005727 : extrachromosomal circular DNA///GO:0006364 : rRNA processing///GO:0008152 : metabolic process///GO:0008168 : methyltransferase activity///GO:0009058 : biosynthetic process///GO:0009405 : pathogenesis///GO:0009507 : chloroplast///GO:0009534 : chloroplast thylakoid///GO:0009535 : chloroplast thylakoid membrane///G…
LOC_Os02g52210	zinc finger, C3HC4 type domain containing protein, expressed	0	-0.0830824	-1.11621	-2.9719	0	0.2248	-0.639233	-3.11513
LOC_Os07g12710	GIY-YIG catalytic domain containing protein, putative, expressed	0	-0.0824215	-1.95555	-3.36291	0	0.00297981	-1.43325	-2.53304
LOC_Os09g15820	aldose 1-epimerase, putative, expressed	0	-0.0799476	-0.0917389	-2.85022	0	-0.227	-0.713112	-2.45649	GO:0003824 : catalytic activity///GO:0004034 : aldose 1-epimerase activity///GO:0005515 : protein binding///GO:0005576 : extracellular region///GO:0005975 : carbohydrate metabolic process///GO:0006012 : galactose metabolic process///GO:0009507 : chloroplast///GO:0009536 : plastid///GO:0009570 : chloroplast stroma///GO:0009987 : cellular process///GO:0016853 : isomerase activity///GO:0030246 : car…
LOC_Os02g02550	peptidyl-prolyl cis-trans isomerase, FKBP-type, putative, expressed	0	-0.0793819	-0.0974919	-2.25834	0	-0.762185	-1.01385	-2.58773	GO:0000413 : protein peptidyl-prolyl isomerization///GO:0003755 : peptidyl-prolyl cis-trans isomerase activity///GO:0003824 : catalytic activity///GO:0005488 : binding///GO:0005528 : FK506 binding///GO:0006457 : protein folding///GO:0006464 : cellular protein modification process///GO:0009507 : chloroplast///GO:0009536 : plastid///GO:0009543 : chloroplast thylakoid lumen///GO:0009579 : thylakoid/…
LOC_Os02g38210	elongation factor Tu, putative, expressed	0	-0.0791262	-0.335977	-2.43532	0	-0.446454	-0.98016	-2.11741	GO:0000038 : very long-chain fatty acid metabolic process///GO:0000166 : nucleotide binding///GO:0003746 : translation elongation factor activity///GO:0003924 : GTPase activity///GO:0004871 : signal transducer activity///GO:0005515 : protein binding///GO:0005525 : GTP binding///GO:0005576 : extracellular region///GO:0005622 : intracellular///GO:0005634 : nucleus///GO:0005730 : nucleolus///GO:0006…
LOC_Os01g03980	expressed protein	0	-0.0745402	-0.138063	-2.24157	0	-0.0672958	-0.538924	-2.14234	GO:0042309 : homoiothermy///GO:0050825 : ice binding///GO:0050826 : response to freezing///
LOC_Os05g41640	phosphoglycerate kinase protein, putative, expressed	0	-0.0690108	-0.439017	-2.11527	0	-0.27002	-0.919332	-2.18327	GO:0004618 : phosphoglycerate kinase activity///GO:0005576 : extracellular region///GO:0005618 : cell wall///GO:0005634 : nucleus///GO:0005737 : cytoplasm///GO:0005739 : mitochondrion///GO:0005829 : cytosol///GO:0005975 : carbohydrate metabolic process///GO:0006091 : generation of precursor metabolites and energy///GO:0006096 : glycolytic process///GO:0006464 : cellular protein modification proce…
LOC_Os08g02210	expressed protein	0	-0.0608269	-0.652257	-3.75892	0	0.284938	-0.655048	-2.39882	GO:0003674 : molecular_function///GO:0008150 : biological_process///GO:0009534 : chloroplast thylakoid///GO:0009941 : chloroplast envelope///GO:0016556 : mRNA modification///
LOC_Os11g24450	mitochondrial carrier protein, putative, expressed	0	-0.0579469	-0.26383	-2.64646	0	0.0197391	-0.920675	-2.64563	GO:0005215 : transporter activity///GO:0005488 : binding///GO:0005575 : cellular_component///GO:0005618 : cell wall///GO:0005739 : mitochondrion///GO:0005743 : mitochondrial inner membrane///GO:0005773 : vacuole///GO:0005886 : plasma membrane///GO:0006810 : transport///GO:0009507 : chloroplast///GO:0009536 : plastid///GO:0009941 : chloroplast envelope///GO:0009987 : cellular process///GO:0016020 …
LOC_Os01g73250	abscisic stress-ripening, putative, expressed	0	-0.0566361	-0.345183	-3.05827	0	0.50362	-0.240734	-2.11956
LOC_Os07g46460	ferredoxin-dependent glutamate synthase, chloroplast precursor, putative, expressed/2-oxoglutarate + L-glutamine + 2 a reduced ferredoxin [iron-sulfur] cluster + 2 H+ → 2 L-glutamate + 2 an oxidized ferredoxin [iron-sulfur] cluster	0	-0.0458948	-0.303618	-2.44123	0	-0.233639	-0.966277	-2.56707	GO:0003824 : catalytic activity///GO:0005515 : protein binding///GO:0005576 : extracellular region///GO:0005739 : mitochondrion///GO:0006537 : glutamate biosynthetic process///GO:0006541 : glutamine metabolic process///GO:0006807 : nitrogen compound metabolic process///GO:0008152 : metabolic process///GO:0008652 : cellular amino acid biosynthetic process///GO:0009058 : biosynthetic process///GO:0…
LOC_Os09g10690	expressed protein	0	-0.0439347	-1.39864	-2.44035	0	-0.670769	-2.15571	-2.9646	GO:0003674 : molecular_function///GO:0004930 : G-protein coupled receptor activity///GO:0007186 : G-protein coupled receptor signaling pathway///GO:0008150 : biological_process///GO:0016021 : integral component of membrane///
LOC_Os10g27120	expressed protein	0	-0.0423613	-3.03464	-3.47506	0	-1.56003	-1.91167	-1.29605
LOC_Os03g59550	RNA recognition motif containing protein, putative, expressed	0	-0.0416225	1.69439	2.83735	0	0.121347	1.33689	2.15411	GO:0000166 : nucleotide binding///GO:0003676 : nucleic acid binding///GO:0003723 : RNA binding///GO:0005515 : protein binding///GO:0005634 : nucleus///GO:0005654 : nucleoplasm///GO:0005730 : nucleolus///GO:0005737 : cytoplasm///GO:0006139 : nucleobase-containing compound metabolic process///GO:0006396 : RNA processing///
LOC_Os05g39990	expansin precursor, putative, expressed	0	-0.0403626	-2.7634	-2.5716	0	0.460719	-1.28309	-2.29466	GO:0005576 : extracellular region///GO:0005618 : cell wall///GO:0006949 : syncytium formation///GO:0009306 : protein secretion///GO:0009628 : response to abiotic stimulus///GO:0009653 : anatomical structure morphogenesis///GO:0009664 : plant-type cell wall organization///GO:0009719 : response to endogenous stimulus///GO:0009987 : cellular process///GO:0015450 : P-P-bond-hydrolysis-driven protein …
LOC_Os06g04250	phosphate-induced protein 1 conserved region domain containing protein, expressed	0	-0.0340239	-1.10534	-2.10321	0	-0.615199	-0.922868	-1.08541
LOC_Os12g26030	FACT complex subunit SPT16, putative, expressed	0	-0.0336479	1.95378	2.44534	0	0.998731	1.60851	0.625301
LOC_Os07g30950	hydroxylase, putative, expressed	0	-0.029955	-1.83787	-3.68125	0	-1.39181	-1.45105	-2.65245
LOC_Os05g50340	MYB family transcription factor, putative, expressed	0	-0.0279104	-2.48641	-3.12707	0	-0.402008	-1.82456	-1.64334
LOC_Os03g56840	GTP-binding protein, putative, expressed	0	-0.0237859	0.138443	-2.25755	0	-0.278205	-0.520801	-2.36798	GO:0000166 : nucleotide binding///GO:0005525 : GTP binding///GO:0005622 : intracellular///GO:0005739 : mitochondrion///GO:0006783 : heme biosynthetic process///GO:0008150 : biological_process///GO:0009507 : chloroplast///GO:0009536 : plastid///GO:0009570 : chloroplast stroma///
LOC_Os06g11760	expressed protein	0	-0.0168121	-3.31732	-4.16815	0	-0.795446	-0.96268	-4.68886
LOC_Os02g13800	HSF-type DNA-binding domain containing protein, expressed	0	-0.0110662	-2.22686	-2.20628	0	1.00473	-1.0001	-1.33699
LOC_Os02g22260	fruit protein PKIWI502, putative, expressed	0	-0.00236199	0.0165608	-2.24713	0	-0.184278	-0.475521	-2.10949	GO:0003824 : catalytic activity///GO:0005488 : binding///GO:0005507 : copper ion binding///GO:0008152 : metabolic process///GO:0009055 : electron carrier activity///GO:0009507 : chloroplast///GO:0009536 : plastid///GO:0009570 : chloroplast stroma///GO:0009579 : thylakoid///GO:0009941 : chloroplast envelope///GO:0016491 : oxidoreductase activity///GO:0055114 : oxidation-reduction process///
LOC_Os03g11660	cysteine synthase, putative, expressed/cystein synthesis	0	0.00385354	1.94346	2.09856	0	0.338781	1.93774	2.17088	GO:0003824 : catalytic activity///GO:0004124 : cysteine synthase activity///GO:0005488 : binding///GO:0006520 : cellular amino acid metabolic process///GO:0006535 : cysteine biosynthetic process from serine///GO:0008152 : metabolic process///GO:0008652 : cellular amino acid biosynthetic process///GO:0009058 : biosynthetic process///GO:0009987 : cellular process///GO:0016740 : transferase activity…
LOC_Os12g08760	carboxyvinyl-carboxyphosphonate phosphorylmutase, putative, expressed	0	0.00583069	-2.45678	-4.96767	0	-0.464136	-1.92759	-3.65046	GO:0003824 : catalytic activity///GO:0008152 : metabolic process///GO:0009507 : chloroplast///GO:0009536 : plastid///GO:0009570 : chloroplast stroma///
LOC_Os06g39690	SOUL heme-binding protein, putative, expressed	0	0.00783392	-0.103359	-2.22065	0	0.31471	-0.442956	-2.27504	GO:0005488 : binding///GO:0008150 : biological_process///GO:0009507 : chloroplast///GO:0009534 : chloroplast thylakoid///GO:0009535 : chloroplast thylakoid membrane///GO:0009536 : plastid///GO:0009579 : thylakoid///GO:0009941 : chloroplast envelope///GO:0016020 : membrane///GO:0016117 : carotenoid biosynthetic process///GO:0016702 : oxidoreductase activity, acting on single donors with incorporat…
LOC_Os11g37260	SEY1, putative, expressed	0	0.0107768	1.4317	2.52116	0	0.531259	1.4866	2.54832	GO:0000166 : nucleotide binding///GO:0003924 : GTPase activity///GO:0005525 : GTP binding///GO:0005783 : endoplasmic reticulum///GO:0005789 : endoplasmic reticulum membrane///GO:0006184 : GTP catabolic process///GO:0016020 : membrane///GO:0016021 : integral component of membrane///GO:0016787 : hydrolase activity///
LOC_Os01g72950	expressed protein	0	0.0123025	0.0290848	-2.1202	0	-0.344215	-0.763852	-2.74114	GO:0000786 : nucleosome///GO:0003677 : DNA binding///GO:0003824 : catalytic activity///GO:0005622 : intracellular///GO:0005886 : plasma membrane///GO:0006334 : nucleosome assembly///GO:0008152 : metabolic process///GO:0009507 : chloroplast///GO:0009535 : chloroplast thylakoid membrane///GO:0009536 : plastid///GO:0009579 : thylakoid///GO:0009987 : cellular process///GO:0010155 : regulation of prot…
LOC_Os06g46990	expressed protein	0	0.0153317	-1.59197	-3.80256	0	-0.605631	-1.81858	-3.17485	GO:0003674 : molecular_function///GO:0005575 : cellular_component///GO:0007186 : G-protein coupled receptor signaling pathway///GO:0008150 : biological_process///GO:0016021 : integral component of membrane///
LOC_Os02g46980	pentatricopeptide, putative, expressed	0	0.0192202	-1.00987	-2.98876	0	-0.355825	-1.4484	-2.54996	GO:0005575 : cellular_component///GO:0008150 : biological_process///GO:0010075 : regulation of meristem growth///GO:0016556 : mRNA modification///
LOC_Os09g28520	expressed protein	0	0.0193802	-2.86561	-1.88679	0	0.414176	-0.669676	-1.42361
LOC_Os12g37710	PsbP, putative, expressed	0	0.0209837	-0.130042	-2.12458	0	-0.160783	-0.619442	-2.69242	GO:0005488 : binding///GO:0005509 : calcium ion binding///GO:0009507 : chloroplast///GO:0009523 : photosystem II///GO:0009535 : chloroplast thylakoid membrane///GO:0009536 : plastid///GO:0009543 : chloroplast thylakoid lumen///GO:0009570 : chloroplast stroma///GO:0009579 : thylakoid///GO:0009654 : photosystem II oxygen evolving complex///GO:0015979 : photosynthesis///GO:0016020 : membrane///GO:00…
LOC_Os04g38600	glyceraldehyde-3-phosphate dehydrogenase, putative, expressed/ D-glyceraldehyde 3-phosphate + NAD+ + phosphate ? 3-phospho-D-glyceroyl-phosphate + NADH + H+	0	0.0282409	-0.525004	-2.9154	0	-0.208227	-1.09583	-2.92641	GO:0000166 : nucleotide binding///GO:0003824 : catalytic activity///GO:0004365 : glyceraldehyde-3-phosphate dehydrogenase
LOC_Os03g06220	DEAD-box ATP-dependent RNA helicase, putative, expressed	0	0.0355947	1.93695	2.197	0	0.0240883	1.51553	2.06264	GO:0000166 : nucleotide binding///GO:0003676 : nucleic acid binding///GO:0003723 : RNA binding///GO:0003724 : RNA helicase activity///GO:0004386 : helicase activity///GO:0005524 : ATP binding///GO:0005634 : nucleus///GO:0005635 : nuclear envelope///GO:0005737 : cytoplasm///GO:0005886 : plasma membrane///GO:0006457 : protein folding///GO:0006810 : transport///GO:0008026 : ATP-dependent helicase ac…
LOC_Os02g51470	ATP synthase F1, delta subunit family protein, putative, expressed	0	0.0372549	-0.0573413	-2.4303	0	-0.205417	-0.747741	-2.29603	GO:0000165 : MAPK cascade///GO:0005215 : transporter activity///GO:0005739 : mitochondrion///GO:0006091 : generation of precursor metabolites and energy///GO:0006098 : pentose-phosphate shunt///GO:0006364 : rRNA processing///GO:0006612 : protein targeting to membrane///GO:0006754 : ATP biosynthetic process///GO:0006810 : transport///GO:0006811 : ion transport///GO:0006950 : response to stress///G…
LOC_Os07g40690	NAD dependent epimerase/dehydratase family protein, putative, expressed	0	0.0389043	-2.78159	-2.28986	0	-1.77987	-2.143	-2.41633	GO:0003824 : catalytic activity///GO:0003854 : 3-beta-hydroxy-delta5-steroid dehydrogenase activity///GO:0005488 : binding///GO:0006694 : steroid biosynthetic process///GO:0008152 : metabolic process///GO:0009058 : biosynthetic process///GO:0009987 : cellular process///GO:0019748 : secondary metabolic process///GO:0044237 : cellular metabolic process///GO:0050662 : coenzyme binding///
LOC_Os01g47280	expressed protein	0	0.0409314	-1.40083	-3.72742	0	-0.0427836	-2.39368	-1.94152
LOC_Os02g13970	Complex I intermediate-associated protein 30 domain containing protein, putative, expressed	0	0.0514737	-0.246328	-2.48121	0	-0.0775541	-0.73544	-2.31077	GO:0000166 : nucleotide binding///GO:0003824 : catalytic activity///GO:0005488 : binding///GO:0005773 : vacuole///GO:0006808 : regulation of nitrogen utilization///GO:0008152 : metabolic process///GO:0009507 : chloroplast///GO:0009536 : plastid///GO:0009570 : chloroplast stroma///GO:0010103 : stomatal complex morphogenesis///GO:0016556 : mRNA modification///
LOC_Os01g47630	expressed protein	0	0.0547205	-0.722812	-2.23618	0	0.206088	-0.985248	-2.41496	GO:0003674 : molecular_function///GO:0008150 : biological_process///GO:0009507 : chloroplast///GO:0009535 : chloroplast thylakoid membrane///GO:0009536 : plastid///GO:0009579 : thylakoid///GO:0016020 : membrane///
LOC_Os03g20100	S1 RNA binding domain containing protein, expressed	0	0.0632642	-0.21678	-2.49036	0	-0.356874	-0.70837	-2.17985	GO:0003723 : RNA binding///GO:0003735 : structural constituent of ribosome///GO:0005840 : ribosome///GO:0006098 : pentose-phosphate shunt///GO:0006364 : rRNA processing///GO:0006412 : translation///GO:0009507 : chloroplast///GO:0009536 : plastid///GO:0009570 : chloroplast stroma///GO:0009579 : thylakoid///GO:0009773 : photosynthetic electron transport in photosystem I///GO:0009902 : chloroplast r…
LOC_Os03g49630	expressed protein	0	0.069877	-0.859412	-2.38933	0	0.335881	-1.03853	-2.83331	GO:0005739 : mitochondrion///
LOC_Os06g11610	heat shock 22 kDa protein, mitochondrial precursor, putative, expressed	0	0.0780761	3.2545	2.66428	0	0.80716	2.18669	3.62111	GO:0003674 : molecular_function///GO:0005739 : mitochondrion///GO:0006950 : response to stress///GO:0009408 : response to heat///GO:0009628 : response to abiotic stimulus///GO:0042309 : homoiothermy///GO:0050825 : ice binding///GO:0050826 : response to freezing///
LOC_Os09g35940	cytochrome P450, putative, expressed	0	0.0917785	-0.577035	-4.76946	0	-0.104564	-1.54652	-3.32639	GO:0000003 : reproduction///GO:0003824 : catalytic activity///GO:0004497 : monooxygenase activity///GO:0005506 : iron ion binding///GO:0005515 : protein binding///GO:0005623 : cell///GO:0008152 : metabolic process///GO:0009055 : electron carrier activity///GO:0010154 : fruit development///GO:0016491 : oxidoreductase activity///GO:0016705 : oxidoreductase activity, acting on paired donors, with in…
LOC_Os07g03600	SCP-like extracellular protein, expressed	0	0.0955085	1.0878	3.29655	0	0.643356	1.80281	3.53616	GO:0003674 : molecular_function///GO:0005576 : extracellular region///GO:0005623 : cell///GO:0008150 : biological_process///GO:0016023 : cytoplasmic membrane-bounded vesicle///GO:0042309 : homoiothermy///GO:0050825 : ice binding///GO:0050826 : response to freezing///
LOC_Os02g01830	expressed protein	0	0.107191	-3.21185	-0.905308	0	0.490102	-0.12745	-0.212673
LOC_Os04g41340	4-nitrophenylphosphatase, putative, expressed/2-phosphoglycolate + H2O → glycolate + phosphate	0	0.109077	-0.0855148	-2.92645	0	-0.05616	-0.794557	-2.84898	GO:0003824 : catalytic activity///GO:0005576 : extracellular region///GO:0005634 : nucleus///GO:0005737 : cytoplasm///GO:0005773 : vacuole///GO:0008152 : metabolic process///GO:0009507 : chloroplast///GO:0009536 : plastid///GO:0009570 : chloroplast stroma///GO:0009987 : cellular process///GO:0016311 : dephosphorylation///GO:0016787 : hydrolase activity///GO:0016791 : phosphatase activity///GO:004…
LOC_Os03g50310	CCT/B-box zinc finger protein, putative, expressed	0	0.114712	-0.287686	-2.95802	0	0.0809368	-0.419636	-2.71922	GO:0003700 : sequence-specific DNA binding transcription factor activity///GO:0005488 : binding///GO:0005622 : intracellular///GO:0006139 : nucleobase-containing compound metabolic process///GO:0008270 : zinc ion binding///GO:0009058 : biosynthetic process///GO:0009536 : plastid///GO:0016020 : membrane///GO:0046872 : metal ion binding///
LOC_Os01g72290	expressed protein	0	0.132796	-1.2187	-2.13178	0	-0.568185	-0.948624	-1.78608
LOC_Os06g48300	protein phosphatase 2C, putative, expressed	0	0.140692	1.29761	2.3657	0	1.22934	1.89041	2.16541	GO:0000287 : magnesium ion binding///GO:0003824 : catalytic activity///GO:0004721 : phosphoprotein phosphatase activity///GO:0004722 : protein serine/threonine phosphatase activity///GO:0005886 : plasma membrane///GO:0006464 : cellular protein modification process///GO:0006470 : protein dephosphorylation///GO:0006950 : response to stress///GO:0008150 : biological_process///GO:0008152 : metabolic …
LOC_Os06g40640	fructose-bisphospate aldolase isozyme, putative, expressed/β-D-fructose 1,6-bisphosphate ? glycerone phosphate + D-glyceraldehyde 3-phosphate	0	0.140755	-1.09863	-3.1967	0	-0.0712706	-1.27908	-2.99131	GO:0001666 : response to hypoxia///GO:0003824 : catalytic activity///GO:0004332 : fructose-bisphosphate aldolase activity///GO:0005515 : protein binding///GO:0005975 : carbohydrate metabolic process///GO:0006091 : generation of precursor metabolites and energy///GO:0006096 : glycolytic process///GO:0008152 : metabolic process///GO:0009056 : catabolic process///GO:0009507 : chloroplast///GO:000953…
LOC_Os06g05480	expressed protein	0	0.140903	0.692859	2.52345	0	-0.017742	0.724461	1.99725
LOC_Os08g12449	expressed protein	0	0.150121	-0.363972	-4.28623	0	0.774833	-0.367096	-3.76032
LOC_Os10g40740	helix-loop-helix DNA-binding domain containing protein, expressed	0	0.15119	-0.401688	-2.766	0	0.413421	-0.318584	-2.6878	GO:0000003 : reproduction///GO:0003677 : DNA binding///GO:0003700 : sequence-specific DNA binding transcription factor activity///GO:0005575 : cellular_component///GO:0005634 : nucleus///GO:0005739 : mitochondrion///GO:0006139 : nucleobase-containing compound metabolic process///GO:0006355 : regulation of transcription, DNA-templated///GO:0009058 : biosynthetic process///GO:0009506 : plasmodesma/…
LOC_Os01g03549	multi-copper oxidase type I family protein, putative, expressed	0	0.151344	-0.431433	-2.70227	0	0.39457	-1.03252	-1.99889
LOC_Os12g08830	thylakoid lumenal 29.8 kDa protein, putative, expressed	0	0.159566	-0.514519	-2.46151	0	0.47948	-0.637862	-2.47254	GO:0000023 : maltose metabolic process///GO:0005488 : binding///GO:0005509 : calcium ion binding///GO:0006098 : pentose-phosphate shunt///GO:0009507 : chloroplast///GO:0009523 : photosystem II///GO:0009534 : chloroplast thylakoid///GO:0009536 : plastid///GO:0009543 : chloroplast thylakoid lumen///GO:0009570 : chloroplast stroma///GO:0009579 : thylakoid///GO:0009654 : photosystem II oxygen evolvin…
LOC_Os06g12660	NHL repeat-containing protein, putative, expressed	0	0.167156	-1.74673	-3.11165	0	-0.742896	-1.95234	-3.24091
LOC_Os12g28270	amidohydrolase, putative, expressed	0	0.179393	-1.39444	-2.53052	0	-0.0330969	-0.398044	-0.186104
LOC_Os05g33900	auxin-induced protein 5NG4, putative, expressed	0	0.182387	0.328986	-1.28172	0	0.00295492	0.531174	-2.16961
LOC_Os05g36310	zinc finger, C3HC4 type domain containing protein, expressed	0	0.183435	-0.590994	-2.92662	0	0.450659	-0.0943523	-1.92604
LOC_Os08g32060	spotted leaf 11, putative, expressed	0	0.188454	-1.8465	-3.60216	0	1.26978	-0.892789	-2.85535	GO:0000151 : ubiquitin ligase complex///GO:0003824 : catalytic activity///GO:0004842 : ubiquitin-protein ligase activity///GO:0005488 : binding///GO:0005515 : protein binding///GO:0005622 : intracellular///GO:0006464 : cellular protein modification process///GO:0016567 : protein ubiquitination///
LOC_Os06g11660	phosphate-induced protein 1 conserved region domain containing protein, expressed	0	0.191595	-1.29135	-3.12192	0	-0.64541	-0.576986	-2.65771	GO:0003674 : molecular_function///GO:0005575 : cellular_component///GO:0005618 : cell wall///GO:0005829 : cytosol///GO:0008150 : biological_process///GO:0009719 : response to endogenous stimulus///GO:0016023 : cytoplasmic membrane-bounded vesicle///
LOC_Os02g58310	expressed protein	0	0.192228	-1.08292	-2.03675	0	0.14666	-1.09098	-2.30639	GO:0003674 : molecular_function///GO:0008150 : biological_process///GO:0009507 : chloroplast///GO:0009536 : plastid///
LOC_Os11g42490	retrotransposon protein, putative, unclassified, expressed	0	0.19972	-1.11625	-2.63183	0	0.314685	-1.16577	-2.2893	GO:0003700 : sequence-specific DNA binding transcription factor activity///GO:0005515 : protein binding///GO:0006355 : regulation of transcription, DNA-templated///GO:0016020 : membrane///GO:0016192 : vesicle-mediated transport///GO:0043565 : sequence-specific DNA binding///
LOC_Os10g36500	invertase/pectin methylesterase inhibitor family protein, putative, expressed	0	0.202255	0.307751	-3.23293	0	-0.668772	-0.365852	-2.05191	GO:0004857 : enzyme inhibitor activity///GO:0005623 : cell///GO:0008152 : metabolic process///GO:0016787 : hydrolase activity///GO:0030234 : enzyme regulator activity///GO:0030599 : pectinesterase activity///GO:0043086 : negative regulation of catalytic activity///
LOC_Os10g35840	shikimate/quinate 5-dehydrogenase, putative, expressed/an L-glutamyl-[tRNAGlu] + NADPH + H+ → (S)-4-amino-5-oxopentanoate + a tRNAglu + NADP+	0	0.203461	-0.395576	-2.05905	0	-0.108093	-0.639261	-2.41493	GO:0000166 : nucleotide binding///GO:0003824 : catalytic activity///GO:0004764 : shikimate 3-dehydrogenase
LOC_Os11g16550	uncharacterized protein ycf53, putative, expressed	0	0.214444	-0.336118	-2.58418	0	-0.312663	-1.06674	-2.2537	GO:0005488 : binding///GO:0005515 : protein binding///GO:0006098 : pentose-phosphate shunt///GO:0006364 : rRNA processing///GO:0007165 : signal transduction///GO:0008152 : metabolic process///GO:0009058 : biosynthetic process///GO:0009073 : aromatic amino acid family biosynthetic process///GO:0009507 : chloroplast///GO:0009536 : plastid///GO:0009965 : leaf morphogenesis///GO:0009987 : cellular pr…
LOC_Os12g13910	expressed protein	0	0.218465	-2.24215	-4.22083	0	-0.46049	-1.6451	-1.98098
LOC_Os02g45450	dehydration-responsive element-binding protein, putative, expressed	0	0.236041	-2.551	-4.29576	0	-0.483025	-1.78121	-3.26566
LOC_Os02g37000	mitochondrial prohibitin complex protein 1, putative, expressed	0	0.252013	2.4935	2.49603	0	0.655403	2.02615	2.74546	GO:0005730 : nucleolus///GO:0005739 : mitochondrion///GO:0005773 : vacuole///GO:0005886 : plasma membrane///GO:0006950 : response to stress///GO:0007005 : mitochondrion organization///GO:0008150 : biological_process///GO:0009505 : plant-type cell wall///GO:0009507 : chloroplast///GO:0009628 : response to abiotic stimulus///GO:0009651 : response to salt stress///GO:0009719 : response to endogenous…
LOC_Os01g43550	WRKY12, expressed	0	0.254275	-2.40996	-1.83629	0	-0.058036	-1.86119	-3.0667	GO:0003677 : DNA binding///GO:0003700 : sequence-specific DNA binding transcription factor activity///GO:0005515 : protein binding///GO:0005634 : nucleus///GO:0006139 : nucleobase-containing compound metabolic process///GO:0006355 : regulation of transcription, DNA-templated///GO:0006950 : response to stress///GO:0007165 : signal transduction///GO:0007275 : multicellular organismal development///…
LOC_Os03g57900	zinc finger A20 and AN1 domain-containing stress-associated protein, putative, expressed	0	0.259611	2.29209	1.19064	0	0.621772	2.31258	0.874101	GO:0003677 : DNA binding///GO:0005488 : binding///GO:0006950 : response to stress///GO:0008150 : biological_process///GO:0008270 : zinc ion binding///GO:0046872 : metal ion binding///
LOC_Os12g16240	nmrA-like family domain containing protein, expressed	0	0.265099	-0.590881	-2.90518	0	-0.786589	-1.18944	-1.73518
LOC_Os09g34330	helix-loop-helix DNA-binding domain containing protein, expressed	0	0.267748	-2.35167	-3.42499	0	0.159063	-1.12095	-1.37383
LOC_Os09g20240	DUF581 domain containing protein, expressed	0	0.273847	0.119353	-2.36747	0	0.142599	-0.568604	-2.00931
LOC_Os10g02340	peptide transporter PTR2, putative, expressed	0	0.278235	-0.262265	-3.14698	0	-0.439842	-1.17304	-3.75636	GO:0005215 : transporter activity///GO:0005773 : vacuole///GO:0006810 : transport///GO:0006857 : oligopeptide transport///GO:0016020 : membrane///GO:0016021 : integral component of membrane///
LOC_Os12g31370	DNA repair protein Rad51, putative, expressed	0	0.279261	0.159704	2.38142	0	0.24887	0.133013	2.81159	GO:0000166 : nucleotide binding///GO:0003677 : DNA binding///GO:0003684 : damaged DNA binding///GO:0005515 : protein binding///GO:0005524 : ATP binding///GO:0005634 : nucleus///GO:0006139 : nucleobase-containing compound metabolic process///GO:0006259 : DNA metabolic process///GO:0006281 : DNA repair///GO:0006302 : double-strand break repair///GO:0006310 : DNA recombination///GO:0006950 : respons…
LOC_Os05g02070	expressed protein	0	0.283378	-2.36916	-3.78564	0	0.775113	-0.406546	0.0149587
LOC_Os07g09490	ATPase, putative, expressed	0	0.293384	-4.16947	-2.1702	0	-0.261152	-0.650164	-0.402987
LOC_Os01g47330	ribosomal protein L7/L12 C-terminal domain containing protein, expressed	0	0.303023	-0.167385	-2.11461	0	-0.831129	-0.871995	-2.25587	GO:0003735 : structural constituent of ribosome///GO:0005198 : structural molecule activity///GO:0005622 : intracellular///GO:0005840 : ribosome///GO:0006412 : translation///GO:0006950 : response to stress///GO:0009295 : nucleoid///GO:0009507 : chloroplast///GO:0009535 : chloroplast thylakoid membrane///GO:0009536 : plastid///GO:0009570 : chloroplast stroma///GO:0009579 : thylakoid///GO:0009607 :…
LOC_Os02g43970	AP2 domain containing protein, expressed	0	0.303814	-1.25256	-2.32023	0	-0.140881	-1.63102	-2.03677	GO:0003677 : DNA binding///GO:0003700 : sequence-specific DNA binding transcription factor activity///GO:0005634 : nucleus///GO:0006139 : nucleobase-containing compound metabolic process///GO:0006351 : transcription, DNA-templated///GO:0006355 : regulation of transcription, DNA-templated///GO:0009058 : biosynthetic process///GO:0009536 : plastid///GO:0042309 : homoiothermy///GO:0050825 : ice bind…
LOC_Os10g25130	aminotransferase, classes I and II, domain containing protein, expressed	0	0.306243	2.49637	1.68246	0	0.908592	2.18375	1.35823	GO:0000166 : nucleotide binding///GO:0001666 : response to hypoxia///GO:0003824 : catalytic activity///GO:0005507 : copper ion binding///GO:0005515 : protein binding///GO:0005524 : ATP binding///GO:0005739 : mitochondrion///GO:0006950 : response to stress///GO:0008150 : biological_process///GO:0008152 : metabolic process///GO:0008483 : transaminase activity///GO:0009056 : catabolic process///GO:0…
LOC_Os02g02380	suppressor of phythchrome A, putative, expressed	0	0.312091	-2.44493	-2.74102	0	0.388572	-2.22159	-2.89303	GO:0000166 : nucleotide binding///GO:0005622 : intracellular///GO:0005886 : plasma membrane///GO:0009628 : response to abiotic stimulus///
LOC_Os06g18140	UDP-glucoronosyl and UDP-glucosyl transferase domain containing protein, expressed	0	0.322622	2.72227	2.38891	0	0.531496	2.21463	1.8147	GO:0003677 : DNA binding///GO:0004879 : ligand-activated sequence-specific DNA binding RNA polymerase II transcription factor activity///GO:0005634 : nucleus///GO:0006355 : regulation of transcription, DNA-templated///GO:0008152 : metabolic process///GO:0009536 : plastid///GO:0009987 : cellular process///GO:0016740 : transferase activity///GO:0016757 : transferase activity, transferring glycosyl …
LOC_Os10g28420	IQ calmodulin-binding motif family protein, putative, expressed	0	0.32654	-2.23513	-2.27513	0	0.0522613	-0.0858839	-1.02764
LOC_Os07g12790	expressed protein	0	0.331439	1.03747	2.18926	0	0.51131	1.09181	2.12859
LOC_Os12g25180	expressed protein	0	0.332985	0.240088	-2.627	0	-0.179684	-0.980227	-2.21432	GO:0003674 : molecular_function///GO:0005515 : protein binding///GO:0005886 : plasma membrane///GO:0006464 : cellular protein modification process///GO:0009058 : biosynthetic process///
LOC_Os01g56470	mal d 1-associated protein, putative, expressed	0	0.342678	1.97528	2.20203	0	0.705989	1.89626	2.1521	GO:0003674 : molecular_function///GO:0005634 : nucleus///GO:0008150 : biological_process///GO:0015986 : ATP synthesis coupled proton transport///GO:0016820 : hydrolase activity, acting on acid anhydrides, catalyzing transmembrane movement of substances///GO:0033178 : proton-transporting two-sector ATPase complex, catalytic domain///
LOC_Os11g04990	expressed protein	0	0.3942	2.52692	2.2286	0	0.463808	1.66756	2.28049	GO:0003674 : molecular_function///GO:0008150 : biological_process///
LOC_Os03g42600	expressed protein	0	0.39807	-2.03827	-3.54718	0	-0.97829	-1.02168	-2.86082	GO:0005739 : mitochondrion///GO:0042309 : homoiothermy///GO:0050825 : ice binding///GO:0050826 : response to freezing///
LOC_Os07g35690	TKL_IRAK_DUF26-lc.3 - DUF26 kinases have homology to DUF26 containing loci, expressed	0	0.414557	2.0286	3.10198	0	-0.503773	2.16518	2.41615	GO:0000166 : nucleotide binding///GO:0004672 : protein kinase activity///GO:0004674 : protein serine/threonine kinase activity///GO:0004713 : protein tyrosine kinase activity///GO:0005515 : protein binding///GO:0005524 : ATP binding///GO:0005886 : plasma membrane///GO:0006464 : cellular protein modification process///GO:0006468 : protein phosphorylation///GO:0008152 : metabolic process///GO:00099…
LOC_Os01g49120	MATE efflux family protein, putative, expressed	0	0.428554	2.53205	2.18292	0	0.402838	2.08645	2.06024	GO:0005215 : transporter activity///GO:0005886 : plasma membrane///GO:0006810 : transport///GO:0006835 : dicarboxylic acid transport///GO:0006855 : drug transmembrane transport///GO:0009507 : chloroplast///GO:0009611 : response to wounding///GO:0009987 : cellular process///GO:0015238 : drug transmembrane transporter activity///GO:0015297 : antiporter activity///GO:0015691 : cadmium ion transport/…
LOC_Os10g38470	glutathione S-transferase, putative, expressed/glutathione + RX = a glutathione-toxin conjugate + HX	0	0.4286	2.44882	2.72193	0	1.26731	2.90632	1.94244	GO:0004364 : glutathione transferase activity///GO:0005737 : cytoplasm///GO:0008152 : metabolic process///GO:0009056 : catabolic process///GO:0009507 : chloroplast///GO:0009704 : de-etiolation///GO:0009987 : cellular process///GO:0016740 : transferase activity///GO:0019748 : secondary metabolic process///GO:0046686 : response to cadmium ion///GO:0048527 : lateral root development///GO:0060416 : r…
LOC_Os11g13850	rieske domain containing protein, expressed	0	0.429833	-0.43124	-2.12231	0	0.287178	-0.728828	-2.38542	GO:0003824 : catalytic activity///GO:0005488 : binding///GO:0005506 : iron ion binding///GO:0008152 : metabolic process///GO:0009055 : electron carrier activity///GO:0009507 : chloroplast///GO:0009534 : chloroplast thylakoid///GO:0009535 : chloroplast thylakoid membrane///GO:0009536 : plastid///GO:0009579 : thylakoid///GO:0009941 : chloroplast envelope///GO:0016020 : membrane///GO:0016491 : oxido…
LOC_Os12g12934	peptide transporter PTR3-A, putative, expressed	0	0.434869	-0.268024	-5.08908	0	0.506554	0.122779	-1.61242
LOC_Os03g38740	Dicer, putative, expressed	0	0.440934	1.32912	2.31536	0	0.478259	1.05988	2.46388	GO:0000166 : nucleotide binding///GO:0000287 : magnesium ion binding///GO:0000398 : mRNA splicing, via spliceosome///GO:0003676 : nucleic acid binding///GO:0003677 : DNA binding///GO:0003723 : RNA binding///GO:0003725 : double-stranded RNA binding///GO:0004386 : helicase activity///GO:0004518 : nuclease activity///GO:0004519 : endonuclease activity///GO:0004525 : ribonuclease III activity///GO:00…
LOC_Os04g34270	serine/threonine-protein kinase receptor precursor, putative, expressed	0	0.452085	1.35252	-2.48712	0	0.721332	0.421827	-2.55655	GO:0000166 : nucleotide binding///GO:0004672 : protein kinase activity///GO:0004674 : protein serine/threonine kinase activity///GO:0004713 : protein tyrosine kinase activity///GO:0005524 : ATP binding///GO:0005623 : cell///GO:0006464 : cellular protein modification process///GO:0006468 : protein phosphorylation///GO:0009875 : pollen-pistil interaction///GO:0016023 : cytoplasmic membrane-bounded …
LOC_Os03g49830	expressed protein	0	0.460195	-2.02366	-3.29132	0	0.345195	-1.38302	-0.862828
LOC_Os07g07550	galactose-1-phosphate uridyl transferase, putative, expressed/α-D-galactose 1-phosphate + UTP + H+ → UDP-α-D-galactose + diphosphate	0	0.468391	2.07747	2.70312	0	0.148971	1.66652	2.05432	GO:0003824 : catalytic activity///GO:0005975 : carbohydrate metabolic process///GO:0006012 : galactose metabolic process///GO:0006950 : response to stress///GO:0007154 : cell communication///GO:0008108 : UDP-glucose:hexose-1-phosphate uridylyltransferase activity///GO:0008152 : metabolic process///GO:0008270 : zinc ion binding///GO:0009991 : response to extracellular stimulus///GO:0016740 : trans…
LOC_Os05g16300	expressed protein	0	0.479557	-1.59513	-2.95238	0	0.491519	0.543136	-2.21281
LOC_Os12g19381	ribulose bisphosphate carboxylase small chain, chloroplast precursor, putative, expressed/D-ribulose-1,5-bisphosphate + CO2 + H2O → 2 3-phospho-D-glycerate + 2 H+	0	0.480874	0.0206299	-3.4361	0	0.587541	-0.146228	-2.67718	GO:0003824 : catalytic activity///GO:0004497 : monooxygenase activity///GO:0005488 : binding///GO:0005507 : copper ion binding///GO:0005576 : extracellular region///GO:0005618 : cell wall///GO:0005829 : cytosol///GO:0005840 : ribosome///GO:0006950 : response to stress///GO:0008152 : metabolic process///GO:0009409 : response to cold///GO:0009507 : chloroplast///GO:0009535 : chloroplast thylakoid m…
LOC_Os08g44390	EF hand family protein, putative, expressed	0	0.511484	2.05709	3.68806	0	0.678927	2.12472	1.99233	GO:0005488 : binding///GO:0005509 : calcium ion binding///GO:0005575 : cellular_component///GO:0008150 : biological_process///
LOC_Os01g68480	thioredoxin, putative, expressed	0	0.517013	-0.411737	-2.11341	0	0.157835	-1.17567	-2.413	GO:0005829 : cytosol///GO:0006662 : glycerol ether metabolic process///GO:0008047 : enzyme activator activity///GO:0008152 : metabolic process///GO:0009055 : electron carrier activity///GO:0009507 : chloroplast///GO:0009536 : plastid///GO:0009570 : chloroplast stroma///GO:0015035 : protein disulfide oxidoreductase activity///GO:0022900 : electron transport chain///GO:0030234 : enzyme regulator ac…
LOC_Os01g17396	expressed protein	0	0.522379	-1.12188	-3.56513	0	1.0405	-0.832196	-2.8365
LOC_Os01g71190	photosystem II reaction center PSB28 protein, chloroplast precursor, putative, expressed	0	0.523901	0.234101	-2.12348	0	0.286976	-0.316157	-2.15343	GO:0000038 : very long-chain fatty acid metabolic process///GO:0003674 : molecular_function///GO:0006655 : phosphatidylglycerol biosynthetic process///GO:0009507 : chloroplast///GO:0009523 : photosystem II///GO:0009535 : chloroplast thylakoid membrane///GO:0009536 : plastid///GO:0009539 : photosystem II reaction center///GO:0009570 : chloroplast stroma///GO:0009579 : thylakoid///GO:0009654 : phot…
LOC_Os09g28230	gibberellin receptor GID1L2, putative, expressed	0	0.528328	0.0150692	-2.54143	0	1.3496	-0.210035	-2.42365	GO:0005575 : cellular_component///GO:0008152 : metabolic process///GO:0016787 : hydrolase activity///
LOC_Os02g40460	S1 RNA binding domain containing protein, expressed	0	0.535178	1.48456	3.00155	0	1.00759	1.50215	2.61394	GO:0000175 : 3'-5'-exoribonuclease activity///GO:0000957 : mitochondrial RNA catabolic process///GO:0000963 : mitochondrial RNA processing///GO:0003676 : nucleic acid binding///GO:0003723 : RNA binding///GO:0003735 : structural constituent of ribosome///GO:0004518 : nuclease activity///GO:0004527 : exonuclease activity///GO:0004654 : polyribonucleotide nucleotidyltransferase activity///GO:0005739…
LOC_Os01g52230	phosphoethanolamine/phosphocholine phosphatase, putative, expressed	0	0.535741	-0.000959448	-3.01373	0	0.49389	-0.416239	-1.73192
LOC_Os03g47034	expressed protein	0	0.537426	1.76252	4.03474	0	0.373792	1.27763	3.34537
LOC_Os01g45530	single-stranded DNA-binding protein, putative, expressed	0	0.538707	1.48309	2.55923	0	0.430271	1.28182	2.12933	GO:0003677 : DNA binding///GO:0003697 : single-stranded DNA binding///GO:0005739 : mitochondrion///GO:0006260 : DNA replication///GO:0008150 : biological_process///
LOC_Os02g47510	9-cis-epoxycarotenoid dioxygenase 1, chloroplast precursor, putative, expressed	0	0.538962	-0.431049	-3.06895	0	-0.0714265	-0.992069	-2.01256	GO:0001539 : cilium or flagellum-dependent cell motility///GO:0005198 : structural molecule activity///GO:0005515 : protein binding///GO:0009428 : bacterial-type flagellum basal body, distal rod, P ring///GO:0009507 : chloroplast///GO:0009536 : plastid///GO:0010287 : plastoglobule///GO:0016702 : oxidoreductase activity, acting on single donors with incorporation of molecular oxygen, incorporation…
LOC_Os03g61090	expressed protein	0	0.543778	-0.164212	-2.3073	0	0.510517	-0.529506	-2.32266	GO:0009536 : plastid///GO:0009579 : thylakoid///GO:0016020 : membrane///
LOC_Os07g28850	retrotransposon protein, putative, unclassified, expressed	0	0.547529	1.63594	3.72604	0	0.371964	1.64629	2.47872	GO:0003676 : nucleic acid binding///GO:0005515 : protein binding///GO:0005739 : mitochondrion///GO:0016020 : membrane///GO:0031047 : gene silencing by RNA///GO:0051260 : protein homooligomerization///
LOC_Os03g30780	expressed protein	0	0.557722	4.33456	2.22915	0	2.4751	3.62596	3.88582
LOC_Os04g50960	expressed protein	0	0.558238	-0.758993	-3.62812	0	0.93585	-0.181782	-3.36386	GO:0005739 : mitochondrion///
LOC_Os02g30780	LGC1, putative, expressed	0	0.559346	-2.4376	-1.81525	0	-0.0570225	-0.854668	-3.06915	GO:0005623 : cell///GO:0005975 : carbohydrate metabolic process///GO:0006464 : cellular protein modification process///GO:0006486 : protein glycosylation///GO:0008378 : galactosyltransferase activity///GO:0009058 : biosynthetic process///GO:0016020 : membrane///GO:0016023 : cytoplasmic membrane-bounded vesicle///GO:0016740 : transferase activity///GO:0042309 : homoiothermy///GO:0050825 : ice bind…
LOC_Os02g39930	OsTIL-1 Temperature-induced lipocalin-1, expressed	0	0.560994	3.33054	3.25849	0	0.943019	2.76469	3.07697	GO:0005215 : transporter activity///GO:0005488 : binding///GO:0005575 : cellular_component///GO:0005739 : mitochondrion///GO:0005773 : vacuole///GO:0005783 : endoplasmic reticulum///GO:0005886 : plasma membrane///GO:0006810 : transport///GO:0006950 : response to stress///GO:0008289 : lipid binding///GO:0009408 : response to heat///GO:0009409 : response to cold///GO:0009416 : response to light sti…
LOC_Os03g42464	expressed protein	0	0.562462	3.52707	2.68174	0	2.06286	3.80437	3.68363
LOC_Os03g56540	heat shock protein DnaJ, putative, expressed	0	0.567315	4.16009	4.39823	0	1.32842	4.16441	4.01914	GO:0005515 : protein binding///GO:0005739 : mitochondrion///GO:0009536 : plastid///GO:0009987 : cellular process///GO:0019538 : protein metabolic process///GO:0031072 : heat shock protein binding///
LOC_Os10g34540	tetratricopeptide repeat protein 1, putative, expressed	0	0.585952	1.96927	2.45416	0	0.75754	1.91678	2.22766	GO:0005488 : binding///GO:0005515 : protein binding///GO:0005575 : cellular_component///GO:0051879 : Hsp90 protein binding///
LOC_Os01g52240	chlorophyll A-B binding protein, putative, expressed	0	0.601441	-3.72109	-11.0735	0	-1.41693	-3.76805	-6.89845	GO:0005488 : binding///GO:0005622 : intracellular///GO:0005739 : mitochondrion///GO:0006091 : generation of precursor metabolites and energy///GO:0009507 : chloroplast///GO:0009535 : chloroplast thylakoid membrane///GO:0009536 : plastid///GO:0009579 : thylakoid///GO:0009637 : response to blue light///GO:0009765 : photosynthesis, light harvesting///GO:0009941 : chloroplast envelope///GO:0010114 : …
LOC_Os03g62490	prohibitin-2, putative, expressed	0	0.607147	2.91842	3.15211	0	1.07853	2.41911	3.00649	GO:0005618 : cell wall///GO:0005739 : mitochondrion///GO:0005747 : mitochondrial respiratory chain complex I///GO:0005773 : vacuole///GO:0005886 : plasma membrane///GO:0006950 : response to stress///GO:0009507 : chloroplast///GO:0009536 : plastid///GO:0016020 : membrane///GO:0045271 : respiratory chain complex I///
LOC_Os03g10410	expressed protein	0	0.611718	2.31118	3.13666	0	0.52924	1.88774	2.64068	GO:0003674 : molecular_function///GO:0005575 : cellular_component///GO:0006626 : protein targeting to mitochondrion///GO:0008150 : biological_process///GO:0009560 : embryo sac egg cell differentiation///
LOC_Os08g32690	expressed protein	0	0.621173	1.08467	2.6111	0	0.682511	0.88827	2.16505	GO:0003674 : molecular_function///GO:0005730 : nucleolus///GO:0008150 : biological_process///
LOC_Os02g49986	MYB family transcription factor, putative, expressed	0	0.63478	-1.7228	-3.43953	0	0.54584	-1.04779	-1.66336
LOC_Os04g54350	SPRY-domain containing protein, putative, expressed	0	0.64741	2.41901	2.61806	0	0.982764	2.71116	3.03317
LOC_Os03g10400	peptidyl-prolyl cis-trans isomerase, putative, expressed	0	0.651001	2.40007	1.54064	0	0.875267	2.19507	1.78052	GO:0000151 : ubiquitin ligase complex///GO:0000413 : protein peptidyl-prolyl isomerization///GO:0003755 : peptidyl-prolyl cis-trans isomerase activity///GO:0003824 : catalytic activity///GO:0004842 : ubiquitin-protein ligase activity///GO:0006457 : protein folding///GO:0006464 : cellular protein modification process///GO:0009987 : cellular process///GO:0016567 : protein ubiquitination///GO:001685…
LOC_Os10g20350	MATE efflux family protein, putative, expressed	0	0.651861	2.81483	3.38918	0	0.650878	2.46924	2.03445	GO:0005215 : transporter activity///GO:0005524 : ATP binding///GO:0005773 : vacuole///GO:0005886 : plasma membrane///GO:0006810 : transport///GO:0006855 : drug transmembrane transport///GO:0009607 : response to biotic stimulus///GO:0009624 : response to nematode///GO:0009987 : cellular process///GO:0015197 : peptide transporter activity///GO:0015238 : drug transmembrane transporter activity///GO:…
LOC_Os01g57150	SR protein related family member, putative, expressed	0	0.667592	-0.833661	-2.04879	0	0.949471	-0.245996	-1.4278
LOC_Os03g01930	retrotransposon protein, putative, unclassified, expressed	0	0.67245	-0.404011	-3.95622	0	0.689597	-0.519456	-2.74181
LOC_Os02g05330	DEAD-box ATP-dependent RNA helicase, putative, expressed	0	0.686361	2.49511	1.4796	0	1.03964	2.19062	0.917849	GO:0000166 : nucleotide binding///GO:0003676 : nucleic acid binding///GO:0003723 : RNA binding///GO:0003743 : translation initiation factor activity///GO:0004386 : helicase activity///GO:0005524 : ATP binding///GO:0005618 : cell wall///GO:0005730 : nucleolus///GO:0005737 : cytoplasm///GO:0005829 : cytosol///GO:0005886 : plasma membrane///GO:0006412 : translation///GO:0006413 : translational initi…
LOC_Os10g39870	ATG1, putative, expressed	0	0.687004	2.71772	1.87093	0	1.05881	2.19397	1.43245	GO:0003674 : molecular_function///GO:0005743 : mitochondrial inner membrane///GO:0005886 : plasma membrane///GO:0006464 : cellular protein modification process///GO:0006626 : protein targeting to mitochondrion///GO:0009987 : cellular process///GO:0016043 : cellular component organization///GO:0017003 : protein-heme linkage///GO:0017004 : cytochrome complex assembly///GO:0018063 : cytochrome c-hem…
LOC_Os08g04500	terpene synthase, putative, expressed	0	0.69577	-0.72269	-3.58453	0	0.823098	-1.32084	-4.98966	GO:0000287 : magnesium ion binding///GO:0003824 : catalytic activity///GO:0005575 : cellular_component///GO:0006629 : lipid metabolic process///GO:0008152 : metabolic process///GO:0009058 : biosynthetic process///GO:0009607 : response to biotic stimulus///GO:0009987 : cellular process///GO:0010333 : terpene synthase activity///GO:0016829 : lyase activity///GO:0046872 : metal ion binding///
LOC_Os05g32420	expressed protein	0	0.700857	-1.10824	-3.49978	0	0.552118	-0.703937	-2.99557
LOC_Os04g40140	expressed protein	0	0.702247	3.77678	3.04931	0	1.73049	3.49332	3.58872	GO:0003677 : DNA binding///GO:0003700 : sequence-specific DNA binding transcription factor activity///GO:0005575 : cellular_component///GO:0006139 : nucleobase-containing compound metabolic process///GO:0006355 : regulation of transcription, DNA-templated///GO:0006950 : response to stress///GO:0007049 : cell cycle///GO:0007275 : multicellular organismal development///GO:0009058 : biosynthetic pro…
LOC_Os08g29570	pleiotropic drug resistance protein 3, putative, expressed	0	0.705271	1.473	2.25345	0	1.55855	1.948	2.09429	GO:0000166 : nucleotide binding///GO:0005215 : transporter activity///GO:0005524 : ATP binding///GO:0005886 : plasma membrane///GO:0006139 : nucleobase-containing compound metabolic process///GO:0006200 : ATP catabolic process///GO:0006810 : transport///GO:0008150 : biological_process///GO:0009056 : catabolic process///GO:0009607 : response to biotic stimulus///GO:0009719 : response to endogenous…
LOC_Os08g25380	serine/threonine-protein kinase BRI1-like 1 precursor, putative, expressed	0	0.714586	2.47289	3.69724	0	1.69612	3.64324	4.54092	GO:0000166 : nucleotide binding///GO:0004672 : protein kinase activity///GO:0004674 : protein serine/threonine kinase activity///GO:0004713 : protein tyrosine kinase activity///GO:0004872 : receptor activity///GO:0005515 : protein binding///GO:0005524 : ATP binding///GO:0005886 : plasma membrane///GO:0006464 : cellular protein modification process///GO:0006468 : protein phosphorylation///GO:00081…
LOC_Os05g45760	EMB1796, putative, expressed	0	0.720288	2.51003	1.89259	0	0.727313	1.94407	2.0859	GO:0000003 : reproduction///GO:0000166 : nucleotide binding///GO:0005488 : binding///GO:0005739 : mitochondrion///GO:0009536 : plastid///GO:0009790 : embryo development///GO:0009791 : post-embryonic development///
LOC_Os01g16220	Sad1 / UNC-like C-terminal domain containing protein, putative, expressed	0	0.72208	2.74087	2.25618	0	0.821061	2.48186	2.1007	GO:0005515 : protein binding///GO:0005635 : nuclear envelope///GO:0005783 : endoplasmic reticulum///GO:0008150 : biological_process///GO:0009536 : plastid///GO:0042309 : homoiothermy///GO:0050825 : ice binding///GO:0050826 : response to freezing///
LOC_Os01g16960	pyruvate kinase, putative, expressed/phosphoenolpyruvate + ADP + H+ → pyruvate + ATP	0	0.726421	2.45201	2.7823	0	-0.285581	1.38831	2.00327	GO:0000287 : magnesium ion binding///GO:0003824 : catalytic activity///GO:0004743 : pyruvate kinase activity///GO:0005488 : binding///GO:0005739 : mitochondrion///GO:0005829 : cytosol///GO:0005975 : carbohydrate metabolic process///GO:0006091 : generation of precursor metabolites and energy///GO:0006096 : glycolytic process///GO:0008152 : metabolic process///GO:0009056 : catabolic process///GO:00…
LOC_Os07g32430	pre-mRNA-splicing factor ATP-dependent RNA helicase PRP16, putative, expressed	0	0.728416	2.39923	1.60611	0	0.770501	2.05651	1.48886
LOC_Os08g27824	NOL1/NOP2/sun family protein, putative, expressed	0	0.738999	2.30019	1.74023	0	1.03332	2.54275	1.64798	GO:0003723 : RNA binding///GO:0008150 : biological_process///GO:0008152 : metabolic process///GO:0008168 : methyltransferase activity///GO:0009987 : cellular process///GO:0016740 : transferase activity///GO:0032259 : methylation///
LOC_Os03g19960	ATP-dependent RNA helicase, putative, expressed	0	0.739613	2.41469	1.5927	0	0.8316	2.15902	1.534	GO:0000166 : nucleotide binding///GO:0003676 : nucleic acid binding///GO:0004386 : helicase activity///GO:0005524 : ATP binding///GO:0005730 : nucleolus///GO:0008026 : ATP-dependent helicase activity///GO:0009941 : chloroplast envelope///GO:0016020 : membrane///GO:0016787 : hydrolase activity///GO:0017111 : nucleoside-triphosphatase activity///
LOC_Os03g19570	fip1 motif family protein, expressed	0	0.742895	2.159	2.65319	0	0.486137	1.29446	2.02387	GO:0003674 : molecular_function///GO:0005575 : cellular_component///GO:0006310 : DNA recombination///GO:0007126 : meiotic nuclear division///GO:0008150 : biological_process///GO:0010332 : response to gamma radiation///GO:0032204 : regulation of telomere maintenance///GO:0043247 : telomere maintenance in response to DNA damage///
LOC_Os01g46020	TATA-binding protein-associated factor TAFII55 family protein, putative, expressed	0	0.761858	4.3416	2.4284	0	0.384227	3.74125	2.09582	GO:0005669 : transcription factor TFIID complex///GO:0006139 : nucleobase-containing compound metabolic process///GO:0006367 : transcription initiation from RNA polymerase II promoter///GO:0009058 : biosynthetic process///
LOC_Os04g52840	tyrosine protein kinase domain containing protein, putative, expressed	0	0.764302	2.58364	1.84834	0	-0.575126	1.2067	0.0631215
LOC_Os11g37960	WIP4 - Wound-induced protein precursor, expressed	0	0.765101	0.95517	4.3308	0	-0.0231082	1.46312	2.0749
LOC_Os08g10480	heavy metal-associated domain containing protein, expressed	0	0.76572	2.64987	2.91618	0	0.850367	2.28187	1.78457	GO:0005488 : binding///GO:0005622 : intracellular///GO:0006810 : transport///
LOC_Os03g10460	expressed protein	0	0.7683	0.61719	2.17249	0	0.81192	0.991051	2.13732	GO:0003674 : molecular_function///GO:0005575 : cellular_component///GO:0006355 : regulation of transcription, DNA-templated///GO:0006626 : protein targeting to mitochondrion///GO:0008150 : biological_process///
LOC_Os01g15350	zinc finger C-x8-C-x5-C-x3-H type family protein, expressed	0	0.770746	2.05453	1.47503	0	0.951505	2.04138	1.94667	GO:0003676 : nucleic acid binding///GO:0003677 : DNA binding///GO:0003723 : RNA binding///GO:0005488 : binding///GO:0005634 : nucleus///GO:0008150 : biological_process///GO:0008270 : zinc ion binding///GO:0046872 : metal ion binding///
LOC_Os01g16430	cysteine proteinase inhibitor precursor protein, putative, expressed	0	0.787119	1.46357	2.11421	0	0.868271	1.61684	2.17106	GO:0004869 : cysteine-type endopeptidase inhibitor activity///GO:0005488 : binding///GO:0005576 : extracellular region///GO:0005829 : cytosol///GO:0006952 : defense response///GO:0008152 : metabolic process///GO:0009628 : response to abiotic stimulus///GO:0010466 : negative regulation of peptidase activity///GO:0030234 : enzyme regulator activity///GO:0030414 : peptidase inhibitor activity///GO:0…
LOC_Os05g45730	ubiquinone oxidoreductase, putative, expressed/an oxidized electron acceptor + NADH + H+ ? a reduced electron acceptor + NAD+	0	0.80789	2.02121	2.16966	0	1.0913	2.00567	1.95737	GO:0003824 : catalytic activity///GO:0005488 : binding///GO:0005506 : iron ion binding///GO:0005739 : mitochondrion///GO:0006091 : generation of precursor metabolites and energy///GO:0008137 : NADH dehydrogenase
LOC_Os10g28000	glutathione reductase, putative, expressed/glutathione disulfide + NADPH + H+ → 2 glutathione + NADP+	0	0.808705	1.54988	2.77533	0	0.974574	1.63787	2.4892	GO:0000166 : nucleotide binding///GO:0003824 : catalytic activity///GO:0004362 : glutathione-disulfide reductase activity///GO:0005488 : binding///GO:0005507 : copper ion binding///GO:0005524 : ATP binding///GO:0005737 : cytoplasm///GO:0005739 : mitochondrion///GO:0006749 : glutathione metabolic process///GO:0008152 : metabolic process///GO:0009055 : electron carrier activity///GO:0009536 : plast…
LOC_Os06g37450	GATA zinc finger domain containing protein, expressed	0	0.815526	0.00197093	-2.64867	0	0.515199	-0.317176	-2.13455	GO:0003700 : sequence-specific DNA binding transcription factor activity///GO:0005515 : protein binding///GO:0005634 : nucleus///GO:0006139 : nucleobase-containing compound metabolic process///GO:0006355 : regulation of transcription, DNA-templated///GO:0007165 : signal transduction///GO:0008150 : biological_process///GO:0008152 : metabolic process///GO:0008270 : zinc ion binding///GO:0009058 : b…
LOC_Os05g43390	signal recognition particle 54 kDa protein, putative, expressed	0	0.82031	0.892943	2.96885	0	0.992856	1.61845	3.00593	GO:0000166 : nucleotide binding///GO:0003723 : RNA binding///GO:0003924 : GTPase activity///GO:0005515 : protein binding///GO:0005525 : GTP binding///GO:0005737 : cytoplasm///GO:0005829 : cytosol///GO:0006184 : GTP catabolic process///GO:0006614 : SRP-dependent cotranslational protein targeting to membrane///GO:0006810 : transport///GO:0008152 : metabolic process///GO:0008312 : 7S RNA binding///G…
LOC_Os01g15300	zinc finger helicase family protein, putative, expressed	0	0.830015	2.57099	3.2087	0	1.19037	1.94967	3.64483	GO:0000166 : nucleotide binding///GO:0003676 : nucleic acid binding///GO:0003677 : DNA binding///GO:0004386 : helicase activity///GO:0005524 : ATP binding///GO:0006139 : nucleobase-containing compound metabolic process///GO:0008026 : ATP-dependent helicase activity///GO:0008270 : zinc ion binding///GO:0009507 : chloroplast///GO:0016787 : hydrolase activity///GO:0017111 : nucleoside-triphosphatase…
LOC_Os02g25780	expressed protein	0	0.831049	1.64084	2.61541	0	1.7088	2.59413	1.62812	GO:0003674 : molecular_function///GO:0005575 : cellular_component///GO:0008150 : biological_process///
LOC_Os01g57004	adhesive/proline-rich protein, putative, expressed	0	0.833078	2.00932	2.8406	0	0.410773	1.93925	3.09112	GO:0005739 : mitochondrion///GO:0007186 : G-protein coupled receptor signaling pathway///GO:0016021 : integral component of membrane///
LOC_Os04g13210	multidrug resistance-associated protein, putative, expressed	0	0.846372	0.514189	3.9176	0	-0.051614	0.822282	2.48109	GO:0000166 : nucleotide binding///GO:0000325 : plant-type vacuole///GO:0003993 : acid phosphatase activity///GO:0005215 : transporter activity///GO:0005524 : ATP binding///GO:0005575 : cellular_component///GO:0005773 : vacuole///GO:0005774 : vacuolar membrane///GO:0005886 : plasma membrane///GO:0006139 : nucleobase-containing compound metabolic process///GO:0006200 : ATP catabolic process///GO:00…
LOC_Os12g03899	major facilitator superfamily antiporter, putative, expressed	0	0.850515	1.97191	2.09075	0	1.45906	2.38827	1.51832	GO:0005215 : transporter activity///GO:0006810 : transport///GO:0009624 : response to nematode///GO:0009628 : response to abiotic stimulus///GO:0009705 : plant-type vacuole membrane///GO:0009987 : cellular process///GO:0010043 : response to zinc ion///GO:0016020 : membrane///GO:0016021 : integral component of membrane///GO:0055069 : zinc ion homeostasis///GO:0055085 : transmembrane transport///GO…
LOC_Os09g26880	aldehyde dehydrogenase, putative, expressed/an aldehyde + NAD(P)+ + H2O = a carboxylate + NAD(P)H + 2 H+	0	0.858772	2.0998	2.06498	0	1.02262	2.01989	1.59676	GO:0000303 : response to superoxide///GO:0003824 : catalytic activity///GO:0004028 : 3-chloroallyl aldehyde dehydrogenase activity///GO:0005829 : cytosol///GO:0006950 : response to stress///GO:0008152 : metabolic process///GO:0009269 : response to desiccation///GO:0009628 : response to abiotic stimulus///GO:0009651 : response to salt stress///GO:0009719 : response to endogenous stimulus///GO:0009…
LOC_Os06g13010	retrotransposon protein, putative, unclassified, expressed	0	0.863792	3.20812	2.13416	0	0.946753	2.17735	2.30193	GO:0005739 : mitochondrion///
LOC_Os01g56550	transcription initiation factor IIF beta subunit, putative, expressed	0	0.863885	2.70743	2.52645	0	1.04504	2.45281	2.22229	GO:0000166 : nucleotide binding///GO:0003743 : translation initiation factor activity///GO:0003824 : catalytic activity///GO:0005524 : ATP binding///GO:0005634 : nucleus///GO:0005654 : nucleoplasm///GO:0005674 : transcription factor TFIIF complex///GO:0005739 : mitochondrion///GO:0006139 : nucleobase-containing compound metabolic process///GO:0006366 : transcription from RNA polymerase II promote…
LOC_Os12g37519	retrotransposon protein, putative, unclassified, expressed	0	0.864604	4.61212	4.26414	0	0.445401	4.06636	4.05768
LOC_Os05g04370	expressed protein	0	0.865513	2.68834	1.77339	0	0.959233	2.47838	1.91185	GO:0003674 : molecular_function///GO:0004721 : phosphoprotein phosphatase activity///GO:0005575 : cellular_component///GO:0005634 : nucleus///GO:0007062 : sister chromatid cohesion///GO:0008150 : biological_process///GO:0016787 : hydrolase activity///GO:0031048 : chromatin silencing by small RNA///GO:0045132 : meiotic chromosome segregation///GO:0046872 : metal ion binding///
LOC_Os03g51479	maf, putative, expressed	0	0.865788	2.21224	2.67348	0	2.4231	3.00204	3.66651	GO:0003674 : molecular_function///GO:0005737 : cytoplasm///GO:0008150 : biological_process///GO:0009536 : plastid///
LOC_Os01g74490	heavy metal-associated domain containing protein, expressed	0	0.866214	2.21685	3.40471	0	2.03681	3.23082	2.83597	GO:0004930 : G-protein coupled receptor activity///GO:0005488 : binding///GO:0005634 : nucleus///GO:0005737 : cytoplasm///GO:0006810 : transport///GO:0007186 : G-protein coupled receptor signaling pathway///GO:0007275 : multicellular organismal development///GO:0008150 : biological_process///GO:0009653 : anatomical structure morphogenesis///GO:0009908 : flower development///GO:0016021 : integral …
LOC_Os08g38600	copine, putative, expressed	0	0.866878	1.97809	2.94248	0	1.47908	2.49074	2.80951	GO:0005488 : binding///GO:0005515 : protein binding///GO:0005886 : plasma membrane///GO:0006464 : cellular protein modification process///GO:0008152 : metabolic process///GO:0008270 : zinc ion binding///GO:0009058 : biosynthetic process///GO:0009987 : cellular process///GO:0046872 : metal ion binding///
LOC_Os10g35550	pre-mRNA-processing factor 6, putative, expressed	0	0.866968	2.86345	1.67727	0	0.812842	2.32159	1.53633	GO:0000398 : mRNA splicing, via spliceosome///GO:0005488 : binding///GO:0005622 : intracellular///GO:0005634 : nucleus///GO:0005976 : polysaccharide metabolic process///GO:0006139 : nucleobase-containing compound metabolic process///GO:0006396 : RNA processing///GO:0006950 : response to stress///GO:0009409 : response to cold///GO:0009568 : amyloplast starch grain///GO:0009628 : response to abioti…
LOC_Os05g24780	OsCML21 - Calmodulin-related calcium sensor protein, expressed	0	0.867271	2.36053	4.12287	0	1.79474	3.56627	3.81948	GO:0005488 : binding///GO:0005515 : protein binding///GO:0007275 : multicellular organismal development///GO:0009536 : plastid///GO:0009653 : anatomical structure morphogenesis///GO:0016043 : cellular component organization///GO:0030154 : cell differentiation///
LOC_Os02g38840	glucose-6-phosphate 1-dehydrogenase, cytoplasmic isoform, putative, expressed/D-glucopyranose 6-phosphate + NADP+ → 6-phospho D-glucono-1,5-lactone + NADPH + H+	0	0.876045	1.46042	3.33331	0	0.726511	2.26771	2.51321	GO:0000166 : nucleotide binding///GO:0003824 : catalytic activity///GO:0004345 : glucose-6-phosphate dehydrogenase activity///GO:0005488 : binding///GO:0005829 : cytosol///GO:0005975 : carbohydrate metabolic process///GO:0006006 : glucose metabolic process///GO:0006098 : pentose-phosphate shunt///GO:0006139 : nucleobase-containing compound metabolic process///GO:0008152 : metabolic process///GO:0…
LOC_Os03g15700	splicing factor 3A subunit 2, putative, expressed	0	0.877089	2.58982	2.39491	0	1.05737	2.28724	2.42396	GO:0003676 : nucleic acid binding///GO:0005179 : hormone activity///GO:0005198 : structural molecule activity///GO:0005488 : binding///GO:0005515 : protein binding///GO:0005516 : calmodulin binding///GO:0005576 : extracellular region///GO:0005622 : intracellular///GO:0005634 : nucleus///GO:0005681 : spliceosomal complex///GO:0007155 : cell adhesion///GO:0007186 : G-protein coupled receptor signal…
LOC_Os06g51060	CHIT8 - Chitinase family protein precursor, expressed/chitin degradation	0	0.886664	1.3008	2.97454	0	0.554902	1.22463	2.25702	GO:0000272 : polysaccharide catabolic process///GO:0004568 : chitinase activity///GO:0005773 : vacuole///GO:0005829 : cytosol///GO:0005886 : plasma membrane///GO:0005975 : carbohydrate metabolic process///GO:0006032 : chitin catabolic process///GO:0006950 : response to stress///GO:0006952 : defense response///GO:0007165 : signal transduction///GO:0008061 : chitin binding///GO:0008150 : biological…
LOC_Os01g07870	ABC transporter family protein, putative, expressed	0	0.891995	2.99124	2.33638	0	1.17008	2.64787	2.12519	GO:0000166 : nucleotide binding///GO:0000325 : plant-type vacuole///GO:0005215 : transporter activity///GO:0005524 : ATP binding///GO:0005575 : cellular_component///GO:0005576 : extracellular region///GO:0005773 : vacuole///GO:0005774 : vacuolar membrane///GO:0005886 : plasma membrane///GO:0006139 : nucleobase-containing compound metabolic process///GO:0006200 : ATP catabolic process///GO:0006810…
LOC_Os03g19870	ATP binding protein, putative, expressed	0	0.892389	2.7046	2.19525	0	0.914035	2.38796	1.99477	GO:0000166 : nucleotide binding///GO:0005524 : ATP binding///GO:0005525 : GTP binding///GO:0005856 : cytoskeleton///GO:0005874 : microtubule///GO:0007264 : small GTPase mediated signal transduction///GO:0009790 : embryo development///GO:0009987 : cellular process///GO:0017111 : nucleoside-triphosphatase activity///GO:0051301 : cell division///
LOC_Os10g21418	NADPH-dependent oxidoreductase, putative, expressed	0	0.896101	4.05128	4.01305	0	2.55409	3.88364	4.02737	GO:0003824 : catalytic activity///GO:0006810 : transport///GO:0008137 : NADH dehydrogenase
LOC_Os05g44770	receptor-like protein kinase 5 precursor, putative, expressed	0	0.896949	1.88642	3.6516	0	0.622995	1.88635	2.09692	GO:0004672 : protein kinase activity///GO:0004674 : protein serine/threonine kinase activity///GO:0004713 : protein tyrosine kinase activity///GO:0005515 : protein binding///GO:0005524 : ATP binding///GO:0005886 : plasma membrane///GO:0006464 : cellular protein modification process///GO:0006468 : protein phosphorylation///GO:0008152 : metabolic process///GO:0009987 : cellular process///GO:0016020…
LOC_Os01g50616	phosphatidylinositol transfer, putative, expressed	0	0.898037	2.30929	1.89852	0	1.31504	2.7573	2.59237	GO:0005215 : transporter activity///GO:0005622 : intracellular///GO:0005886 : plasma membrane///GO:0006810 : transport///
LOC_Os11g04670	2-isopropylmalate synthase B, putative, expressed	0	0.899157	2.14469	2.19748	0	0.920956	2.03293	1.73827	GO:0003824 : catalytic activity///GO:0003852 : 2-isopropylmalate synthase activity///GO:0008152 : metabolic process///GO:0009058 : biosynthetic process///GO:0009098 : leucine biosynthetic process///GO:0009507 : chloroplast///GO:0009536 : plastid///GO:0009941 : chloroplast envelope///GO:0009987 : cellular process///GO:0010177 : 2-
LOC_Os02g38050	joka2, putative, expressed	0	0.901717	2.45212	2.02512	0	0.496352	2.37633	2.49166	GO:0005488 : binding///GO:0005515 : protein binding///GO:0005737 : cytoplasm///GO:0008150 : biological_process///GO:0008270 : zinc ion binding///
LOC_Os01g62610	peptidyl-prolyl cis-trans isomerase, FKBP-type, putative, expressed	0	0.923456	1.38352	3.32886	0	1.27956	1.6113	2.73722	GO:0000413 : protein peptidyl-prolyl isomerization///GO:0003755 : peptidyl-prolyl cis-trans isomerase activity///GO:0003824 : catalytic activity///GO:0005488 : binding///GO:0005515 : protein binding///GO:0005528 : FK506 binding///GO:0006457 : protein folding///GO:0006464 : cellular protein modification process///GO:0009536 : plastid///GO:0009579 : thylakoid///GO:0016020 : membrane///GO:0016853 : …
LOC_Os05g41370	TKL_IRAK_DUF26-la.1 - DUF26 kinases have homology to DUF26 containing loci, expressed	0	0.932848	2.21717	2.87822	0	2.13802	2.44634	2.25897	GO:0004672 : protein kinase activity///GO:0004674 : protein serine/threonine kinase activity///GO:0004713 : protein tyrosine kinase activity///GO:0005524 : ATP binding///GO:0005623 : cell///GO:0005773 : vacuole///GO:0005886 : plasma membrane///GO:0006464 : cellular protein modification process///GO:0006468 : protein phosphorylation///GO:0008152 : metabolic process///GO:0009737 : response to absci…
LOC_Os04g32580	expressed protein	0	0.936422	3.49706	3.24399	0	1.37148	3.21577	3.13999	GO:0003674 : molecular_function///GO:0005623 : cell///GO:0008150 : biological_process///
LOC_Os01g26160	exportin 1, putative, expressed	0	0.941672	2.88957	2.49095	0	1.24738	2.61537	2.8322	GO:0005215 : transporter activity///GO:0005487 : nucleocytoplasmic transporter activity///GO:0005488 : binding///GO:0005515 : protein binding///GO:0005634 : nucleus///GO:0005635 : nuclear envelope///GO:0006810 : transport///GO:0007275 : multicellular organismal development///GO:0009653 : anatomical structure morphogenesis///GO:0009908 : flower development///GO:0009910 : negative regulation of flo…
LOC_Os05g24010	receptor protein kinase-like, putative, expressed	0	0.952061	1.55203	2.44672	0	1.05427	1.78577	2.11935	GO:0000166 : nucleotide binding///GO:0004672 : protein kinase activity///GO:0004674 : protein serine/threonine kinase activity///GO:0004713 : protein tyrosine kinase activity///GO:0005515 : protein binding///GO:0005524 : ATP binding///GO:0005623 : cell///GO:0006464 : cellular protein modification process///GO:0006468 : protein phosphorylation///GO:0007165 : signal transduction///GO:0016020 : memb…
LOC_Os01g06660	thiamine pyrophosphate enzyme, C-terminal TPP binding domain containing protein, expressed/a 2-oxo carboxylate + H+ = an aldehyde + CO2	0	0.957797	1.58274	2.89331	0	0.248877	1.46767	2.36062	GO:0000287 : magnesium ion binding///GO:0003824 : catalytic activity///GO:0005488 : binding///GO:0005829 : cytosol///GO:0006950 : response to stress///GO:0008152 : metabolic process///GO:0016831 : carboxy-lyase activity///GO:0030976 : thiamine pyrophosphate binding///
LOC_Os04g52540	retrotransposon protein, putative, unclassified, expressed	0	0.973531	2.31753	2.76951	0	0.432281	1.76074	2.73066	GO:0003676 : nucleic acid binding///GO:0016020 : membrane///GO:0031047 : gene silencing by RNA///GO:0051260 : protein homooligomerization///
LOC_Os12g06780	expressed protein	0	0.990111	-1.20422	-2.28574	0	0.824825	-0.525774	-1.77316
LOC_Os07g46690	PHD-finger family protein, expressed	0	0.992861	1.72008	2.7722	0	0.633704	1.82568	2.37884	GO:0000956 : nuclear-transcribed mRNA catabolic process///GO:0003677 : DNA binding///GO:0005488 : binding///GO:0005515 : protein binding///GO:0005634 : nucleus///GO:0006139 : nucleobase-containing compound metabolic process///GO:0006355 : regulation of transcription, DNA-templated///GO:0007155 : cell adhesion///GO:0008270 : zinc ion binding///GO:0009058 : biosynthetic process///GO:0010090 : trich…
LOC_Os03g41460	CAMK_CAMK_like.20 - CAMK includes calcium/calmodulin depedent protein kinases, expressed/ABA	0	1.00483	2.70058	1.82701	0	1.12579	2.57512	1.86911	GO:0000166 : nucleotide binding///GO:0004672 : protein kinase activity///GO:0004674 : protein serine/threonine kinase activity///GO:0004713 : protein tyrosine kinase activity///GO:0005515 : protein binding///GO:0005524 : ATP binding///GO:0005634 : nucleus///GO:0005737 : cytoplasm///GO:0005829 : cytosol///GO:0005975 : carbohydrate metabolic process///GO:0005985 : sucrose metabolic process///GO:000…
LOC_Os06g21570	Os6bglu24 - beta-glucosidase homologue, similar to G. max isohydroxyurate hydrolase, expressed	0	1.00739	-2.74833	-4.72093	0	2.58283	-0.809578	-0.150656	GO:0003824 : catalytic activity///GO:0004553 : hydrolase activity, hydrolyzing O-glycosyl compounds///GO:0005488 : binding///GO:0005618 : cell wall///GO:0005623 : cell///GO:0005975 : carbohydrate metabolic process///GO:0008152 : metabolic process///GO:0008422 : beta-glucosidase activity///GO:0009505 : plant-type cell wall///GO:0009860 : pollen tube growth///GO:0016787 : hydrolase activity///GO:00…
LOC_Os03g51470	expressed protein	0	1.00871	5.03799	4.01621	0	1.16132	3.35741	4.28567
LOC_Os06g50050	AAA-type ATPase family protein, putative, expressed	0	1.00971	2.59003	2.7088	0	1.01934	2.30308	2.35736	GO:0000166 : nucleotide binding///GO:0005215 : transporter activity///GO:0005524 : ATP binding///GO:0006139 : nucleobase-containing compound metabolic process///GO:0006810 : transport///GO:0008152 : metabolic process///GO:0009056 : catabolic process///GO:0016020 : membrane///GO:0016023 : cytoplasmic membrane-bounded vesicle///GO:0016787 : hydrolase activity///GO:0016887 : ATPase activity///GO:001…
LOC_Os03g38800	AAA family ATPase, putative, expressed	0	1.02554	2.44947	3.21349	0	0.655189	1.91768	3.55939	GO:0000166 : nucleotide binding///GO:0005524 : ATP binding///GO:0005575 : cellular_component///GO:0006139 : nucleobase-containing compound metabolic process///GO:0008150 : biological_process///GO:0008152 : metabolic process///GO:0009056 : catabolic process///GO:0016787 : hydrolase activity///GO:0017111 : nucleoside-triphosphatase activity///GO:0042309 : homoiothermy///GO:0050825 : ice binding///G…
LOC_Os01g03720	MYB family transcription factor, putative, expressed	0	1.02574	1.27884	2.28963	0	2.88873	3.45073	4.39175	GO:0003677 : DNA binding///GO:0003682 : chromatin binding///GO:0003700 : sequence-specific DNA binding transcription factor activity///GO:0005634 : nucleus///GO:0006139 : nucleobase-containing compound metabolic process///GO:0006629 : lipid metabolic process///GO:0006950 : response to stress///GO:0007154 : cell communication///GO:0008150 : biological_process///GO:0009058 : biosynthetic process///…
LOC_Os07g17330	B12D protein, putative, expressed	0	1.02758	2.34404	3.61767	0	1.42944	2.35074	2.06382	GO:0003674 : molecular_function///GO:0005777 : peroxisome///GO:0007275 : multicellular organismal development///
LOC_Os03g53750	nuclear prelamin A recognition factor, putative, expressed	0	1.02952	2.06227	2.75978	0	1.09679	2.12884	2.03442	GO:0000278 : mitotic cell cycle///GO:0003824 : catalytic activity///GO:0005829 : cytosol///GO:0006396 : RNA processing///GO:0007059 : chromosome segregation///GO:0007129 : synapsis///GO:0007131 : reciprocal meiotic recombination///GO:0008152 : metabolic process///GO:0008901 : ferredoxin hydrogenase activity///GO:0009410 : response to xenobiotic stimulus///GO:0009536 : plastid///GO:0042138 : meiot…
LOC_Os10g42850	WRKY2, expressed	0	1.03189	-2.98306	-1.40686	0	0.607214	-0.0863316	0.513443
LOC_Os07g42510	AP2 domain containing protein, expressed	0	1.03343	2.19798	2.687	0	0.651162	2.03882	1.48034	GO:0003677 : DNA binding///GO:0003700 : sequence-specific DNA binding transcription factor activity///GO:0005634 : nucleus///GO:0006139 : nucleobase-containing compound metabolic process///GO:0006351 : transcription, DNA-templated///GO:0006355 : regulation of transcription, DNA-templated///GO:0006950 : response to stress///GO:0009058 : biosynthetic process///
LOC_Os06g45570	VQ domain containing protein, putative, expressed	0	1.05785	2.35591	1.9743	0	0.56243	1.57711	0.400369
LOC_Os04g41870	expressed protein	0	1.0629	2.0483	1.79381	0	1.40857	3.43122	1.90648
LOC_Os07g22670	mTERF domain containing protein, expressed	0	1.06771	2.11851	2.36457	0	1.23685	1.74379	2.51505	GO:0003674 : molecular_function///GO:0005575 : cellular_component///GO:0005739 : mitochondrion///GO:0008150 : biological_process///GO:0009055 : electron carrier activity///
LOC_Os03g09170	ethylene-responsive transcription factor, putative, expressed	0	1.07079	-3.03501	-4.404	0	0.870233	-2.07636	-3.73507	GO:0003677 : DNA binding///GO:0003700 : sequence-specific DNA binding transcription factor activity///GO:0005515 : protein binding///GO:0005634 : nucleus///GO:0006139 : nucleobase-containing compound metabolic process///GO:0006351 : transcription, DNA-templated///GO:0006355 : regulation of transcription, DNA-templated///GO:0006950 : response to stress///GO:0007165 : signal transduction///GO:00090…
LOC_Os02g43930	chaperone protein dnaJ, putative, expressed	0	1.08689	2.33576	2.7228	0	1.14987	2.27918	2.72211	GO:0000166 : nucleotide binding///GO:0005515 : protein binding///GO:0005524 : ATP binding///GO:0005575 : cellular_component///GO:0005618 : cell wall///GO:0005730 : nucleolus///GO:0005829 : cytosol///GO:0005886 : plasma membrane///GO:0006139 : nucleobase-containing compound metabolic process///GO:0006457 : protein folding///GO:0006950 : response to stress///GO:0008270 : zinc ion binding///GO:00090…
LOC_Os06g09900	expressed protein	0	1.09203	0.24728	-2.2177	0	0.940155	0.533191	-2.09546	GO:0003674 : molecular_function///GO:0005575 : cellular_component///GO:0008150 : biological_process///
LOC_Os01g55050	protein of unknown function DUF1421 domain containing protein, expressed	0	1.09273	2.41121	2.10923	0	1.42037	2.55733	2.35626	GO:0003674 : molecular_function///GO:0005575 : cellular_component///GO:0008150 : biological_process///GO:0045735 : nutrient reservoir activity///
LOC_Os01g03390	BBTI7 - Bowman-Birk type bran trypsin inhibitor precursor, expressed	0	1.09747	1.07682	2.79812	0	0.978072	2.33839	2.87986	GO:0004867 : serine-type endopeptidase inhibitor activity///GO:0005576 : extracellular region///GO:0010466 : negative regulation of peptidase activity///GO:0016023 : cytoplasmic membrane-bounded vesicle///GO:0030414 : peptidase inhibitor activity///
LOC_Os12g39630	CAMK_CAMK_like.49 - CAMK includes calcium/calmodulin depedent protein kinases, expressed/ABA	0	1.10884	2.12985	1.7317	0	1.15554	2.2677	1.60911	GO:0000166 : nucleotide binding///GO:0004672 : protein kinase activity///GO:0004674 : protein serine/threonine kinase activity///GO:0004713 : protein tyrosine kinase activity///GO:0005515 : protein binding///GO:0005524 : ATP binding///GO:0005634 : nucleus///GO:0005737 : cytoplasm///GO:0005829 : cytosol///GO:0005975 : carbohydrate metabolic process///GO:0005985 : sucrose metabolic process///GO:000…
LOC_Os03g02410	GHMP kinases ATP-binding protein, putative, expressed/ β-L-fucose 1-phosphate + GTP + H+ → GDP-β-L-fucose + diphosphate	0	1.11666	2.00587	1.81987	0	1.04233	1.82675	2.0122	GO:0000166 : nucleotide binding///GO:0003723 : RNA binding///GO:0004335 : galactokinase activity///GO:0005524 : ATP binding///GO:0005737 : cytoplasm///GO:0005975 : carbohydrate metabolic process///GO:0006139 : nucleobase-containing compound metabolic process///GO:0008152 : metabolic process///GO:0009058 : biosynthetic process///GO:0009987 : cellular process///GO:0015031 : protein transport///GO:0…
LOC_Os07g47670	hypoxia-responsive family protein, putative, expressed	0	1.12322	2.89602	3.65858	0	1.33478	2.52759	1.95652	GO:0003674 : molecular_function///GO:0006950 : response to stress///GO:0016020 : membrane///GO:0016021 : integral component of membrane///
LOC_Os03g25750	SNARE associated Golgi protein, putative, expressed	0	1.12563	2.11681	2.72005	0	1.82678	2.2878	2.27908	GO:0003674 : molecular_function///GO:0005575 : cellular_component///GO:0008150 : biological_process///GO:0016020 : membrane///
LOC_Os01g43480	AAA-type ATPase family protein, putative, expressed	0	1.1318	1.68742	2.36477	0	1.7586	2.01234	1.48568	GO:0000003 : reproduction///GO:0000166 : nucleotide binding///GO:0005524 : ATP binding///GO:0005623 : cell///GO:0006139 : nucleobase-containing compound metabolic process///GO:0007275 : multicellular organismal development///GO:0008150 : biological_process///GO:0008152 : metabolic process///GO:0009056 : catabolic process///GO:0016787 : hydrolase activity///GO:0017111 : nucleoside-triphosphatase a…
LOC_Os05g01380	polygalacturonase inhibitor precursor, putative, expressed	0	1.149	1.09084	2.21732	0	2.25952	3.63952	3.46614	GO:0005515 : protein binding///GO:0005575 : cellular_component///GO:0005618 : cell wall///GO:0006950 : response to stress///GO:0007165 : signal transduction///GO:0008152 : metabolic process///GO:0030234 : enzyme regulator activity///
LOC_Os02g53680	RPA1A - Putative single-stranded DNA binding complex subunit 1, expressed	0	1.15186	2.71246	2.08613	0	1.31901	1.93075	2.0532	GO:0000003 : reproduction///GO:0000724 : double-strand break repair via homologous recombination///GO:0000790 : nuclear chromatin///GO:0003676 : nucleic acid binding///GO:0003677 : DNA binding///GO:0005515 : protein binding///GO:0005634 : nucleus///GO:0006259 : DNA metabolic process///GO:0006260 : DNA replication///GO:0006281 : DNA repair///GO:0006310 : DNA recombination///GO:0006312 : mitotic re…
LOC_Os05g10650	6-phosphofructokinase, putative, expressed/ATP + β-D-fructofuranose 6-phosphate → ADP + β-D-fructose 1,6-bisphosphate + H+	0	1.15758	2.78669	2.59349	0	1.07684	2.23925	1.81947	GO:0000166 : nucleotide binding///GO:0003872 : 6-phosphofructokinase activity///GO:0005515 : protein binding///GO:0005524 : ATP binding///GO:0005829 : cytosol///GO:0005886 : plasma membrane///GO:0005945 : 6-phosphofructokinase complex///GO:0005975 : carbohydrate metabolic process///GO:0006002 : fructose 6-phosphate metabolic process///GO:0006091 : generation of precursor metabolites and energy///…
LOC_Os01g72600	spotted leaf 11, putative, expressed	0	1.15915	2.75018	2.76379	0	0.495764	2.50907	1.38293	GO:0005488 : binding///GO:0005515 : protein binding///GO:0005575 : cellular_component///GO:0008150 : biological_process///
LOC_Os01g07530	uncharacterized glycosyltransferase, putative, expressed/galactinol + sucrose → myo-inositol + raffinose	0	1.15925	-0.322781	-2.45656	0	1.13608	0.340461	-2.42793	GO:0003824 : catalytic activity///GO:0005975 : carbohydrate metabolic process///GO:0005986 : sucrose biosynthetic process///GO:0006012 : galactose metabolic process///GO:0006950 : response to stress///GO:0008152 : metabolic process///GO:0009058 : biosynthetic process///GO:0009414 : response to water deprivation///GO:0009507 : chloroplast///GO:0009536 : plastid///GO:0009628 : response to abiotic s…
LOC_Os05g11870	hydrolase, NUDIX family, domain containing protein, expressed	0	1.16253	2.92895	2.07786	0	0.781122	2.49378	1.96788	GO:0005739 : mitochondrion///GO:0008150 : biological_process///GO:0008152 : metabolic process///GO:0016787 : hydrolase activity///
LOC_Os01g37842	expressed protein	0	1.16531	2.62026	1.802	0	1.10481	2.40155	1.67619	GO:0000166 : nucleotide binding///GO:0003674 : molecular_function///GO:0004812 : aminoacyl-tRNA ligase activity///GO:0004828 : serine-tRNA ligase activity///GO:0005524 : ATP binding///GO:0005575 : cellular_component///GO:0005737 : cytoplasm///GO:0006418 : tRNA aminoacylation for protein translation///GO:0006434 : seryl-tRNA aminoacylation///GO:0008150 : biological_process///
LOC_Os07g07300	expressed protein	0	1.16537	2.68267	3.11781	0	1.75916	3.27916	2.19493
LOC_Os02g06400	growth regulator related protein, putative, expressed	0	1.16838	1.06277	2.01093	0	0.940503	1.11963	2.03352	GO:0005794 : Golgi apparatus///
LOC_Os09g35600	MATE domain containing protein, expressed	0	1.1719	-1.61172	-4.01254	0	0.0639639	-1.20069	-2.00072
LOC_Os01g68960	expressed protein	0	1.17589	4.71506	4.58084	0	2.11337	4.87002	5.15711	GO:0003674 : molecular_function///GO:0005575 : cellular_component///GO:0006457 : protein folding///GO:0008150 : biological_process///GO:0009408 : response to heat///GO:0009644 : response to high light intensity///GO:0042542 : response to hydrogen peroxide///
LOC_Os02g48630	expressed protein	0	1.18986	1.92037	2.66623	0	0.992351	1.56507	2.00593	GO:0003674 : molecular_function///GO:0005575 : cellular_component///GO:0008150 : biological_process///
LOC_Os11g30760	expressed protein	0	1.19025	2.56998	4.46671	0	1.52051	3.13681	3.78284	GO:0005623 : cell///GO:0005975 : carbohydrate metabolic process///GO:0006464 : cellular protein modification process///GO:0006486 : protein glycosylation///GO:0008152 : metabolic process///GO:0008378 : galactosyltransferase activity///GO:0009058 : biosynthetic process///GO:0016020 : membrane///GO:0016023 : cytoplasmic membrane-bounded vesicle///GO:0016740 : transferase activity///
LOC_Os03g25760	calmodulin-binding protein, putative, expressed	0	1.20777	1.5947	2.69577	0	0.971042	1.48636	3.7998	GO:0000166 : nucleotide binding///GO:0003676 : nucleic acid binding///GO:0005515 : protein binding///GO:0005575 : cellular_component///GO:0008150 : biological_process///
[truncated: 495 more rows]

## Sheet: Table S5-2
Table S5-2 The list of common DEGs identified between 9311 and DC90 in recovery treatment
MSU id	MSU description	9311-84h	9311-96h	DC90-84h	DC90-96h	GO
LOC_Os03g12700	expressed protein	-8.56932	-0.509167	-6.98344	-2.28929	GO:0003674 : molecular_function///GO:0005575 : cellular_component///GO:0008150 : biological_process///GO:0009536 : plastid///	Invalid Query
[truncated: 376 more rows]

## Sheet: Table S5-3
Table S5-3 The list of common DEMs identified between 9311 and DC90 in chilling stress treatment
[truncated: 153 more rows]
[truncated: 31 more columns]

[truncated: 7 more sheets: Table S5-4, Table S5-5, Table S5-6, Table S5-7, Table S5-8, Table S5-9, Table S5-10]
